# Supplementary material for: MND1 enables homologous recombination in somatic cells primarily outside the context of replication
Source: Mol Oncol. 2023 Jun 14;17(7):1192–211. doi: 10.1002/1878-0261.13448 (PMC10323883; doi:10.1002/1878-0261.13448)
Supplement: Supplementary file 1 — Fig. S1. Confirmation of IR sensitivity phenotype. Fig. S2. MND1 is involved in somatic HR. Fig. S3. Loss of the MND1‐HOP2 complex sensitizes cells toward DSB induction. Fig. S4. Foci formation of GFP‐MND1 in RPE1 cells. Fig. S5. Checkpoint activation in MND1 deficient cells. Table S1. IR screen results. [file MOL2-17-1192-s001.zip]

Archive with 6 entries (6 files):
- Data MND1 v9 - revised-06.eps
- Data MND1 v9 - revised-07.eps
- Data MND1 v9 - revised-08.eps
- Data MND1 v9 - revised-09.eps
- Data MND1 v9 - revised-10.eps
- Table S1.xlsx
