# Supplementary material for: MND1 enables homologous recombination in somatic cells primarily outside the context of replication
Source: Mol Oncol. 2023 Jun 14;17(7):1192–211. doi: 10.1002/1878-0261.13448 (PMC10323883; doi:10.1002/1878-0261.13448)
Supplement: Supplementary file 1 — Fig. S1. Confirmation of IR sensitivity phenotype. Fig. S2. MND1 is involved in somatic HR. Fig. S3. Loss of the MND1‐HOP2 complex sensitizes cells toward DSB induction. Fig. S4. Foci formation of GFP‐MND1 in RPE1 cells. Fig. S5. Checkpoint activation in MND1 deficient cells. Table S1. IR screen results. [file MOL2-17-1192-s001.zip › Table S1.xlsx]

## Sheet: WT_1
gene	sense (normalized)	antisense (normalized)	total insertions	binom_fdr	odds_ratio	aggr_sense_ratio	ref_pv_1	ref_pv_2	ref_pv_3	ref_pv_4	cntl_binom_fdr	cntl_senseratio
ENO1	69	125	194	0.000763123	0.986057	0.34252	1	0.471023	1	0.0012719	9.21901e-31	0.34252
CENPS	62	55	117	0.993278	0.995352	0.516841	1	0.735676	0.268818	1	0.37503	0.516841
EMC1	48	78	126	1	0.995574	0.396186	1	0.0299346	0.744505	3.09137e-05	2.78941e-10	0.396186
USP48	810	930	1740	0.0354382	0.99923	0.468444	0.918799	0.952837	0.622857	0.950418	1.5757e-10	0.468444
CDC42	149	470	619	2.61248e-36	0.985581	0.239663	0.946876	0.31634	0.00279178	0.000228003	0	0.239663
KDM1A	179	218	397	1	0.996573	0.475892	1	0.109837	0.67479	0.579443	0.00618987	0.475892
HNRNPR	217	211	428	1	0.998613	0.498094	1	0.597932	0.437566	0.714606	0.881562	0.498094
IFI6	113	128	241	0.967279	1	0.469851	1	0.797801	0.680509	0.865596	0.0332611	0.469851
YTHDF2	113	122	235	1	0.997576	0.477919	1	0.393837	0.290237	0.623435	0.0685437	0.477919
MECR	63	68	131	1	0.99526	0.495261	1	0.8319	0.451625	0.908686	0.863206	0.495261
TRIT1	125	242	367	0.000201524	0.997845	0.368553	0.938026	0.0232196	0.128414	0.0477805	2.25896e-32	0.368553
NASP	78	113	191	0.124918	0.996042	0.409962	1	0.578879	1	0.620903	9.14531e-09	0.409962
COA7	49	91	140	0.872184	1	0.421958	1	0.0208979	0.0323374	0.902839	1.96317e-05	0.421958
FUBP1	23	185	208	1.67783e-21	0.958047	0.176883	0.878181	0.000533703	0.0650219	0.877104	0	0.176883
GNG5	44	38	82	1	1	0.493858	1	0.387917	0.404669	0.869419	0.84248	0.493858
CCN1	36	39	75	1	1	0.527716	1	0.367622	0.400159	0.764011	0.257345	0.527716
CSDE1	52	178	230	0.000138829	0.995362	0.280899	1	0.364536	0.0452269	0.0180623	0	0.280899
VPS45	108	120	228	1	0.997528	0.50309	1	0.153997	0.517427	0.93336	0.784375	0.50309
RPRD2	383	512	895	0.557427	0.997691	0.446306	1	0.00527532	1	0.929239	1.42106e-14	0.446306
GATAD2B	602	601	1203	1	0.997138	0.475527	0.934995	0.319785	0.0108885	0.139295	4.09123e-06	0.475527
MTX1	55	62	117	0.993178	0.995907	0.443883	1	0.830697	0.227939	0.350749	0.000358976	0.443883
GON4L	444	1056	1500	0	0.990011	0.265859	0.841188	0.000338239	5.70029e-06	0.882498	0	0.265859
MRPL24	72	147	219	3.29407e-05	1	0.35387	1	0.222001	0.535492	0.842874	1.40025e-25	0.35387
POU2F1	489	711	1200	0.433038	1	0.49176	0.933746	1.49557e-14	1.32571e-09	0.0902457	0.164885	0.49176
DARS2	25	51	76	0.0320108	0.993591	0.354839	1	0.418864	0.485773	0.266153	1.51147e-14	0.354839
CACYBP	99	97	196	1	1	0.498569	1	0.668212	0.862952	0.786362	0.936008	0.498569
UBE2T	59	135	194	3.06586e-06	0.980988	0.333616	1	0.921841	0.218728	0.556362	3.42995e-32	0.333616
TP53BP2	126	105	231	0.81093	0.997258	0.523256	1	0.524124	0.567711	0.0158259	0.0709112	0.523256
H3-3A	62	80	142	0.538468	0.995124	0.435928	1	0.750641	0.8331	0.911139	0.000179051	0.435928
PARP1	258	323	581	0.581077	0.998861	0.469132	1	0.17873	0.183258	0.656141	0.000234019	0.469132
GUK1	57	81	138	0.328577	1	0.415565	1	0.732745	1	0.900532	1.16114e-05	0.415565
COX20	31	50	81	0.67549	0.994085	0.433962	1	0.0274757	0.60525	0.225924	0.000439969	0.433962
RNASEH1	27	36	63	1	1	0.458867	1	0.312168	0.663225	0.398545	0.0593638	0.458867
CENPO	137	162	299	0.562616	1	0.454082	1	0.943932	1	0.763705	5.16758e-05	0.454082
SELENOI	116	128	244	1	0.997456	0.490159	1	0.582315	0.475929	0.869762	0.419769	0.490159
PPM1G	102	96	198	1	0.9968	0.498801	1	0.540362	0.725405	0.196518	0.909892	0.498801
BABAM2	276	399	675	0.76094	0.997828	0.464228	0.955868	0.000374945	0.020614	0.041518	1.61874e-07	0.464228
LRPPRC	238	715	953	0	0.983197	0.333928	0.915539	5.31663e-09	2.05139e-07	1.83667e-05	0	0.333928
FANCL	84	135	219	0.00722854	0.996641	0.384432	1	0.929562	1	0.924331	1.30413e-16	0.384432
RAB1A	86	95	181	0.970516	0.996808	0.475318	1	1	1	0.923126	0.0956527	0.475318
PPP3R1	299	319	618	1	0.998767	0.487369	0.954592	0.876359	0.681409	0.956109	0.165422	0.487369
MRPL19	21	100	121	3.1314e-07	0.992536	0.25	1	0.00289127	0.136279	0.859042	5.36697e-43	0.25
PTCD3	51	162	213	4.25362e-09	0.98705	0.321995	1	9.10289e-05	0.0732258	0.662274	0	0.321995
MRPS5	21	52	73	0.259371	1	0.367308	1	0.0597593	0.243513	0.738752	1.40901e-09	0.367308
COA5	25	53	78	0.0179382	0.981296	0.29207	1	0.544141	0.551287	0.868575	1.70145e-22	0.29207
PDCL3	36	27	63	1	1	0.5125	1	0.442397	0.638426	0.183271	0.651951	0.5125
MRPS9	248	686	934	4.13491e-31	0.986281	0.311609	0.958162	6.98035e-08	0.00821189	0.0515416	0	0.311609
NCKAP1	49	102	151	0.000220749	0.988553	0.266816	1	0.0595346	0.209221	0.196375	0	0.266816
ABI2	140	148	288	1	1	0.472936	1	0.312853	0.826226	0.59212	0.0218367	0.472936
CREB1	135	147	282	0.954366	0.997167	0.495043	1	0.879168	0.386474	0.280612	0.769578	0.495043
ARPC2	198	512	710	5.82103e-30	0.990805	0.27406	0.905567	0.0932626	0.297677	0.758789	0	0.27406
GIGYF2	443	550	993	0.970768	0.999501	0.462837	0.928074	0.0085307	0.467849	0.171536	3.07706e-11	0.462837
NDUFA10	48	46	94	1	0.99398	0.484211	1	0.805548	0.172788	0.89265	0.484541	0.484211
SETD5	272	363	635	1	0.997616	0.499801	0.954748	6.44989e-06	0.0137945	0.00447416	0.921378	0.499801
FANCD2	97	159	256	0.00197536	1	0.405374	1	0.281442	0.39511	0.869031	2.40043e-15	0.405374
STT3B	155	182	337	0.543623	1	0.447434	1	0.665649	0.89876	0.200623	2.97668e-09	0.447434
LARS2	153	325	478	1.18835e-06	0.995292	0.369446	1	0.000160466	0.0249128	0.407916	0	0.369446
PTPN23	18	26	44	0.751966	1	0.468303	1	0.01862	0.854059	0.269539	0.173948	0.468303
SELENOK	25	25	50	1	1	0.492669	1	0.862263	1	1	0.828053	0.492669
CCDC66	81	74	155	1	0.996383	0.500904	1	0.495469	1	0.483208	0.928063	0.500904
KCTD6	72	84	156	0.845581	1	0.442654	1	0.697674	0.628411	0.747763	0.000214136	0.442654
ZNF654	97	99	196	1	1	0.493779	1	0.931158	0.862911	0.69951	0.675518	0.493779
CIP2A	111	204	315	2.46698e-06	0.995312	0.379323	1	0.231564	0.587255	0.548279	3.23952e-37	0.379323
COX17	67	97	164	0.148106	0.994906	0.38862	1	0.295464	0.919721	0.72882	9.69106e-11	0.38862
POLQ	85	100	185	0.873836	1	0.474174	1	0.654316	0.783909	0.847915	0.0805226	0.474174
EEFSEC	119	186	305	0.00881677	1	0.419322	1	0.179025	0.150168	0.446496	2.75839e-18	0.419322
MRPL3	43	154	197	1.89961e-14	0.988895	0.256537	1	0.0250199	0.373747	0.332402	0	0.256537
MSL2	56	96	152	0.0133222	0.990746	0.335397	1	0.249598	0.522319	0.510489	1.4104e-25	0.335397
ATP1B3	94	101	195	1	0.993067	0.49566	1	0.788359	0.787491	0.638271	0.882791	0.49566
RPL22L1	58	214	272	3.46942e-14	0.989678	0.263017	1	0.111608	0.0379445	0.191736	0	0.263017
OPA1	36	157	193	3.99048e-10	0.985086	0.244261	0.797036	0.0115478	0.501523	0.293778	0	0.244261
RNF168	193	305	498	7.83869e-06	0.997365	0.403364	0.948181	0.291897	0.461879	1	3.57253e-27	0.403364
GAK	41	41	82	1	0.994065	0.473373	1	0.798349	0.600922	0.0983799	0.154051	0.473373
MAEA	48	59	107	0.803159	1	0.400668	1	0.0609362	0.904155	0.258968	1.26813e-06	0.400668
RNF4	104	177	281	0.000181365	0.980998	0.32755	1	0.0548972	0.13919	0.264214	0	0.32755
FBXL5	309	371	680	1	0.997582	0.495161	1	0.0295952	0.0517729	0.0559665	0.560384	0.495161
TAPT1	79	107	186	0.610311	1	0.44547	1	1	0.432631	0.554937	0.000181881	0.44547
LIAS	178	252	430	0.00411049	0.998492	0.416789	1	0.903658	0.631702	0.899044	2.44112e-18	0.416789
PDS5A	177	339	516	1.84693e-11	0.997138	0.361032	0.947781	0.671225	0.912216	0.082202	0	0.361032
COQ2	97	106	203	0.988993	0.996877	0.467341	1	0.252027	0.609837	0.0951357	0.0237535	0.467341
ABRAXAS1	63	62	125	1	0.994875	0.510884	1	0.434215	0.913448	0.812535	0.519007	0.510884
PIGY	20	16	36	1	1	0.504425	1	0.535471	0.415119	1	0.946749	0.504425
PYURF	20	16	36	1	1	0.504425	1	0.535471	0.415119	1	0.946749	0.504425
GATB	58	117	175	0.00216114	0.997725	0.358599	1	0.0169249	0.652079	0.0173337	9.1795e-36	0.358599
MND1	200	255	455	0.111099	0.998367	0.434765	1	0.714638	0.258093	0.751007	1.02611e-10	0.434765
MARCHF6	317	315	632	1	0.998995	0.462269	0.955123	0.146617	0.0263733	0.0454265	2.24838e-06	0.462269
CDH6	753	862	1615	0.98915	1	0.484202	0.971863	0.0214918	0.228604	1	0.0027348	0.484202
DHX29	93	91	184	1	1	0.542955	1	0.27879	0.586369	0.241595	0.00366327	0.542955
TRAPPC13	128	155	283	0.900359	1	0.456287	1	0.378951	0.705763	0.810309	0.000381728	0.456287
SHLD3	105	124	229	0.67786	1	0.44898	1	0.868177	0.392917	0.92636	0.000387345	0.44898
AK6	48	133	181	3.43968e-09	0.989364	0.235407	1	0.591535	1	0.00060037	0	0.235407
MRPS27	297	658	955	2.79066e-30	0.985426	0.34957	0.921136	4.17224e-05	0.0353325	0.292233	0	0.34957
XRCC4	118	111	229	1	1	0.486306	1	0.869359	0.245369	0.254387	0.327009	0.486306
SEMA6A	389	423	812	0.698671	0.9983	0.459751	0.920857	0.230315	0.421769	0.285678	4.51784e-08	0.459751
UBE2D2	240	272	512	1	0.999051	0.490117	1	0.332045	0.17648	0.789405	0.194759	0.490117
UIMC1	137	214	351	0.32597	0.998343	0.438726	1	0.0905674	0.192229	0.0277061	1.10397e-09	0.438726
LYRM4	173	1020	1193	0	0.974289	0.147607	1	1	0.830928	0.700055	0	0.147607
FARS2	159	318	477	3.49073e-09	0.995847	0.367997	1	0.0122656	0.764755	0.386409	0	0.367997
DEK	188	230	418	1	1	0.461307	1	0.902709	0.901047	0.2468	0.000203371	0.461307
C6orf62	16	19	35	1	1	0.490099	1	0.40668	0.822208	0.824948	0.83207	0.490099
MRPS18B	109	233	342	4.86504e-05	0.986485	0.340609	1	0.00493917	0.473996	0.00267121	0	0.340609
MDC1	87	207	294	3.90925e-11	0.984417	0.321951	1	0.291807	0.227241	0.935281	0	0.321951
FANCE	47	62	109	0.812882	1	0.449275	1	0.549041	0.809175	1	0.0126404	0.449275
RNF8	41	67	108	0.108051	1	0.304878	1	0.306452	0.0607821	0.090717	3.46128e-21	0.304878
SUPT3H	901	1150	2051	6.1061e-07	0.998263	0.425461	0.949818	0.768901	0.0209479	0.0540561	0	0.425461
PNRC1	67	75	142	0.975623	0.995628	0.495082	1	1	0.179312	0.911246	0.842612	0.495082
PDSS2	1710	2266	3976	1.50346e-06	0.998048	0.446756	1	6.24363e-06	0.112565	0.39526	0	0.446756
ARFGEF3	55	49	104	1	1	0.49923	1	0.356259	1	0.513682	1	0.49923
TFB1M	57	178	235	9.42308e-05	0.994728	0.36784	1	2.02067e-07	4.21483e-05	0.640313	4.31586e-40	0.36784
QKI	249	250	499	1	0.997437	0.512516	0.949499	0.668242	0.609955	0.436503	0.190808	0.512516
AFDN	121	113	234	1	0.997706	0.514613	1	0.596087	0.298382	0.550737	0.212924	0.514613
COX19	62	71	133	0.944432	0.99568	0.445037	1	0.919928	1	0.0260217	0.00106342	0.445037
HNRNPA2B1	84	118	202	0.131647	0.986213	0.345582	1	0.00854511	0.375422	0.00622064	7.84738e-30	0.345582
BAZ1B	498	525	1023	0.972081	0.9969	0.491133	1	0.796512	0.879111	0.877013	0.0921553	0.491133
RCC1L	38	107	145	0.238136	0.996562	0.379143	1	7.63857e-05	0.00172131	0.572503	9.57315e-18	0.379143
MDH2	129	117	246	0.94009	1	0.480989	1	0.267995	0.137758	0.287034	0.137204	0.480989
PTCD1	48	60	108	0.9781	0.99457	0.47561	1	0.237428	0.567972	0.899993	0.172577	0.47561
ZKSCAN1	63	50	113	1	0.99536	0.49884	1	0.369452	0.215498	0.201397	1	0.49884
ING3	58	76	134	0.513725	1	0.39645	1	0.426062	0.376176	0.5122	7.75741e-08	0.39645
EXOC4	1171	1706	2877	7.21568e-22	0.993789	0.415902	0.89322	0.0176023	0.212973	0.0184772	0	0.415902
ZC3HAV1	460	503	963	0.585449	0.999211	0.469332	0.963611	0.586583	0.708121	0.520815	1.0937e-05	0.469332
NDUFB2	56	74	130	0.650085	0.994392	0.431912	1	0.576628	1	0.545824	0.000199692	0.431912
EZH2	73	157	230	0.252024	0.995193	0.415888	1	7.42095e-05	0.0194998	0.115063	1.73927e-12	0.415888
ZNF786	36	36	72	1	1	0.505181	1	0.754821	0.294416	0.640982	0.878351	0.505181
MCPH1	144	290	434	8.1271e-05	0.996651	0.36838	1	0.175501	0.317456	0.0399011	1.9422e-41	0.36838
SLC7A2	87	99	186	1	1	0.493768	1	0.781038	0.642515	0.278369	0.709967	0.493768
PPP2R2A	98	201	299	0.00423347	0.997944	0.385401	1	0.0867375	0.0525034	0.0359189	1.27118e-25	0.385401
SPIDR	430	593	1023	0.26347	1	0.439832	1	0.156707	0.968381	0.013494	9.76141e-20	0.439832
PRKDC	133	248	381	6.33493e-08	0.998223	0.36506	0.939513	0.476867	0.471583	1	5.70385e-41	0.36506
MRPS28	740	1152	1892	8.5382e-20	0.997821	0.396198	0.894054	0.00305929	0.0447117	0.159873	0	0.396198
UBR5	132	200	332	0.0334678	1	0.418298	1	0.0729671	0.181855	0.0157253	2.9254e-16	0.418298
EMC2	338	632	970	0.7777	0.996075	0.439335	1	8.06321e-17	1.07098e-11	4.95204e-07	2.85889e-22	0.439335
NDUFB9	77	84	161	1	1	0.437573	1	0.362436	0.133269	0.911268	0.00028404	0.437573
UBAP1	194	402	596	0.00370264	0.996284	0.370828	0.950771	2.38725e-08	0.599119	0.0700149	0	0.370828
FANCG	32	36	68	1	1	0.415966	1	0.882428	0.236346	0.215205	0.000276442	0.415966
CARNMT1	76	88	164	0.854899	1	0.415783	1	0.488824	0.483182	0.00951222	1.00714e-06	0.415783
PSAT1	73	72	145	1	1	0.498212	1	0.295802	0.357242	0.643439	0.944892	0.498212
ISCA1	43	89	132	0.000827307	1	0.277457	1	0.421013	0.0561751	0.530642	2.22577e-40	0.277457
CKS2	40	55	95	0.587958	0.994293	0.428771	1	0.902168	0.626501	1	0.000112942	0.428771
ERCC6L2	234	237	471	1	1	0.486975	1	0.580133	0.464975	0.906437	0.141287	0.486975
RBM18	173	278	451	1	0.997138	0.454449	1	8.08269e-05	0.138056	0.00315581	9.5696e-07	0.454449
MRRF	176	227	403	0.090822	0.998532	0.431957	1	0.590485	0.715792	0.257224	5.42219e-13	0.431957
PPP6C	23	56	79	0.0502595	0.974516	0.338594	1	0.0502296	0.881235	0.646112	6.42913e-19	0.338594
MAPKAP1	510	743	1253	8.93792e-10	0.991798	0.259385	0.870686	1.07031e-41	1.04321e-23	4.21643e-17	0	0.259385
PTPA	351	498	849	0.48844	0.997961	0.44663	1	0.000538348	0.610206	0.17474	3.61e-16	0.44663
RXRA	124	119	243	1	0.997904	0.486387	1	0.236888	0.939093	0.31277	0.224986	0.486387
EHMT1	340	459	799	0.000324936	0.997997	0.404635	0.959656	0.506509	0.0675517	0.28496	1.9705e-34	0.404635
KLF6	51	61	112	1	0.994659	0.455629	1	0.499439	0.420502	1	0.0131577	0.455629
DCLRE1C	77	97	174	1	1	0.465116	1	1	0.322564	0.491194	0.0303771	0.465116
ARL5B	128	119	247	1	0.996572	0.5	1	0.449625	0.867762	0.468435	0.976619	0.5
KIFBP	88	98	186	0.970661	0.997138	0.473609	1	1	0.793478	0.855778	0.0449823	0.473609
VCL	1122	1430	2552	1.92989e-08	0.997963	0.450347	1	0.381258	0.13884	0.46769	3.43924e-35	0.450347
SHLD2	185	193	378	1	0.998101	0.512808	1	0.432447	0.19122	0.78494	0.230719	0.512808
HHEX	110	119	229	1	1	0.461596	1	0.613532	0.868952	0.295416	0.00552346	0.461596
COX15	41	98	139	0.0155006	0.980998	0.355191	0.894589	0.016415	0.656094	0.532348	1.19185e-19	0.355191
ARMH3	204	194	398	1	0.996443	0.491329	1	0.710733	0.691013	0.0753897	0.375606	0.491329
STN1	87	81	168	1	0.993562	0.471486	1	0.522494	0.26535	0.0501721	0.0357816	0.471486
MTG1	33	88	121	0.15293	0.991719	0.371733	1	0.00125447	0.0122112	0.420653	4.69833e-17	0.371733
NAP1L4	201	196	397	1	0.998313	0.479562	1	0.418465	0.574826	0.0697161	0.0441326	0.479562
NUCB2	92	88	180	1	1	0.538525	1	0.654808	0.470021	0.485061	0.00767866	0.538525
LDHA	126	139	265	0.918878	0.997346	0.467944	1	1	0.816586	0.246565	0.015569	0.467944
CAPRIN1	227	288	515	1	1	0.485324	1	0.0354337	0.093679	0.0676713	0.116203	0.485324
SDHAF2	72	79	151	1	0.996613	0.474662	1	0.924268	0.845803	1	0.0972904	0.474662
PPP6R3	473	676	1149	0.689555	0.999438	0.493331	1	8.81073e-15	4.00042e-05	0.00536537	0.275612	0.493331
PPME1	89	121	210	0.201057	0.997098	0.428876	1	1	0.609223	0.858242	7.73502e-08	0.428876
THAP12	91	141	232	0.554044	0.997712	0.436128	1	0.0442049	0.623649	0.367908	1.01718e-07	0.436128
NARS2	1018	1898	2916	3.80567e-11	0.996304	0.414069	0.912453	2.8204e-27	3.22706e-12	0.663623	0	0.414069
EED	65	144	209	0.992378	0.994847	0.400248	1	5.64201e-06	0.0277594	0.421918	2.35914e-15	0.400248
FDX1	112	100	212	1	1	0.496	1	0.274343	0.66141	0.184994	0.824654	0.496
PYM1	258	323	581	0.0600972	1	0.439068	1	1	0.718118	0.201426	1.98641e-14	0.439068
XPOT	135	184	319	0.528499	0.997522	0.44492	1	0.217119	0.225922	0.464081	1.15724e-05	0.44492
UBE2N	21	71	92	1	0.992654	0.380623	1	1.98872e-05	0.12002	0.021458	5.90147e-09	0.380623
VEZT	107	194	301	7.98412e-06	0.982482	0.324475	1	0.721031	0.350479	0.00357874	0	0.324475
TMPO	211	249	460	0.960139	1	0.475904	1	0.26577	0.487136	0.949267	0.0136784	0.475904
VPS29	146	331	477	4.08822e-16	0.990638	0.28703	0.943881	0.37076	0.949864	0.0358185	0	0.28703
GCN1	116	125	241	1	0.996713	0.427192	1	0.403094	0.74217	3.13726e-05	4.16606e-07	0.427192
USP12	88	74	162	1	1	0.509455	1	0.430006	0.481293	0.344866	0.593211	0.509455
CARS2	115	173	288	0.682185	1	0.441277	1	0.0315888	0.124366	0.549253	9.43739e-07	0.441277
HAUS4	49	169	218	6.67169e-11	0.989061	0.218284	1	0.267543	0.597002	0.322153	0	0.218284
ZBTB1	121	111	232	0.973072	1	0.46185	1	0.0673323	0.239561	0.0230345	0.00161751	0.46185
RAD51B	333	636	969	8.26348e-21	0.998987	0.393782	0.961876	2.7967e-05	0.0537271	0.123339	0	0.393782
GLRX5	25	43	68	0.820398	1	0.395225	1	0.87311	0.877671	0.389701	5.30545e-05	0.395225
DPH6	706	689	1395	1	0.998552	0.502117	0.939623	0.19461	0.33796	0.04984	0.758064	0.502117
NDUFAF1	97	98	195	1	0.996314	0.447584	1	0.58686	0.137823	0.0610343	0.00070576	0.447584
UBR1	337	374	711	1	0.999211	0.485332	1	0.214717	0.403154	0.277377	0.035266	0.485332
CTDSPL2	263	404	667	7.69832e-07	0.99685	0.373278	0.955344	0.597747	0.0918339	0.200176	0	0.373278
USP8	76	91	167	1	1	0.507651	1	0.00319983	0.558009	0.354607	0.630922	0.507651
PKM	301	328	629	0.973674	1	0.476498	1	0.758828	0.540012	0.52343	0.00640186	0.476498
ARID3B	345	387	732	0.487137	0.999073	0.464269	0.95824	0.490923	0.924732	0.81008	3.09983e-06	0.464269
SCAMP2	64	64	128	1	0.996264	0.505135	1	0.837994	0.516644	0.916474	0.806717	0.505135
MORF4L1	901	1165	2066	0.000412338	1	0.453763	1	0.136665	0.0683757	0.262678	4.08208e-20	0.453763
MINAR1	12	10	22	1	1	0.554688	1	0.60286	0.570752	1	0.246706	0.554688
AEN	134	132	266	1	0.997108	0.5	1	0.812993	1	0.4399	0.978526	0.5
IGF1R	901	945	1846	0.783574	0.997646	0.483679	1	0.824008	0.528555	0.214729	0.000230386	0.483679
CREBBP	178	501	679	1.57655e-34	0.983565	0.196231	0.901522	1.80579e-08	0.0124501	0.000202407	0	0.196231
RMI2	71	54	125	1	0.994609	0.542169	1	0.57441	0.909311	0.297876	0.0278655	0.542169
PARN	1057	1149	2206	0.277459	0.998081	0.445009	1	0.25139	0.0221603	7.4969e-11	4.45813e-40	0.445009
EARS2	48	140	188	7.77766e-07	0.987606	0.323589	1	0.00177735	0.0420703	0.25691	8.68805e-44	0.323589
LCMT1	18	27	45	1	1	0.469697	1	0.306623	0.852395	0.149519	0.246535	0.469697
XPO6	754	803	1557	0.66391	0.997163	0.476015	0.914316	0.33546	0.721959	0.285967	3.32642e-08	0.476015
CRNDE	70	73	143	1	0.994698	0.508609	1	0.749423	0.745016	0.820036	0.71557	0.508609
GCSH	86	79	165	1	0.995135	0.53688	1	0.836506	0.490852	1	0.0308221	0.53688
COX4I1	39	32	71	1	1	0.497951	1	1	0.472408	0.0669142	0.963826	0.497951
MNT	377	476	853	0.053327	0.998761	0.459526	0.883762	0.176928	0.409784	0.581871	9.95789e-11	0.459526
CTDNEP1	69	88	157	0.673259	1	0.430846	1	0.619306	0.698012	0.0306323	1.27724e-05	0.430846
CTC1	51	83	134	0.0558521	0.994654	0.391083	1	0.661291	0.660461	0.628661	1.6744e-09	0.391083
SCO1	65	106	171	0.786121	0.996188	0.42365	1	0.0393249	0.301917	0.576544	8.38211e-07	0.42365
ATPAF2	30	61	91	0.213409	0.994163	0.390821	1	0.103966	0.304905	0.889271	7.78529e-09	0.390821
LIG3	155	155	310	1	0.995107	0.502756	1	0.467485	0.668422	0.194868	0.766374	0.502756
GGNBP2	304	288	592	0.961509	1	0.471946	1	0.183887	0.013492	0.0495695	0.000234176	0.471946
COX11	34	79	113	0.0160866	0.973454	0.357362	1	0.143208	0.273231	0.885054	2.41124e-14	0.357362
VMP1	639	2333	2972	0	0.983284	0.195089	0.727479	1.66803e-08	0.00223198	0.61885	0	0.195089
PPM1D	352	372	724	0.938817	0.999141	0.474101	1	0.750396	0.490483	0.338592	0.000375649	0.474101
BRIP1	492	645	1137	7.62409e-05	0.998632	0.428692	0.966227	0.906914	0.845225	0.477576	2.03144e-28	0.428692
TLK2	712	1209	1921	1.42492e-25	0.997325	0.391649	0.893777	0.00331261	0.0145324	0.395107	0	0.391649
POLG2	52	116	168	0.114405	0.995925	0.398827	1	0.00676369	0.0254919	0.144252	1.49993e-10	0.398827
SUMO2	38	65	103	0.0743729	0.985911	0.321538	1	0.245797	0.371597	0.333036	9.93459e-21	0.321538
MRPS7	60	97	157	0.139458	1	0.389372	1	0.277073	1	0.326131	1.05888e-12	0.389372
TEN1	909	983	1892	0.737536	0.997671	0.48158	0.97404	0.332649	0.886219	0.683299	9.47199e-05	0.48158
CCDC137	48	58	106	1	0.995071	0.46201	1	0.489944	1	0.715282	0.0385795	0.46201
FASN	48	44	92	1	1	0.50165	1	1	0.615514	0.498649	0.967548	0.50165
PPP4R1	250	302	552	0.180909	0.998044	0.430219	1	0.801492	0.718416	0.00258691	1.20963e-19	0.430219
ESCO1	298	329	627	0.966993	0.995193	0.484967	1	0.759114	0.719799	0.66354	0.0634524	0.484967
FECH	47	43	90	1	0.993453	0.547812	1	0.520115	0.368164	0.495907	0.0238588	0.547812
RBFA	57	73	130	0.60531	1	0.442002	1	0.0528691	0.751722	0.00706674	0.000994947	0.442002
PTBP1	35	48	83	0.807161	1	0.455793	1	0.509413	0.602764	0.688635	0.025747	0.455793
MRPL4	18	56	74	0.00137866	0.991296	0.289286	1	0.134335	0.756424	0.865611	2.13012e-24	0.289286
ILF3	117	197	314	0.00921653	0.997944	0.387994	1	0.0341528	0.667882	0.0240208	1.78306e-24	0.387994
DCAF15	19	16	35	1	1	0.558025	1	0.848151	1	0.846556	0.0218224	0.558025
TECR	84	101	185	0.686559	0.99686	0.434414	1	0.861006	0.467469	0.184044	1.93283e-06	0.434414
SNRPA	53	171	224	2.53411e-13	0.987976	0.266667	1	0.0650532	0.498247	0.82897	0	0.266667
ERF	267	267	534	1	0.997287	0.483718	1	0.370134	0.502876	0.577422	0.0681377	0.483718
CALM3	63	69	132	1	0.995694	0.495156	1	1	0.597139	0.662184	0.843789	0.495156
IL4I1	22	175	197	1.75084e-27	0.965027	0.127726	1	0.565959	0.596815	0.0856929	0	0.127726
POLD1	27	108	135	7.35944e-11	0.985154	0.206311	1	0.382674	1	0.238813	0	0.206311
UBE2M	27	74	101	0.064049	0.994313	0.350129	1	0.00473319	0.199216	0.545301	2.89403e-17	0.350129
SHLD1	182	219	401	0.495365	1	0.463862	1	0.631988	0.95019	0.646633	0.0002339	0.463862
MCM8	474	635	1109	0.0601816	1	0.454471	1	0.0236892	0.0376025	0.679767	1.0205e-12	0.454471
NDUFAF5	119	167	286	1	1	0.465134	1	0.0205341	0.278008	0.223633	0.0126274	0.465134
PHF20	279	485	764	1.91913e-12	0.996681	0.372572	0.957654	0.477942	0.307743	0.304029	0	0.372572
DHX35	48	169	217	1.50404e-15	0.994263	0.280255	1	0.00616721	0.161689	0.680533	0	0.280255
GNAS	105	117	222	0.989001	0.996949	0.467325	1	0.457177	0.396761	0.585711	0.01636	0.467325
MRPS6	344	579	923	8.94901e-05	0.997995	0.397837	0.961627	0.00370837	0.558861	0.49069	1.70544e-39	0.397837
DYRK1A	383	1294	1677	0	0.977145	0.141303	0.967161	2.01675e-41	4.00943e-20	3.80501e-08	0	0.141303
WDR4	85	235	320	1.34486e-14	0.990953	0.273545	0.928416	0.118348	0.127289	5.04427e-07	0	0.273545
RRP1B	121	117	238	1	0.99678	0.505636	1	0.734916	0.744446	0.718481	0.754767	0.505636
C22orf39	56	50	106	1	1	0.475817	1	0.352117	0.194378	0.469393	0.192443	0.475817
UBE2L3	102	277	379	0.00377748	0.998781	0.421633	1	3.14196e-10	1.59523e-08	2.43747e-08	7.62387e-20	0.421633
CABIN1	111	134	245	0.55205	1	0.427691	1	0.879311	0.180679	0.371232	1.07128e-09	0.427691
NCAPH2	35	46	81	1	0.993858	0.494624	1	0.694641	0.0855305	0.412798	0.753528	0.494624
DHRSX@chrX-	336	544	880	0.706821	0.998262	0.447742	1	2.82501e-06	1.42315e-07	0.825449	4.97721e-18	0.447742
ZBED1@chrX-	202	368	570	0.966117	0.998851	0.439244	1	3.34291e-07	5.29307e-08	0.427969	3.74436e-13	0.439244
PIGA	22	23	45	1	0.984126	0.447059	1	0.467922	0.562577	0.835841	0.0781429	0.447059
PDHA1	37	46	83	0.999664	1	0.488017	1	0.672747	0.271308	0.765316	0.63999	0.488017
MBTPS2	125	318	443	0.713907	0.999101	0.479829	1	1.81935e-23	9.1163e-18	8.36844e-05	0.00686767	0.479829
RBM10	55	110	165	0.000730316	1	0.360626	1	0.276952	0.319705	0.671708	2.74308e-20	0.360626
HSD17B10	16	44	60	0.0160629	0.979797	0.323009	1	0.617827	0.199389	1	7.80703e-15	0.323009
ATRX	358	495	853	3.78261e-05	0.999221	0.422037	1	0.668986	0.446793	1	5.20692e-30	0.422037
COX7B	56	121	177	1.48542e-05	0.989266	0.302378	1	1	0.532978	0.549415	2.60615e-33	0.302378
AIFM1	44	84	128	0.00525091	0.966417	0.358974	0.894673	0.240927	0.506517	0.0118685	3.30103e-19	0.358974
MMGT1	13	26	39	1	1	0.473684	1	0.0983299	0.0227281	1	0.388087	0.473684
RNASEH1
MMGT1
EMC1
COX20
TFB1M
C6orf62
MINAR1
UBE2N
CARS2
COX19
MTG1
RNF168
FANCE
DARS2
ATPAF2
MRPL19
SHLD3
ZBED1@chrX-
CTC1
AIFM1
LIG3
PTPN23
EMC2
MRPL3
PRKDC
SCO1
GATB
AK6
CREBBP
HSD17B10
DCLRE1C
MRPL4
CTDNEP1
UBR5
POLG2
PTCD3
ISCA1
COA7
TRIT1
RBFA
MBTPS2
SUMO2
PDCL3
GLRX5
FUBP1
EZH2
PPP6C
UBE2M
EARS2
ERCC6L2
GCN1
CTDSPL2
ENO1
ABRAXAS1
LCMT1
UBE2L3
EED
MRPS9
RCC1L
MRPL24
MRPS5
PDHA1
SHLD2
DHRSX@chrX-
CDC42
COA5
MRPS18B
COX11
PIGY
PYURF
HNRNPA2B1
NDUFA10
PIGA
NARS2
MDC1
RBM18
GCSH
CSDE1
COX4I1
CIP2A
COX15
MRPS27
CARNMT1
THAP12
GAK
USP8
TP53BP2
NDUFAF1
IL4I1
DCAF15
PPP2R2A
OPA1
RNF8
NCAPH2
FECH
FANCG
PSAT1
MAEA
NASP
UIMC1
GIGYF2
MRPS7
PTCD1
FANCD2
TLK2
USP12
STN1
CCN1
ZNF786
CENPS
UBAP1
PTBP1
FANCL
BABAM2
GNG5
SELENOK
EEFSEC
LARS2
COQ2
POU2F1
DHX35
NDUFAF5
VEZT
ILF3
TAPT1
POLD1
KLF6
MND1
MRRF
MTX1
POLQ
COX7B
NCKAP1
SNRPA
ARFGEF3
NDUFB9
MRPS6
ING3
MSL2
HAUS4
RPRD2
XPOT
NUCB2
NDUFB2
UBE2T
FDX1
LIAS
RMI2
DHX29
VPS29
KDM1A
RBM10
PPM1G
CKS2
PTPA
FASN
GUK1
PPP6R3
COX17
TEN1
LRPPRC
RNF4
CREB1
WDR4
PDS5A
TRAPPC13
CAPRIN1
CRNDE
YTHDF2
PPP4R1
FBXL5
CCDC137
RAD51B
ZKSCAN1
LDHA
RXRA
MECR
C22orf39
ATP1B3
AFDN
XRCC4
QKI
KIFBP
VPS45
MRPS28
PNRC1
TECR
PDSS2
ARMH3
ZBTB1
ESCO1
CENPO
SETD5
KCTD6
SDHAF2
ARL5B
MCPH1
MDH2
PARP1
CALM3
SCAMP2
SLC7A2
ABI2
RAB1A
SELENOI
SHLD1
HHEX
IFI6
DPH6
FARS2
ZNF654
BRIP1
CABIN1
CCDC66
H3-3A
RRP1B
GON4L
GNAS
XPO6
PPME1
ZC3HAV1
AEN
TMPO
RPL22L1
ARPC2
ATRX
STT3B
HNRNPR
PYM1
PPM1D
CACYBP
NAP1L4
DEK
VMP1
UBR1
EHMT1
UBE2D2
GATAD2B
BAZ1B
MCM8
PARN
GGNBP2
ERF
MNT
PHF20
PPP3R1
CDH6
MARCHF6
DYRK1A
MORF4L1
IGF1R
PKM
USP48
SUPT3H
SPIDR
VCL
ARID3B
EXOC4
SEMA6A
LYRM4
MAPKAP1
SAMD11	62	65	127	1	0.997019	0.491424	1	0.761559	0.837433	1	0.51192	0.491424
NOC2L	7	11	18	1	1	0.387755	1	0.782839	1	1	0.00765605	0.387755
KLHL17	43	30	73	1	1	0.525463	1	0.236555	0.562753	0.26229	0.311197	0.525463
PLEKHN1	68	63	131	1	1	0.49825	1	0.829854	0.287203	0.735219	0.945474	0.49825
PERM1	2	2	4	1	1	0.597938	1	1	1	1	0.0642128	0.597938
HES4	5	7	12	1	1	0.341176	1	0.204635	1	0.715683	0.00403921	0.341176
ISG15	9	14	23	1	1	0.471338	1	0.643714	0.485516	0.637795	0.335841	0.471338
AGRN	54	57	111	1	0.995682	0.530107	1	0.502535	0.178046	0.647693	0.0612706	0.530107
C1orf159	28	25	53	1	0.990936	0.578366	1	0.627559	0.742536	0.247136	0.000681333	0.578366
TTLL10	9	15	24	1	1	0.554795	1	0.0343165	0.486348	0.152886	0.211153	0.554795
SDF4	166	151	317	0.898187	0.997904	0.54715	0.936591	0.232529	0.396333	0.884465	4.51571e-05	0.54715
UBE2J2	46	36	82	1	1	0.545315	1	0.435855	0.350118	0.273745	0.022731	0.545315
SCNN1D	2	1	3	1	1	0.540541	1	1	1	0.540909	0.735879	0.540541
ACAP3	163	118	281	0.245863	0.99793	0.552712	1	0.246858	0.556824	0.449953	2.73964e-06	0.552712
PUSL1	15	11	26	0.975743	1	0.616505	1	1	0.815552	0.446841	0.000952725	0.616505
CPTP	13	15	28	1	1	0.545802	1	0.260326	0.666735	0.652766	0.153617	0.545802
DVL1	82	53	135	0.462722	0.989337	0.606369	1	1	0.440606	0.488231	1.06783e-09	0.606369
MXRA8	34	40	74	1	1	0.511111	1	0.343161	0.390093	0.765257	0.635367	0.511111
AURKAIP1	14	7	21	0.606787	1	0.645833	1	1	0.786714	1	0.000533771	0.645833
CCNL2	54	38	92	0.87736	0.994497	0.562923	1	0.80568	0.803862	0.426089	0.000526572	0.562923
MRPL20	32	49	81	0.510337	0.994075	0.390691	1	0.369571	1	0.0033618	3.85e-09	0.390691
ANKRD65	1	4	5	1	1	0.4	1	0.580193	0.504299	1	0.344928	0.4
TMEM88B	10	7	17	1	1	0.458763	1	0.416244	0.376585	0.268095	0.278982	0.458763
VWA1	42	37	79	1	0.974869	0.609218	1	0.190747	0.0896451	0.385526	2.81271e-07	0.609218
ATAD3C	16	7	23	1	1	0.518382	1	0.0345112	0.603969	0.0630744	0.583964	0.518382
ATAD3B	72	47	119	0.819661	0.988495	0.559659	1	0.212073	0.72605	0.377661	0.00101104	0.559659
ATAD3A	30	33	63	1	1	0.558352	1	0.175481	0.165907	0.618815	0.0164172	0.558352
TMEM240	1	2	3	1	1	0.454545	1	1	1	1	0.7201	0.454545
SSU72	21	161	182	3.26977e-26	0.95229	0.104213	0.867104	0.0301927	0.407392	0.215734	0	0.104213
MIB2	14	5	19	1	1	0.575342	1	0.115672	0.407948	0.107022	0.0295983	0.575342
CDK11B	4	10	14	0.593032	1	0.364865	1	0.543377	0.540117	1	0.00117256	0.364865
SLC35E2B	41	38	79	1	0.994006	0.516467	1	0.89676	0.680949	0.787055	0.461613	0.516467
CDK11A	9	13	22	1	1	0.44898	1	1	0.625606	0.803755	0.123481	0.44898
SLC35E2A	33	29	62	1	0.990737	0.49537	1	0.756127	0.428189	0.217149	0.809495	0.49537
NADK	165	150	315	1	0.997436	0.494872	1	0.178959	0.506711	0.447853	0.741902	0.494872
GNB1	345	473	818	0.000102267	0.998462	0.425853	1	0.965977	0.478279	1	1.66641e-27	0.425853
CALML6	1	2	3	1	1	0.631579	1	0.241181	1	0.594489	0.332306	0.631579
TMEM52	12	6	18	1	1	0.622807	1	1	0.765129	0.532842	0.0104092	0.622807
CFAP74	161	172	333	1	0.995738	0.505518	1	0.94923	0.491477	0.180179	0.650563	0.505518
GABRD	2	2	4	1	1	0.536585	1	1	1	1	0.749259	0.536585
PRKCZ	66	63	129	1	0.995897	0.529652	1	0.918101	0.734764	0.670515	0.0782684	0.529652
FAAP20	124	129	253	1	1	0.506948	1	0.825453	0.449947	0.650705	0.539752	0.506948
SKI	108	83	191	0.607808	1	0.533248	1	0.310498	0.660554	0.39502	0.00141234	0.533248
MORN1	54	31	85	0.797599	0.995511	0.548889	1	0.0837223	0.307166	0.100976	0.0029574	0.548889
RER1	33	22	55	1	0.99108	0.518931	1	0.210974	0.264105	0.306088	0.507902	0.518931
PEX10	22	15	37	1	1	0.574603	1	1	0.444828	1	0.00921182	0.574603
PLCH2	4	5	9	1	1	0.5	1	0.663394	1	1	1	0.5
PANK4	35	34	69	1	1	0.557339	1	0.646212	0.37943	0.435592	0.0185661	0.557339
TNFRSF14	11	7	18	0.93751	1	0.609375	1	0.773043	1	1	0.0158182	0.609375
PRXL2B	13	6	19	1	1	0.587413	1	0.41032	0.575928	0.354518	0.0428796	0.587413
MMEL1	5	2	7	1	1	0.458824	1	0.0828409	0.651836	0.219597	0.51041	0.458824
TTC34	38	23	61	0.367075	0.976449	0.595057	1	0.536551	0.651018	0.872648	4.18892e-06	0.595057
PRDM16	59	71	130	1	0.995172	0.524487	1	0.174884	0.431667	0.0333604	0.000986635	0.524487
ARHGEF16	21	22	43	1	0.993988	0.572059	1	0.245124	0.731192	0.293517	0.000139864	0.572059
MEGF6	34	40	74	1	0.988314	0.486091	1	0.431344	0.776873	1	0.591658	0.486091
TPRG1L	4	3	7	1	1	0.575758	1	1	1	1	0.260435	0.575758
WRAP73	17	37	54	0.259376	0.975429	0.339779	1	0.244481	1	0.42311	2.45427e-10	0.339779
TP73	135	69	204	5.41265e-05	1	0.652265	1	0.39032	0.779722	0.57517	3.71367e-31	0.652265
CCDC27	8	7	15	1	1	0.541401	1	0.76662	1	0.764777	0.335135	0.541401
SMIM1	5	3	8	1	1	0.492754	1	1	0.419933	0.198357	1	0.492754
LRRC47	52	52	104	1	0.993345	0.542149	1	1	0.46123	0.10847	0.0505271	0.542149
CEP104	30	13	43	1	0.983768	0.575397	1	0.112753	0.318531	0.0457672	0.026658	0.575397
DFFB	65	63	128	1	1	0.518581	1	0.278794	0.815588	0.902171	0.387299	0.518581
C1orf174	43	24	67	1	1	0.557377	1	0.362267	0.166567	0.108964	0.0197867	0.557377
AJAP1	2	2	4	1	1	0.392857	1	1	1	0.523283	0.32694	0.392857
NPHP4	56	65	121	1	0.996274	0.50838	1	0.414328	0.581702	0.177449	0.646875	0.50838
KCNAB2	115	129	244	1	1	0.503821	1	0.456776	0.349725	0.276206	0.7519	0.503821
CHD5	23	18	41	1	1	0.522346	1	0.58618	0.352042	1	0.426655	0.522346
RPL22	103	149	252	0.0366485	0.990187	0.383721	1	0.30634	0.242304	0.868304	5.85981e-23	0.383721
RNF207	293	293	586	1	0.997295	0.506428	1	0.781348	0.60097	1	0.450639	0.506428
ICMT	118	82	200	0.526029	0.992629	0.581688	1	0.580476	0.720715	0.436231	2.69331e-08	0.581688
GPR153	6	6	12	1	1	0.581197	1	0.729601	0.732533	1	0.0928159	0.581197
ACOT7	106	60	166	0.979748	0.993493	0.540081	1	0.000775797	0.0809584	0.0587443	0.007404	0.540081
ESPN	34	27	61	1	1	0.505495	1	0.35778	0.541933	0.521251	0.850953	0.505495
PLEKHG5	61	54	115	1	0.995996	0.478521	1	0.257065	0.135094	0.65604	0.16386	0.478521
NOL9	5	43	48	2.08394e-07	0.924556	0.0961538	1	1	0.526842	1	0	0.0961538
TAS1R1	44	33	77	1	1	0.528029	1	0.229292	0.561885	1	0.201191	0.528029
ZBTB48	17	10	27	1	0.981668	0.569507	1	0.652491	0.361449	1	0.0311211	0.569507
KLHL21	52	44	96	1	1	0.544204	1	0.793719	0.593378	0.407917	0.0505812	0.544204
PHF13	67	58	125	1	1	0.472222	1	0.35092	0.736757	0.00251083	0.15649	0.472222
THAP3	26	30	56	1	1	0.48368	1	0.500604	0.868715	0.86177	0.584886	0.48368
DNAJC11	21	267	288	0	0.982367	0.080207	1	0.122515	1	0.412604	0	0.080207
CAMTA1	1427	1550	2977	0.961345	0.997786	0.494958	1	0.0277087	0.187736	0.153845	0.230724	0.494958
VAMP3	25	22	47	1	1	0.568562	1	0.473836	0.85629	0.846641	0.0201303	0.568562
PER3	283	305	588	1	0.998934	0.49414	1	0.756216	0.512082	0.432033	0.503278	0.49414
UTS2	2	1	3	1	1	0.55	1	0.571317	1	1	0.814529	0.55
TNFRSF9	1	3	4	1	1	0.5125	1	0.612478	0.59239	0.620735	0.909946	0.5125
PARK7	92	106	198	0.828623	0.992802	0.536738	1	0.0104418	0.212366	0.0735421	0.021013	0.536738
ERRFI1	16	16	32	1	1	0.568738	1	0.70312	0.846341	0.0891647	0.0017197	0.568738
SLC45A1	6	3	9	1	1	0.597701	1	1	1	0.424344	0.0820543	0.597701
RERE	1514	1519	3033	1	1	0.506952	0.959037	0.143114	0.946508	0.404153	0.0468939	0.506952
CA6	99	104	203	1	1	0.505308	1	0.917758	0.47455	0.664292	0.769122	0.505308
SLC2A7	18	19	37	1	1	0.465875	1	0.342981	0.843986	0.69745	0.229317	0.465875
SLC2A5	170	167	337	1	0.998223	0.499334	1	0.947843	0.785833	0.678542	1	0.499334
GPR157	72	58	130	1	0.995322	0.516355	1	0.445627	0.126074	0.913383	0.392297	0.516355
H6PD	224	200	424	0.713396	0.998499	0.557201	1	0.191189	0.343301	0.265999	2.32268e-09	0.557201
SPSB1	42	46	88	1	1	0.478544	1	0.533893	0.445227	0.899741	0.247888	0.478544
SLC25A33	248	181	429	0.623938	0.998502	0.544444	1	0.181049	0.465062	0.0524871	4.98167e-06	0.544444
TMEM201	67	60	127	1	1	0.578106	1	0.322722	0.119918	0.728447	9.29403e-06	0.578106
PIK3CD	156	222	378	0.00758231	0.998732	0.406546	1	0.62405	0.709992	0.577196	1.43598e-26	0.406546
CLSTN1	507	501	1008	1	0.9994	0.515731	1	0.449634	0.48042	0.463207	0.0114709	0.515731
CTNNBIP1	65	61	126	1	1	0.531693	1	0.837213	0.74364	0.829746	0.0421056	0.531693
LZIC	69	92	161	0.623488	1	0.499543	1	0.0274919	0.0337079	0.617327	1	0.499543
NMNAT1	91	132	223	0.166431	0.997535	0.428744	1	1	0.325901	0.452955	9.5589e-09	0.428744
RBP7	30	15	45	1	0.986785	0.540984	1	0.0868191	0.261075	0.168526	0.135132	0.540984
UBE4B	308	442	750	0.0401231	0.999221	0.437271	1	0.0511937	0.779474	0.0245243	1.24858e-19	0.437271
KIF1B	531	590	1121	1	1	0.490487	0.966259	0.274638	0.473808	0.184839	0.0649312	0.490487
PGD	10	43	53	0.000225157	1	0.237762	1	0.697151	0.104794	0.643738	1.05886e-28	0.237762
CENPS-CORT	42	41	83	1	1	0.475113	1	0.797517	0.180672	1	0.213227	0.475113
CORT	2	4	6	1	1	0.486111	1	0.645438	0.636866	1	0.904975	0.486111
DFFA	64	63	127	1	0.995065	0.487053	1	1	0.912328	0.424736	0.52686	0.487053
PEX14	344	430	774	1	0.997636	0.49064	1	0.0458997	0.0298452	0.0018827	0.160312	0.49064
CASZ1	250	252	502	1	1	0.492102	1	0.960278	0.335076	0.957913	0.273085	0.492102
C1orf127	34	37	71	1	0.994718	0.530263	1	0.688721	0.390811	0.347515	0.11827	0.530263
TARDBP	2	11	13	0.144225	1	0.194805	1	0.719488	1	0.305542	5.56232e-15	0.194805
MASP2	13	4	17	1	1	0.525	1	0.0520243	0.121144	0.0403523	0.577743	0.525
SRM	58	57	115	1	1	0.541806	1	0.395146	0.557507	0.509562	0.0446465	0.541806
EXOSC10	9	66	75	1.48606e-10	0.957965	0.125191	1	0.699785	0.671275	1	0	0.125191
MTOR	4	45	49	1.36599e-08	0.919726	0.0983607	1	1	0.762084	0.777178	0	0.0983607
UBIAD1	88	104	192	1	0.995857	0.479835	1	0.776262	0.515412	0.618647	0.197844	0.479835
DISP3	3	4	7	1	1	0.447368	1	0.678639	1	0.634612	0.415985	0.447368
FBXO2	42	56	98	1	0.987898	0.505311	1	0.218191	0.0772522	0.378282	0.937814	0.505311
FBXO44	29	17	46	0.440571	0.985126	0.618881	1	0.846513	0.70297	0.848601	3.8928e-05	0.618881
FBXO6	34	16	50	0.891993	0.990476	0.604545	1	0.600279	0.0875316	0.492211	8.20264e-06	0.604545
MAD2L2	597	564	1161	0.983192	0.998851	0.510373	1	0.583628	0.911992	0.969603	0.0939515	0.510373
DRAXIN	47	53	100	1	0.995897	0.514344	1	0.820522	0.545638	0.135056	0.423116	0.514344
AGTRAP	149	157	306	1	0.998008	0.486312	1	1	0.723208	0.604801	0.245747	0.486312
C1orf167	17	12	29	1	1	0.52	1	0.404244	0.656639	0.664485	0.524056	0.52
MTHFR	76	67	143	1	0.996512	0.504795	1	0.339397	0.919466	0.594571	0.722882	0.504795
CLCN6	75	52	127	1	1	0.509091	1	0.0557598	0.13052	0.105103	0.612724	0.509091
KIAA2013	10	4	14	1	1	0.507692	1	0.20839	0.210651	0.0909831	0.929614	0.507692
PLOD1	74	49	123	1	0.991398	0.531116	1	0.224412	0.0877436	0.181426	0.0454132	0.531116
MFN2	20	34	54	0.647965	1	0.363636	1	0.618239	0.744252	0.49747	1.26175e-09	0.363636
MIIP	48	40	88	0.915211	0.993059	0.466321	1	0.293331	0.117154	0.170619	0.0957834	0.466321
TNFRSF8	31	27	58	1	0.994309	0.492176	1	0.394756	0.751626	0.877264	0.762558	0.492176
TNFRSF1B	23	12	35	1	0.988543	0.522857	1	0.0940422	0.21775	0.276678	0.36216	0.522857
VPS13D	188	1820	2008	0	0.968589	0.0912193	0.74723	0.117836	0.502024	2.25292e-06	0	0.0912193
DHRS3	129	128	257	1	0.997627	0.486663	1	0.648873	1	0.334833	0.306225	0.486663
AADACL4	9	11	20	1	1	0.532374	1	1	0.770803	0.28996	0.494442	0.532374
AADACL3	2	2	4	1	1	0.434783	1	1	1	1	0.663624	0.434783
PRAMEF20	1	1	2	1	1	0.5	1	1	1	1	1	0.5
LRRC38	1	6	7	0.922946	1	0.577778	1	0.0699577	0.0598519	0.0636927	0.360378	0.577778
PDPN	431	454	885	1	0.996612	0.491213	1	0.574338	0.601922	0.561672	0.190237	0.491213
PRDM2	301	327	628	1	0.995542	0.504326	1	0.13428	0.478071	0.152055	0.525427	0.504326
KAZN	129	123	252	1	1	0.524113	1	0.715038	1	0.130745	0.0250269	0.524113
TMEM51	21	30	51	1	1	0.485714	1	0.239142	0.600966	0.377386	0.629549	0.485714
FHAD1	468	484	952	1	1	0.503485	1	0.758758	0.362348	0.309466	0.592774	0.503485
EFHD2	58	45	103	0.80889	0.991414	0.573529	1	0.576467	0.897235	0.890038	0.00205596	0.573529
CTRC	2	2	4	1	1	0.55	1	0.523283	1	1	0.814529	0.55
CELA2A	6	3	9	0.999825	1	0.494118	1	0.26546	1	0.226825	1	0.494118
CELA2B	1	3	4	1	1	0.574468	1	0.619224	0.350219	0.1167	0.371298	0.574468
CASP9	31	31	62	1	1	0.556025	1	0.456033	0.21442	0.873773	0.0164825	0.556025
DNAJC16	38	37	75	1	0.992999	0.47644	1	0.336512	1	0.466931	0.241267	0.47644
AGMAT	9	6	15	1	1	0.508772	1	0.45767	1	0.701561	1	0.508772
DDI2	128	136	264	1	0.996889	0.502333	1	0.0905493	0.809234	0.546422	0.845128	0.502333
PLEKHM2	87	68	155	1	0.995342	0.548499	1	0.316512	0.916523	0.66531	0.0058257	0.548499
TMEM82	2	7	9	1	1	0.393939	1	0.614108	0.588141	0.289455	0.281042	0.393939
FBLIM1	113	102	215	1	1	0.506692	1	0.464481	0.804478	0.608123	0.613406	0.506692
SPEN	913	811	1724	0.103805	0.992125	0.576697	1	0.00341409	0.000198037	2.53727e-07	0	0.576697
ZBTB17	8	62	70	3.44967e-10	0.979595	0.129841	1	0.418755	0.810325	1	0	0.129841
HSPB7	6	7	13	1	1	0.554455	1	0.531095	1	1	0.31488	0.554455
CLCNKA	5	6	11	1	1	0.539062	1	0.739974	1	0.735216	0.422791	0.539062
CLCNKB	26	23	49	1	1	0.498834	1	0.255059	0.863665	0.726948	1	0.498834
FAM131C	49	21	70	0.40564	0.979919	0.642032	1	0.0885669	0.537371	0.864737	9.80118e-10	0.642032
EPHA2	99	73	172	0.290682	0.993467	0.605777	1	0.927278	0.501511	0.100622	1.46199e-14	0.605777
ARHGEF19	58	75	133	1	1	0.475108	1	0.912983	0.346375	0.200793	0.138299	0.475108
CPLANE2	24	31	55	1	1	0.528239	1	0.113875	0.499867	0.146337	0.354828	0.528239
FBXO42	165	172	337	1	1	0.493927	1	0.610218	1	0.837553	0.559399	0.493927
SZRD1	81	138	219	0.300347	0.996991	0.429204	1	0.0587825	0.057241	0.308978	2.68369e-07	0.429204
SPATA21	15	21	36	0.951152	0.990945	0.471783	1	1	0.254877	0.702393	0.294806	0.471783
NECAP2	31	38	69	1	1	0.485663	1	1	0.385572	0.554352	0.524721	0.485663
NBPF1	117	103	220	0.906109	1	0.521668	1	0.734473	0.860856	0.247141	0.13668	0.521668
CROCC	27	35	62	1	0.993029	0.491289	1	0.67462	0.155089	0.514331	0.645602	0.491289
MFAP2	4	4	8	1	1	0.53211	1	1	0.671467	1	0.562093	0.53211
ATP13A2	23	22	45	1	0.987253	0.561128	1	1	0.130624	0.856375	0.0245108	0.561128
SDHB	37	134	171	9.55266e-13	0.991237	0.228571	1	0.59879	0.238067	0.169145	0	0.228571
PADI2	14	18	32	1	1	0.497797	1	0.672711	1	0.393955	1	0.497797
PADI1	11	10	21	1	1	0.488095	1	0.312645	0.77401	0.796583	0.815968	0.488095
PADI3	1	4	5	0.99961	1	0.40625	1	0.615582	1	0.614479	0.161881	0.40625
PADI4	17	13	30	0.999656	1	0.512987	1	0.68547	0.643711	0.130772	0.689104	0.512987
PADI6	3	3	6	1	1	0.369565	1	0.634822	0.579355	0.615568	0.0961418	0.369565
RCC2	96	75	171	1	1	0.511373	1	0.0810153	0.187173	0.629758	0.450088	0.511373
ARHGEF10L	106	73	179	0.887509	1	0.554324	1	0.210365	1	0.122083	7.01484e-05	0.554324
ACTL8	27	13	40	1	0.981393	0.506977	1	0.131579	0.28966	0.0109552	1	0.506977
IGSF21	60	55	115	1	0.993535	0.510518	1	0.917171	0.553947	0.675139	0.409073	0.510518
PAX7	16	16	32	1	1	0.467532	1	0.838783	0.515144	1	0.277386	0.467532
ALDH4A1	20	10	30	0.97002	1	0.599415	1	0.6711	0.666534	0.204954	0.0002678	0.599415
IFFO2	24	31	55	1	0.992226	0.525194	1	0.379218	0.0607763	0.159091	0.233654	0.525194
UBR4	30	68	98	0.00377893	0.989756	0.347674	1	0.122486	0.693174	0.42463	7.47408e-20	0.347674
MRTO4	12	112	124	6.04376e-20	0.965894	0.0880759	1	0.688444	1	0.37085	0	0.0880759
AKR7A2	35	22	57	1	0.979817	0.581281	1	0.251246	0.745001	0.865574	0.000580434	0.581281
SLC66A1	33	32	65	1	0.992929	0.542105	1	0.773587	0.883443	0.36364	0.0396891	0.542105
CAPZB	26	83	109	5.48936e-06	0.953625	0.253039	0.745634	0.411365	1	0.160418	0	0.253039
MICOS10	90	112	202	0.508112	0.996135	0.37308	1	0.208687	0.146994	5.83991e-05	1.46518e-17	0.37308
MICOS10-NBL1	204	250	454	0.20364	1	0.442069	1	0.819497	0.374798	0.712109	4.67259e-10	0.442069
NBL1	89	102	191	1	0.99703	0.475556	1	0.666791	0.723113	0.519857	0.08614	0.475556
HTR6	3	4	7	1	1	0.491525	1	1	0.664816	0.656231	1	0.491525
TMCO4	185	153	338	0.621221	0.998582	0.538922	0.938325	0.342611	0.744959	0.894482	3.04644e-05	0.538922
OTUD3	28	22	50	1	0.989966	0.560494	1	0.511159	0.733592	0.721861	0.0126536	0.560494
PLA2G5	3	4	7	1	1	0.484848	1	0.344316	1	0.572967	1	0.484848
UBXN10	1	2	3	1	1	0.589744	1	0.347621	0.560276	1	0.324009	0.589744
VWA5B1	3	4	7	1	1	0.478261	1	1	1	1	0.880396	0.478261
CAMK2N1	9	4	13	1	1	0.552	1	0.335814	0.339251	0.481029	0.279199	0.552
MUL1	29	28	57	1	0.989638	0.438776	1	0.260719	0.251276	0.50411	0.012993	0.438776
CDA	256	235	491	0.882773	1	0.490234	1	0.0135458	0.256749	0.869612	0.248954	0.490234
PINK1	9	16	25	1	1	0.532189	1	0.109093	0.141595	0.234334	0.357009	0.532189
DDOST	3	37	40	2.92044e-07	1	0.0550162	1	0.359544	0.720758	0.690056	0	0.0550162
KIF17	134	125	259	1	1	0.503046	1	0.473932	0.416401	0.766619	0.786164	0.503046
SH2D5	39	36	75	1	0.991962	0.584795	1	0.259654	0.471539	0.297241	9.54113e-05	0.584795
HP1BP3	475	493	968	0.992899	0.998762	0.509879	1	0.426485	0.20505	0.165554	0.0612541	0.509879
EIF4G3	1944	2076	4020	0.908704	0.99984	0.484475	0.911152	0.533127	1	0.257962	1.18351e-06	0.484475
ECE1	34	29	63	1	0.99322	0.563333	1	0.67349	1	0.759803	0.00161768	0.563333
NBPF3	40	32	72	0.925752	0.994026	0.554572	1	0.585443	0.679284	1	0.00627696	0.554572
ALPL	78	49	127	0.925612	1	0.502483	1	0.00371304	0.0160462	0.0946254	0.885525	0.502483
RAP1GAP	70	48	118	0.536511	0.993129	0.585142	1	0.291139	0.262315	0.746697	1.97022e-09	0.585142
LDLRAD2	55	49	104	1	0.995534	0.518395	1	1	0.725922	0.816531	0.255737	0.518395
HSPG2	94	94	188	1	0.997108	0.491317	1	0.79489	0.858079	0.147658	0.500976	0.491317
CELA3B	1	3	4	1	1	0.4	1	0.569747	0.572565	1	0.296206	0.4
CELA3A	1	2	3	1	1	0.384615	1	1	1	1	0.187742	0.384615
WNT4	5	3	8	1	1	0.514286	1	0.225523	0.639107	0.67497	0.903597	0.514286
ZBTB40	124	141	265	0.797201	1	0.439922	1	0.301544	0.23256	0.822053	6.21498e-08	0.439922
EPHA8	4	8	12	1	1	0.555556	1	0.496386	0.0633691	0.14932	0.337399	0.555556
EPHB2	57	63	120	1	1	0.502356	1	0.408027	0.374762	0.824844	0.90218	0.502356
LACTBL1	2	6	8	1	1	0.369231	1	0.42159	0.159025	0.398969	0.0429565	0.369231
TEX46	3	4	7	1	1	0.451613	1	1	1	1	0.518958	0.451613
LUZP1	110	70	180	0.0297756	1	0.636364	1	0.858305	0.438687	0.133462	5.79652e-25	0.636364
ZNF436	96	100	196	1	0.99691	0.46467	1	0.930873	0.212738	0.469938	0.00987167	0.46467
TCEA3	146	141	287	1	0.998273	0.493753	1	1	0.617178	0.32197	0.53331	0.493753
ASAP3	52	47	99	1	1	0.551768	1	0.4729	0.627271	1	0.00392559	0.551768
E2F2	233	234	467	1	1	0.511338	1	0.678552	0.860275	0.433827	0.251205	0.511338
ID3	8	5	13	1	1	0.476744	1	0.167352	0.727032	0.484633	0.743644	0.476744
MDS2	94	90	184	1	0.997049	0.488218	1	0.720567	0.785672	0.290602	0.370175	0.488218
RPL11	4	192	196	0	0.926793	0.0275928	1	0.423235	0.774752	0.420354	0	0.0275928
ELOA	38	53	91	0.513213	1	0.405458	1	0.681226	1	0.888409	2.05581e-05	0.405458
PITHD1	29	29	58	1	1	0.520737	1	1	0.531974	1	0.413437	0.520737
LYPLA2	47	54	101	1	1	0.490446	1	0.709398	0.457965	1	0.660226	0.490446
GALE	30	37	67	0.948455	1	0.506986	1	0.379132	0.18269	0.880434	0.788272	0.506986
HMGCL	82	63	145	1	0.996536	0.503896	1	0.244005	0.19075	0.0856791	0.768391	0.503896
FUCA1	24	19	43	1	1	0.548781	1	0.85171	0.705088	0.856159	0.0858354	0.548781
CNR2	17	20	37	1	1	0.491184	1	1	0.690995	0.566241	0.762778	0.491184
PNRC2	36	56	92	0.255315	1	0.358459	1	0.134157	0.894298	0.589833	4.10662e-12	0.358459
SRSF10	53	159	212	7.80887e-09	0.990904	0.298982	1	0.10628	0.461341	0.0460264	0	0.298982
MYOM3	23	29	52	1	0.992317	0.47318	1	0.878085	0.723604	0.624878	0.272922	0.47318
IL22RA1	19	27	46	1	1	0.503937	1	0.111687	1	0.351509	0.949788	0.503937
IFNLR1	77	52	129	0.716327	0.995394	0.551253	1	0.27836	0.444968	0.321247	0.00209034	0.551253
GRHL3	136	145	281	1	0.996505	0.494097	1	0.783044	0.770921	0.716817	0.645357	0.494097
STPG1	72	97	169	0.944965	0.99689	0.512442	1	0.0232131	0.00707373	0.251796	0.418347	0.512442
NIPAL3	288	310	598	0.895348	0.998163	0.478909	1	0.732603	0.803298	0.799189	0.00461981	0.478909
RCAN3	258	253	511	1	0.995734	0.495194	1	0.776978	0.43119	0.518466	0.705814	0.495194
NCMAP	43	42	85	1	0.995471	0.540541	1	0.542236	0.522048	0.801251	0.020392	0.540541
SRRM1	16	65	81	5.36362e-07	0.949505	0.120567	1	0.0502087	0.0124082	0.165552	0	0.120567
CLIC4	1079	1134	2213	0.841644	0.999626	0.485287	0.952039	0.862752	0.339597	0.887433	0.00256146	0.485287
RUNX3	144	152	296	1	1	0.503628	1	0.775038	0.8895	0.211759	0.758028	0.503628
SYF2	2	18	20	0.00396574	1	0.045977	1	0.176353	0.172003	0.636109	2.72284e-40	0.045977
RSRP1	205	236	441	1	0.997974	0.485461	1	0.700635	0.239704	0.423695	0.0605315	0.485461
RHD	14	20	34	1	1	0.502183	1	0.262053	0.842886	0.329618	0.962656	0.502183
TMEM50A	69	66	135	1	1	0.495438	1	0.839108	0.835835	0.606518	0.785557	0.495438
RHCE	17	13	30	1	1	0.479245	1	0.536432	0.187448	0.489815	0.537562	0.479245
MACO1	126	114	240	1	0.998187	0.50272	1	0.427996	0.533448	0.691594	0.781857	0.50272
LDLRAP1	20	16	36	1	0.99086	0.54195	1	0.854225	0.700142	0.845235	0.0696115	0.54195
MAN1C1	86	73	159	0.969747	1	0.522923	1	0.722703	0.619692	0.626815	0.0914973	0.522923
SELENON	46	27	73	0.815521	1	0.576029	1	0.198724	0.886129	0.244852	0.00036322	0.576029
MTFR1L	46	37	83	1	1	0.504854	1	0.490878	0.502463	0.250654	0.859841	0.504854
AUNIP	81	81	162	1	1	0.499038	1	0.493694	0.922906	0.318297	0.975241	0.499038
PAQR7	5	6	11	1	1	0.477273	1	0.737842	1	1	0.746534	0.477273
STMN1	105	117	222	0.918198	1	0.454231	1	0.642332	0.642907	0.53592	1.13761e-05	0.454231
PAFAH2	78	79	157	1	0.996969	0.484458	1	0.574462	0.506821	0.700566	0.247128	0.484458
EXTL1	39	45	84	0.993517	0.994111	0.524229	1	0.795274	0.190762	0.151288	0.191923	0.524229
TRIM63	4	6	10	1	1	0.459259	1	0.725224	0.702321	0.725388	0.385959	0.459259
PDIK1L	109	106	215	1	1	0.542189	1	0.385755	0.599719	0.175904	0.00380036	0.542189
FAM110D	39	39	78	1	0.991847	0.466531	1	0.207155	0.889361	1	0.124845	0.466531
C1orf232	46	45	91	1	1	0.444444	1	0.206674	0.44521	0.199788	0.00430339	0.444444
ZNF593	20	28	48	1	1	0.508306	1	0.374031	0.379465	0.0818691	0.817109	0.508306
CNKSR1	4	1	5	1	1	0.446154	0.2833	0.325952	0.171197	0.0326395	0.449963	0.446154
CATSPER4	10	15	25	1	1	0.510638	1	0.225139	0.332801	0.628373	0.825968	0.510638
CEP85	33	456	489	0	0.974004	0.082224	1	0.23161	0.906488	0.162381	0	0.082224
SH3BGRL3	7	2	9	1	1	0.568182	1	0.397628	0.237327	0.23401	0.23538	0.568182
UBXN11	183	209	392	1	0.997059	0.494118	1	0.503938	0.259167	0.258472	0.50201	0.494118
CD52	3	3	6	1	1	0.323529	1	0.352546	1	0.534508	0.0501025	0.323529
CRYBG2	53	56	109	1	1	0.497338	1	0.441316	0.567131	0.817246	0.896042	0.497338
ZNF683	5	5	10	1	1	0.376471	1	0.488075	1	0.227848	0.0275342	0.376471
LIN28A	26	13	39	0.807069	0.997079	0.480643	1	0.0130643	0.11236	0.0137885	0.144118	0.480643
DHDDS	41	58	99	0.443736	1	0.361153	1	0.157311	0.203189	0.795257	8.91587e-13	0.361153
HMGN2	15	16	31	1	0.984303	0.44186	1	0.666196	0.830668	0.828733	0.0913121	0.44186
RPS6KA1	49	33	82	0.589608	0.987256	0.561321	1	0.521343	0.669128	0.588191	0.0012779	0.561321
ARID1A	145	187	332	0.959342	0.99806	0.475085	1	0.503197	0.161106	0.03403	0.0277406	0.475085
PIGV	153	144	297	1	0.997745	0.505352	1	0.941698	0.942059	0.411502	0.703968	0.505352
ZDHHC18	39	53	92	0.836785	1	0.516499	1	0.021937	0.0627124	0.523504	0.404012	0.516499
GPN2	8	19	27	0.276265	1	0.151163	1	0.0315624	0.112797	0.126815	9.35643e-22	0.151163
GPATCH3	49	63	112	1	1	0.50505	1	0.184316	0.168195	0.29994	0.788478	0.50505
NUDC	8	125	133	1.99542e-26	0.97832	0.0614251	1	0.813698	0.816676	0.65818	0	0.0614251
KDF1	4	3	7	1	1	0.421053	1	0.651407	0.118333	1	0.28061	0.421053
TENT5B	17	30	47	1	0.996145	0.493732	1	0.121322	0.112131	0.0836931	0.66346	0.493732
SLC9A1	36	35	71	1	1	0.544049	1	0.125024	0.565358	0.580926	0.0273769	0.544049
WDTC1	48	51	99	1	1	0.5	1	0.819281	0.462469	0.635244	1	0.5
TMEM222	99	108	207	1	0.997297	0.49865	1	0.559292	0.93281	0.432444	0.896597	0.49865
SYTL1	4	5	9	1	1	0.497925	1	1	1	0.710139	1	0.497925
MAP3K6	31	27	58	1	1	0.512821	1	0.764454	0.761619	0.752984	0.577315	0.512821
FCN3	3	1	4	1	1	0.680556	0.320377	0.577783	0.657269	0.62033	0.00254756	0.680556
CD164L2	3	1	4	1	1	0.705882	0.320377	1	1	0.582262	0.118469	0.705882
GPR3	14	9	23	0.872537	1	0.625	1	0.580359	1	0.801506	0.000612564	0.625
WASF2	135	145	280	0.997692	0.994554	0.474376	1	0.944405	0.508582	0.884816	0.0238996	0.474376
AHDC1	49	34	83	1	0.991967	0.482412	1	0.0694936	0.158309	0.0237589	0.34109	0.482412
FGR	51	62	113	1	1	0.496504	1	0.232987	0.732513	0.453673	0.864318	0.496504
FAM76A	85	69	154	1	0.996195	0.536424	1	0.919953	0.692488	0.426785	0.0226655	0.536424
STX12	55	47	102	1	1	0.473333	1	0.160145	0.620302	0.112812	0.153826	0.473333
PPP1R8	13	156	169	1.79625e-30	0.950399	0.0889111	1	0.706984	0.265519	1	0	0.0889111
THEMIS2	14	17	31	1	1	0.548781	1	1	0.282051	0.0740801	0.140748	0.548781
RPA2	4	23	27	0.00311098	1	0.138365	1	0.757655	0.714828	0.44776	8.09837e-22	0.138365
SMPDL3B	62	57	119	1	0.989951	0.481761	1	0.572663	0.567259	0.307279	0.394081	0.481761
XKR8	20	15	35	0.954653	0.989208	0.587467	1	1	0.848519	0.84222	0.000478827	0.587467
EYA3	510	504	1014	1	0.998941	0.494051	1	0.353552	0.400467	0.101274	0.284862	0.494051
PTAFR	19	18	37	1	1	0.523923	1	0.857405	1	0.85262	0.351581	0.523923
DNAJC8	12	62	74	4.55892e-08	0.975343	0.177738	1	0.308349	0.848763	0.674158	0	0.177738
ATP5IF1	47	48	95	1	1	0.505785	1	0.899265	0.799181	0.792742	0.806993	0.505785
SESN2	50	56	106	1	0.995025	0.518012	1	0.815311	0.199284	0.344639	0.358878	0.518012
MED18	66	137	203	9.16927e-06	0.986884	0.281416	1	0.0284564	0.238997	0.614807	0	0.281416
PHACTR4	260	313	573	0.18038	0.999131	0.454801	1	0.497707	0.837196	0.574724	6.95012e-10	0.454801
RCC1	338	1214	1552	0	0.985387	0.244067	0.827326	1	0.0484246	4.00496e-06	0	0.244067
TRNAU1AP	43	81	124	0.00770199	0.983768	0.309386	1	0.912175	0.180434	0.0279688	9.03308e-31	0.309386
RAB42	25	11	36	0.293462	0.981999	0.665339	1	0.403207	1	0.821372	7.69604e-08	0.665339
TAF12	17	127	144	1.97816e-20	0.951746	0.0944559	1	0.316362	0.274337	0.383815	0	0.0944559
GMEB1	218	219	437	1	0.998302	0.442815	1	0.0929605	0.0354245	0.00613258	3.12306e-08	0.442815
OPRD1	19	22	41	1	0.990096	0.490099	1	1	0.456853	1	0.803107	0.490099
EPB41	455	507	962	1	0.998668	0.495586	1	0.0489018	0.595227	0.172483	0.535508	0.495586
TMEM200B	11	10	21	1	1	0.492228	1	1	0.799836	0.796899	0.884985	0.492228
SRSF4	132	154	286	0.718998	0.997984	0.466332	1	0.623098	0.771808	0.938825	0.00245505	0.466332
PTPRU	110	89	199	0.926457	1	0.532328	1	0.35434	0.93081	0.582547	0.0169478	0.532328
MATN1	5	7	12	1	1	0.43299	1	1	0.727742	0.736432	0.218054	0.43299
LAPTM5	54	48	102	1	0.99677	0.48629	1	0.339845	0.222622	0.724873	0.319865	0.48629
SDC3	42	26	68	0.538318	0.994227	0.574048	1	0.414273	0.383189	0.883705	6.50788e-05	0.574048
PUM1	212	395	607	2.19116e-12	0.982917	0.32355	0.951936	0.330627	0.112163	0.0582757	0	0.32355
NKAIN1	26	24	50	1	1	0.514286	1	0.869079	0.604937	0.616883	0.590611	0.514286
SNRNP40	16	135	151	2.48005e-16	0.989668	0.212619	1	1.58108e-06	0.000864583	0.724151	0	0.212619
ZCCHC17	68	51	119	1	1	0.514575	1	0.151141	0.169327	0.63803	0.432933	0.514575
FABP3	5	9	14	1	1	0.444444	1	0.765694	0.749426	0.486447	0.22463	0.444444
SERINC2	32	20	52	0.659491	0.971967	0.590909	1	0.415134	1	1	4.62926e-05	0.590909
TINAGL1	6	7	13	1	1	0.54	1	0.238494	1	1	0.665466	0.54
HCRTR1	3	3	6	1	1	0.574074	1	1	0.622212	1	0.33175	0.574074
PEF1	56	70	126	0.858359	0.996115	0.466151	1	0.835008	0.596912	0.659238	0.0270478	0.466151
COL16A1	37	36	73	1	0.99691	0.513138	1	1	0.897249	0.696826	0.388452	0.513138
ADGRB2	65	49	114	0.55206	0.994748	0.575096	1	0.729672	1	0.54735	4.19119e-05	0.575096
SPOCD1	28	29	57	1	1	0.510345	1	0.877748	0.490684	0.874083	0.700688	0.510345
PTP4A2	155	206	361	0.0637009	0.986592	0.346193	1	2.78549e-05	0.00671248	0.012251	0	0.346193
KHDRBS1	121	103	224	0.978612	1	0.522184	1	0.208912	0.743064	0.935669	0.0661048	0.522184
TMEM39B	36	40	76	1	1	0.501701	1	0.417682	0.889436	0.888816	0.967054	0.501701
KPNA6	133	174	307	0.143504	1	0.416173	1	0.155374	0.766143	0.82317	5.26965e-13	0.416173
TXLNA	84	65	149	0.510303	0.989372	0.557406	1	0.923265	0.763623	0.836014	5.47755e-05	0.557406
CCDC28B	72	81	153	0.94334	0.992773	0.484629	1	1	0.240283	0.6845	0.265455	0.484629
IQCC	33	32	65	1	1	0.505721	1	0.455461	0.641684	1	0.847938	0.505721
DCDC2B	3	2	5	1	1	0.5	1	0.608884	1	0.648145	1	0.5
TMEM234	60	53	113	1	1	0.491566	1	0.652855	0.13731	0.72663	0.651453	0.491566
EIF3I	11	66	77	1.40939e-08	1	0.165272	1	0.702151	1	0.328981	0	0.165272
FAM167B	6	6	12	1	1	0.55	1	0.741362	1	1	0.311231	0.55
LCK	18	18	36	1	1	0.506369	1	1	1	0.841619	0.86517	0.506369
HDAC1	86	63	149	1	0.992834	0.511211	1	0.117224	0.132289	0.162412	0.401319	0.511211
MARCKSL1	13	7	20	1	1	0.6	1	0.408119	1	0.777053	0.0168414	0.6
BSDC1	33	26	59	1	1	0.472296	1	0.117065	0.511953	0.175105	0.302979	0.472296
ZBTB8B	18	18	36	1	1	0.503205	1	0.850021	1	0.68409	0.95472	0.503205
ZBTB8A	121	100	221	0.589697	0.997052	0.570397	1	0.737835	0.493251	0.389916	1.29903e-07	0.570397
ZBTB8OS	80	789	869	0	0.951104	0.0884623	0.805626	0.254716	1	0.105772	0	0.0884623
RBBP4	37	274	311	9.10844e-44	0.932949	0.122631	0.716607	0.464869	0.745064	0.00141197	0	0.122631
SYNC	38	31	69	0.928946	0.977378	0.6	1	0.475993	0.286693	0.656256	8.21794e-07	0.6
KIAA1522	101	95	196	1	1	0.558698	1	0.21063	0.2353	0.405332	6.64139e-05	0.558698
YARS1	29	291	320	0	0.962427	0.0923947	0.892242	0.695863	0.805829	0.576531	0	0.0923947
S100PBP	332	304	636	1	0.998951	0.499738	1	0.0423114	0.653855	0.53754	0.961227	0.499738
FNDC5	52	63	115	1	0.996066	0.492625	1	0.514311	0.325048	0.57813	0.61554	0.492625
HPCA	13	5	18	0.996863	1	0.634146	1	0.232091	0.762487	0.526308	0.00345094	0.634146
TMEM54	51	34	85	0.373132	0.979388	0.596346	1	1	0.787823	0.784336	7.1922e-07	0.596346
RNF19B	30	36	66	1	0.989191	0.485095	1	1	0.585596	0.341894	0.434138	0.485095
AK2	14	178	192	2.06712e-35	0.972507	0.0825593	1	0.414338	1	1	0	0.0825593
AZIN2	12	9	21	1	1	0.475771	1	0.463932	0.203848	0.7971	0.505074	0.475771
TRIM62	121	98	219	1	1	0.507392	1	0.237155	0.679293	0.0305581	0.585929	0.507392
ZNF362	176	129	305	0.904781	0.995352	0.535611	0.934685	0.16948	0.268312	0.0981581	0.00448205	0.535611
A3GALT2	4	1	5	1	1	0.628571	0.2833	1	0.608537	0.560896	0.162756	0.628571
PHC2	157	158	315	1	0.998891	0.491681	1	0.708699	0.480712	0.641107	0.30958	0.491681
ZSCAN20	34	43	77	1	0.992576	0.474074	1	0.891108	0.490108	0.661494	0.211158	0.474074
CSMD2	20	21	41	1	1	0.494881	1	0.704859	0.564046	0.44278	0.906695	0.494881
C1orf94	2	5	7	1	1	0.333333	1	1	0.544135	0.550343	0.167068	0.333333
GJB3	1	1	2	1	1	0.62963	1	1	1	0.42204	0.229523	0.62963
SMIM12	26	17	43	0.919999	1	0.507042	1	0.133267	0.575947	0.116694	0.858255	0.507042
DLGAP3	42	52	94	1	1	0.491089	1	0.793433	0.292397	0.389203	0.721353	0.491089
TMEM35B	41	37	78	1	1	0.568182	1	0.778893	0.403877	0.472274	0.00193531	0.568182
ZMYM6	127	124	251	1	0.997845	0.499461	1	0.59054	0.446759	0.645657	0.944456	0.499461
ZMYM1	159	158	317	1	0.998206	0.502242	1	0.84088	1	0.833787	0.815735	0.502242
SFPQ	2	10	12	0.601142	1	0.303371	1	0.292755	0.438939	1	0.000223689	0.303371
ZMYM4	227	231	458	1	0.998762	0.507444	1	0.160634	1	0.815394	0.427914	0.507444
KIAA0319L	351	284	635	0.927084	1	0.499891	1	0.0117582	0.00126301	0.082114	1	0.499891
NCDN	53	49	102	1	1	0.52161	1	0.806396	0.811702	0.898288	0.279001	0.52161
TFAP2E	7	7	14	1	1	0.535714	1	0.553019	1	1	0.443715	0.535714
PSMB2	23	376	399	0	0.941832	0.0480118	1	0.0529814	0.808026	0.0169871	0	0.0480118
C1orf216	103	75	178	0.969886	0.992035	0.539148	1	0.500174	0.219088	0.370999	0.00973067	0.539148
CLSPN	20	164	184	1.14696e-23	0.971053	0.146209	1	0.33695	0.774731	0.0248102	0	0.146209
AGO4	165	166	331	1	0.992812	0.514097	1	0.187396	0.76206	0.888883	0.202518	0.514097
AGO1	182	147	329	0.798343	0.998631	0.514188	1	0.0414794	0.469337	0.266429	0.120243	0.514188
AGO3	169	149	318	1	0.998312	0.52064	1	0.692643	0.782339	0.329566	0.0420581	0.52064
TEKT2	13	10	23	1	1	0.534653	1	1	0.311509	0.802849	0.358003	0.534653
ADPRHL2	23	21	44	1	1	0.526992	1	0.727165	1	0.450199	0.309313	0.526992
COL8A2	22	16	38	1	1	0.509434	1	0.442746	0.289196	0.687298	0.805236	0.509434
TRAPPC3	194	251	445	1	0.997675	0.470981	1	0.463054	0.303219	0.0201456	0.000540116	0.470981
MAP7D1	85	74	159	1	1	0.512801	1	0.644286	0.63872	0.550347	0.372404	0.512801
THRAP3	69	132	201	0.259533	1	0.424043	1	0.00312741	0.0165478	0.469523	5.55203e-10	0.424043
SH3D21	27	12	39	1	1	0.519737	1	0.304385	0.0082192	0.0312874	0.526816	0.519737
EVA1B	4	1	5	1	1	0.5	0.2833	0.0768682	0.582312	0.348398	1	0.5
STK40	23	16	39	1	1	0.527273	1	0.600218	0.344451	0.46779	0.241577	0.527273
LSM10	46	80	126	0.876232	0.994593	0.401821	1	0.908711	0.648627	0.080108	8.31344e-08	0.401821
OSCP1	355	328	683	1	0.995267	0.505673	1	0.514133	0.357994	0.813863	0.297761	0.505673
MRPS15	28	77	105	0.00332536	0.993769	0.333795	1	0.029778	0.305724	0.883807	1.21332e-19	0.333795
CSF3R	5	4	9	1	1	0.515873	1	1	1	0.455447	0.787747	0.515873
GRIK3	14	8	22	1	1	0.537037	1	0.606716	0.411294	0.21155	0.384567	0.537037
ZC3H12A	31	30	61	1	0.990023	0.563725	1	0.260813	0.529053	0.628103	0.00844949	0.563725
MEAF6	29	14	43	0.887287	0.986153	0.659443	1	1	0.182293	0.294021	4.74272e-09	0.659443
DNALI1	6	2	8	1	1	0.58209	1	0.23137	0.616716	1	0.214539	0.58209
GNL2	5	68	73	2.86715e-13	0.964106	0.0769231	1	0.752426	1	0.573249	0	0.0769231
RSPO1	1	2	3	1	1	0.5	1	0.629036	1	1	1	0.5
C1orf109	54	51	105	1	0.994471	0.425676	1	0.0229006	0.0591231	0.451596	4.25336e-05	0.425676
CDCA8	1	2	3	1	1	0.25	1	0.452762	1	0.497996	0.0169005	0.25
EPHA10	6	2	8	1	1	0.662338	1	1	0.224863	1	0.00522824	0.662338
MANEAL	3	8	11	1	1	0.549296	1	0.0581312	0.275283	0.0924975	0.470369	0.549296
YRDC	4	24	28	0.00186475	1	0.0769231	1	0.0796389	0.241475	0.700927	3.0333e-35	0.0769231
C1orf122	9	3	12	0.999695	1	0.659794	1	0.701379	1	0.282731	0.00192435	0.659794
MTF1	45	37	82	1	1	0.552182	1	1	0.580217	0.382914	0.0183508	0.552182
INPP5B	156	168	324	0.971727	0.99834	0.481973	1	0.94777	1	0.837486	0.0871105	0.481973
SF3A3	2	23	25	0.000222094	1	0.0854701	1	0.62617	0.303174	0.335689	1.0776e-42	0.0854701
FHL3	42	36	78	0.987869	0.991075	0.578261	1	0.886608	0.380703	0.305584	0.000631463	0.578261
UTP11	2	52	54	3.62933e-12	1	0.0628141	1	0.726327	0.508247	0.706975	0	0.0628141
RRAGC	27	17	44	0.583176	0.984691	0.656357	1	0.706922	0.530228	0.692931	4.82584e-08	0.656357
MYCBP	21	20	41	1	1	0.559055	1	0.452711	1	0.501214	0.0675129	0.559055
RHBDL2	19	26	45	1	1	0.487972	1	0.487852	0.535969	0.437973	0.7242	0.487972
AKIRIN1	24	20	44	1	0.985213	0.476015	1	0.462581	0.446082	0.431318	0.542133	0.476015
NDUFS5	69	93	162	0.430338	0.995818	0.429303	1	0.561298	0.471536	0.918151	8.15482e-06	0.429303
MACF1	162	158	320	1	0.996476	0.496692	1	0.7642	0.850375	0.649374	0.755088	0.496692
BMP8A	3	4	7	1	1	0.538462	1	0.67327	0.682423	1	0.566573	0.538462
PABPC4	20	23	43	1	1	0.477876	1	0.563295	0.843019	1	0.547711	0.477876
HEYL	19	8	27	0.992756	1	0.577236	1	0.0395158	0.259719	0.477217	0.017671	0.577236
NT5C1A	18	5	23	1	0.985323	0.578571	1	0.0540016	0.204712	0.0144964	0.00684997	0.578571
HPCAL4	4	4	8	1	1	0.505747	1	1	1	0.680007	1	0.505747
PPIE	6	63	69	9.46031e-12	0.948047	0.119134	1	0.395436	0.588003	0.263239	0	0.119134
BMP8B	6	9	15	1	1	0.510638	1	0.558937	1	0.200094	0.865373	0.510638
MYCL	205	200	405	1	0.99838	0.520421	1	0.665295	0.664639	0.438435	0.0401543	0.520421
MFSD2A	15	25	40	1	1	0.436306	1	1	0.184521	0.559979	0.0270887	0.436306
CAP1	57	67	124	0.887114	1	0.381176	1	0.013605	0.140797	0.363165	4.07183e-12	0.381176
PPT1	118	110	228	1	0.996588	0.509804	1	0.610753	0.796635	0.7145	0.483103	0.509804
RLF	92	104	196	0.898433	0.997593	0.437204	1	0.246736	0.865645	0.214726	3.46359e-07	0.437204
TMCO2	1	2	3	1	1	0.535714	1	1	0.587825	0.254228	0.845019	0.535714
ZMPSTE24	84	91	175	1	0.997626	0.473125	1	0.6711	0.858742	0.855348	0.0252406	0.473125
COL9A2	41	38	79	1	0.993276	0.550749	1	0.587762	0.892944	0.269505	0.0177236	0.550749
SMAP2	99	95	194	1	0.997018	0.508942	1	0.665612	0.859688	0.719198	0.494654	0.508942
ZFP69B	45	42	87	1	0.983471	0.561224	1	0.485239	0.267806	0.582633	0.00429867	0.561224
ZFP69	24	25	49	1	1	0.515152	1	0.378318	1	1	0.619298	0.515152
EXO5	27	22	49	0.98448	0.979585	0.529412	1	0.864412	0.299569	0.862155	0.361451	0.529412
ZNF684	41	51	92	1	0.993695	0.483465	1	0.609381	0.521386	0.517581	0.474368	0.483465
RIMS3	15	7	22	1	1	0.511364	1	0.101519	0.301865	0.0844657	0.757465	0.511364
NFYC	121	959	1080	0	0.972715	0.128764	1	0.00435178	0.228775	0.485566	0	0.128764
KCNQ4	66	55	121	0.897152	1	0.57	1	0.740774	0.211058	0.811373	8.30844e-05	0.57
CTPS1	62	101	163	0.0495312	0.995302	0.393939	1	0.689264	0.428881	0.391643	3.83082e-10	0.393939
SLFNL1	1	1	2	1	1	0.5625	1	1	0.414214	1	0.790527	0.5625
SCMH1	155	142	297	1	1	0.522199	1	0.885704	0.773127	0.604928	0.05621	0.522199
FOXO6	36	45	81	1	1	0.501424	1	0.39111	0.211056	0.651118	0.969854	0.501424
EDN2	14	16	30	1	1	0.4875	1	1	0.463883	1	0.694723	0.4875
HIVEP3	127	101	228	0.971368	0.998024	0.528256	1	0.333464	0.805261	0.294558	0.0129728	0.528256
FOXJ3	313	333	646	1	0.999134	0.491665	1	0.293138	0.461127	0.683484	0.276126	0.491665
RIMKLA	22	15	37	0.794842	1	0.586667	1	1	0.838223	1	0.00306839	0.586667
ZMYND12	25	33	58	1	0.989316	0.465426	1	0.873455	0.866935	0.399039	0.234278	0.465426
CCDC30	208	220	428	1	0.995622	0.510411	0.94546	0.427912	0.271795	0.304586	0.16937	0.510411
PPCS	71	87	158	0.857604	0.996403	0.479784	1	0.772593	0.770924	0.136847	0.167537	0.479784
PPIH	5	26	31	0.052731	0.977851	0.262931	1	0.0653954	0.148653	0.74473	6.43015e-13	0.262931
YBX1	34	62	96	0.0445078	0.990845	0.336735	1	0.674609	0.791223	0.144845	1.8995e-13	0.336735
CLDN19	2	1	3	1	1	0.613636	1	1	1	0.633529	0.164149	0.613636
P3H1	60	49	109	1	0.994263	0.539886	1	0.907296	0.902698	0.541341	0.0311358	0.539886
C1orf50	72	63	135	1	0.995163	0.516908	1	1	0.664725	0.585265	0.312955	0.516908
TMEM269	3	2	5	1	1	0.65	1	1	1	1	0.0729514	0.65
SVBP	14	24	38	1	1	0.555891	1	0.003404	0.0547994	0.128102	0.0470081	0.555891
ERMAP	86	79	165	1	1	0.512784	1	0.78502	0.455692	0.782098	0.350609	0.512784
ZNF691	52	76	128	1	1	0.456392	1	0.150521	0.517568	0.305864	0.0126683	0.456392
SLC2A1	6	46	52	0.0171028	0.971496	0.244737	1	0.049727	0.00451198	0.17784	2.8835e-25	0.244737
FAM183A	20	29	49	0.966489	1	0.505848	1	0.145729	1	0.182458	0.870787	0.505848
EBNA1BP2	5	21	26	0.0217084	1	0.0625	1	0.0216184	0.0735189	0.0637197	2.10674e-27	0.0625
CFAP57	47	41	88	1	1	0.494309	1	0.898434	0.164144	0.244269	0.808543	0.494309
TIE1	3	9	12	1	1	0.462687	1	0.70352	0.243469	0.0234528	0.620145	0.462687
MPL	2	4	6	1	1	0.537037	1	0.645438	0.608404	0.356168	0.677809	0.537037
CDC20	1	13	14	0.0162986	1	0.11	1	1	1	1	9.94066e-17	0.11
ELOVL1	64	45	109	1	1	0.549277	1	1	0.306779	0.267161	0.00719097	0.549277
SZT2	61	53	114	0.936646	0.99093	0.563128	1	0.577787	0.910609	0.294697	0.000101524	0.563128
PTPRF	103	98	201	1	1	0.480882	1	0.442097	0.296589	0.593505	0.16635	0.480882
KDM4A	76	84	160	0.994013	0.996681	0.47438	1	1	0.925672	0.921831	0.0698461	0.47438
ST3GAL3	2059	1983	4042	1	1	0.503749	0.911423	0.409735	0.53495	0.616714	0.209536	0.503749
ARTN	7	7	14	1	1	0.454106	1	1	0.554051	0.769393	0.208584	0.454106
IPO13	1	2	3	1	1	0.1875	1	1	0.355343	0.353889	0.000324914	0.1875
DPH2	26	30	56	1	1	0.48318	1	1	0.412424	0.841806	0.579168	0.48318
ATP6V0B	4	23	27	0.00424771	1	0.223256	1	0.195879	1	0.548451	9.11852e-17	0.223256
B4GALT2	175	127	302	0.193682	0.997257	0.56633	1	0.536508	0.60001	0.936013	2.61944e-07	0.56633
CCDC24	14	9	23	1	1	0.520161	1	0.343857	0.470678	0.625247	0.566179	0.520161
SLC6A9	24	65	89	1	0.988118	0.41185	1	0.0828964	0.00921393	0.000603292	8.03103e-06	0.41185
KLF17	6	2	8	0.975038	1	0.516129	1	0.164108	0.558974	0.2811	1	0.516129
DMAP1	1	9	10	0.280083	1	0.125	1	1	1	1	2.43008e-10	0.125
ERI3	234	205	439	0.593534	0.996711	0.512736	0.946055	0.618539	0.90928	0.0406312	0.15453	0.512736
RNF220	1539	1506	3045	1	0.999658	0.491562	0.938706	0.0440062	0.645938	0.0632412	0.010791	0.491562
TMEM53	68	75	143	1	1	0.497115	1	0.636866	1	0.471823	0.863119	0.497115
ARMH1	435	444	879	1	0.99938	0.49969	1	0.490842	0.967118	0.901862	0.990064	0.49969
KIF2C	15	17	32	1	1	0.399582	1	0.558262	0.304746	0.550125	1.25269e-05	0.399582
RPS8	5	112	117	1.03562e-25	0.910117	0.0527086	1	0.792041	0.758849	0.593327	0	0.0527086
BEST4	87	94	181	1	1	0.519852	1	0.569668	0.268791	0.289648	0.201429	0.519852
PLK3	16	10	26	0.798562	1	0.616883	1	0.792249	1	1	0.00437094	0.616883
BTBD19	16	19	35	1	1	0.498433	1	0.557538	1	0.559897	1	0.498433
PTCH2	46	62	108	0.606609	0.991421	0.486574	1	0.018563	0.569694	0.724576	0.511731	0.486574
EIF2B3	23	258	281	0	0.915089	0.0636822	0.630789	0.164864	0.0864817	0.452286	0	0.0636822
HECTD3	3	2	5	1	1	0.627451	1	0.242971	1	1	0.0854331	0.627451
UROD	14	70	84	5.13075e-06	0.986115	0.212963	1	0.405639	0.0570423	0.437303	2.96197e-35	0.212963
ZSWIM5	616	592	1208	1	0.995469	0.505532	1	0.88938	0.631541	0.936693	0.267959	0.505532
MUTYH	103	117	220	1	0.997315	0.491946	1	0.417317	0.277429	1	0.586181	0.491946
TOE1	65	121	186	0.5304	1	0.420717	1	0.0572548	0.00946967	0.618384	2.08318e-08	0.420717
TESK2	129	134	263	1	0.99691	0.48417	1	0.528666	1	0.942311	0.0947328	0.48417
CCDC163	73	78	151	1	0.994688	0.481432	1	0.750248	1	0.829305	0.361959	0.481432
MMACHC	97	103	200	1	0.992285	0.494686	1	0.470978	0.781311	0.847179	0.851922	0.494686
PRDX1	64	81	145	0.891942	0.995243	0.431739	1	0.831314	0.339482	0.591687	5.30948e-05	0.431739
AKR1A1	94	136	230	1	1	0.460517	1	0.119699	0.277853	0.0925411	0.0039384	0.460517
GPBP1L1	183	208	391	0.665492	0.998592	0.424483	1	0.0565576	0.18721	0.12243	3.07557e-16	0.424483
TMEM69	125	140	265	0.927666	1	0.475668	1	0.757295	0.874179	0.805604	0.0666367	0.475668
IPP	175	160	335	0.978734	0.998245	0.494298	1	0.690864	0.242539	0.20153	0.629891	0.494298
MAST2	822	910	1732	0.878034	0.999702	0.480354	0.972852	0.844555	0.223878	0.929794	5.90458e-06	0.480354
PIK3R3	574	526	1100	0.543288	0.997863	0.557109	0.965946	0.0454359	0.0764767	0.00316195	1.0352e-23	0.557109
LOC110117498-PIK3R3	574	526	1100	0.543177	0.997866	0.557034	0.965946	0.0417781	0.0765472	0.00318971	1.10729e-23	0.557034
TSPAN1	10	5	15	1	1	0.495495	1	0.0670376	0.347509	0.34621	1	0.495495
POMGNT1	339	304	643	1	0.998143	0.496284	1	0.138432	0.108888	0.228626	0.680671	0.496284
LURAP1	129	164	293	1	0.998054	0.485173	1	0.096415	0.172023	0.262798	0.171396	0.485173
RAD54L	80	73	153	1	0.991788	0.486125	1	0.426201	0.426643	0.343587	0.335678	0.486125
LRRC41	172	213	385	0.231863	0.998303	0.431724	1	0.751931	0.37652	0.785108	3.05266e-11	0.431724
UQCRH	96	92	188	1	0.994609	0.476094	1	0.233322	0.490155	0.51711	0.0865216	0.476094
NSUN4	12	40	52	0.383864	0.978005	0.365729	1	0.0182788	0.0380662	0.833609	3.572e-08	0.365729
FAAH	36	41	77	1	1	0.498146	1	0.797484	0.595433	0.598008	0.943878	0.498146
DMBX1	9	9	18	1	1	0.527473	1	1	0.798253	1	0.395122	0.527473
TMEM275	3	3	6	1	1	0.410714	1	1	0.620315	0.310154	0.220328	0.410714
KNCN	1	1	2	1	1	0.5	1	1	1	1	1	0.5
MKNK1	31	26	57	1	1	0.495327	1	0.877103	0.152071	0.304646	0.884456	0.495327
MOB3C	9	11	20	1	0.974887	0.552795	1	0.436589	1	0.253514	0.266825	0.552795
ATPAF1	46	30	76	1	1	0.54661	1	0.16004	0.200383	0.876236	0.0472028	0.54661
EFCAB14	9	12	21	1	1	0.546012	1	0.295703	0.608739	0.271372	0.269821	0.546012
CYP4X1	3	4	7	1	1	0.436364	1	1	1	1	0.410103	0.436364
TAL1	640	607	1247	1	0.998999	0.505756	1	0.312187	0.367889	0.961623	0.457066	0.505756
STIL	14	159	173	1.77471e-30	0.985843	0.08506	1	0.734217	0.85752	1	0	0.08506
CMPK1	15	74	89	2.6847e-09	0.94162	0.122661	1	0.030131	0.707174	0.203546	0	0.122661
TRABD2B	19	26	45	0.916701	1	0.498282	1	0.264486	0.720299	0.22946	1	0.498282
SPATA6	10	6	16	0.914775	1	0.598639	1	1	0.766738	1	0.0197409	0.598639
AGBL4	69	68	137	1	1	0.521547	1	0.833167	0.341079	0.748577	0.206004	0.521547
BEND5	15	15	30	1	1	0.595745	1	0.81938	0.355312	0.144889	0.0100872	0.595745
ELAVL4	6	6	12	1	1	0.461538	1	1	0.727019	1	0.525015	0.461538
DMRTA2	7	9	16	1	1	0.474026	1	1	0.777209	1	0.570333	0.474026
FAF1	254	310	564	0.570572	0.996612	0.469727	1	0.244988	0.491977	0.733007	0.00022074	0.469727
CDKN2C	182	176	358	1	0.994105	0.536012	0.940379	0.150971	0.681364	0.396777	0.00192539	0.536012
C1orf185	1	4	5	1	1	0.454545	1	0.613284	0.311796	0.588676	0.583132	0.454545
RNF11	71	73	144	1	0.995121	0.524331	1	0.40472	0.913568	0.385019	0.152162	0.524331
TTC39A	79	81	160	1	1	0.553774	1	0.241637	0.249323	0.0518893	0.000506892	0.553774
EPS15	365	373	738	1	0.999241	0.501238	0.958467	0.897421	0.890079	0.397938	0.890201	0.501238
OSBPL9	442	474	916	0.770818	0.996959	0.478368	0.925473	0.806821	0.866617	0.753661	0.00120266	0.478368
NRDC	214	199	413	0.946286	0.998712	0.486035	1	0.725562	0.120104	0.0469048	0.11473	0.486035
RAB3B	56	59	115	1	1	0.518012	1	0.317853	0.730674	0.286777	0.323106	0.518012
TXNDC12	124	178	302	0.78762	0.997904	0.474948	1	0.00231232	0.239499	0.0975065	0.026585	0.474948
BTF3L4	183	187	370	1	0.998142	0.498839	1	1	0.844777	0.834311	0.965605	0.498839
ZFYVE9	300	268	568	0.616068	0.995461	0.537178	0.905368	0.91886	0.91557	0.29459	1.92155e-05	0.537178
CC2D1B	59	53	112	1	0.995287	0.563152	1	0.423605	0.574571	0.48019	0.000174345	0.563152
ORC1	7	102	109	8.71453e-20	0.976429	0.0814558	1	0.649346	0.8158	0.470626	0	0.0814558
PRPF38A	2	51	53	6.8351e-12	0.90638	0.0361446	1	1	0.297002	1	0	0.0361446
TUT4	388	351	739	0.971707	1	0.513236	0.958439	0.386502	1	0.37119	0.0500329	0.513236
GPX7	134	102	236	0.239767	0.977177	0.583067	1	0.931358	0.558654	0.326456	3.68374e-10	0.583067
SHISAL2A	4	10	14	1	1	0.508772	1	0.189735	0.10131	0.217597	0.924775	0.508772
ZYG11B	84	80	164	1	1	0.529637	1	0.247044	0.762163	0.772607	0.0589871	0.529637
ZYG11A	23	31	54	1	1	0.507553	1	0.712423	0.470611	0.109636	0.825502	0.507553
ECHDC2	101	126	227	0.977941	0.998542	0.484672	1	0.215658	0.289626	0.353023	0.104266	0.484672
SCP2	210	193	403	1	1	0.501757	1	0.673382	0.195338	0.573319	0.874347	0.501757
PODN	3	5	8	1	1	0.630769	1	0.023357	1	0.399402	0.0429565	0.630769
SLC1A7	15	8	23	1	1	0.524324	1	0.3267	0.122588	0.321377	0.554387	0.524324
CPT2	57	43	100	1	1	0.555219	1	0.901969	1	0.255448	0.00499793	0.555219
CZIB	96	92	188	1	1	0.48692	1	0.718128	0.720891	0.252323	0.383093	0.48692
LRP8	139	127	266	1	1	0.503462	1	0.419509	0.770979	0.541591	0.772401	0.503462
DMRTB1	4	3	7	1	1	0.526316	1	0.541509	0.633868	1	1	0.526316
GLIS1	40	42	82	1	0.992553	0.535185	1	0.894538	0.0394759	0.68109	0.092591	0.535185
NDC1	105	145	250	0.09527	1	0.418017	1	0.587316	0.466294	0.865712	1.24645e-10	0.418017
YIPF1	17	16	33	1	1	0.521569	1	1	1	1	0.529632	0.521569
DIO1	4	5	9	1	1	0.465517	1	1	1	1	0.68888	0.465517
HSPB11	36	32	68	1	0.992427	0.53484	1	0.886065	0.769313	0.766138	0.0984073	0.53484
LRRC42	112	132	244	1	0.998133	0.479758	1	0.883371	0.327387	0.478325	0.0575152	0.479758
LDLRAD1	1	1	2	1	1	0.482759	1	0.437688	1	0.459862	1	0.482759
TMEM59	397	386	783	1	0.998253	0.499344	1	0.457945	0.821111	0.845136	0.89409	0.499344
TCEANC2	93	98	191	1	0.992776	0.487342	1	0.588006	0.855404	0.497496	0.488817	0.487342
CDCP2	30	34	64	1	0.991919	0.494939	1	0.790359	0.478581	0.886974	0.873496	0.494939
CYB5RL	45	39	84	1	0.993251	0.510961	1	0.791935	0.793511	0.575345	0.564731	0.510961
MRPL37	14	51	65	5.42633e-05	1	0.249337	1	0.307841	0.715546	1	3.06952e-23	0.249337
SSBP3	296	298	594	1	0.997302	0.489989	1	0.504415	0.585334	0.264458	0.218618	0.489989
ACOT11	9	10	19	1	1	0.502463	1	1	1	0.792001	1	0.502463
MROH7	6	11	17	0.972306	1	0.507812	1	0.0504709	1	0.763646	0.92906	0.507812
TTC4	11	41	52	0.00829627	1	0.281899	1	0.101765	0.258674	0.640501	5.03929e-16	0.281899
PARS2	19	37	56	0.143359	0.990119	0.363014	1	0.63383	0.516481	0.43977	5.47739e-09	0.363014
TTC22	4	4	8	1	1	0.615385	1	0.638447	1	0.61526	0.187742	0.615385
LEXM	3	7	10	1	1	0.460317	1	0.441633	0.358155	0.692844	0.608921	0.460317
DHCR24	59	49	108	1	0.992669	0.485348	1	0.172936	0.321715	0.227646	0.577315	0.485348
TMEM61	1	2	3	1	1	0.740741	1	0.173961	0.560276	0.241181	0.0146333	0.740741
PCSK9	4	3	7	1	1	0.557522	1	0.703226	0.64728	0.680746	0.254605	0.557522
USP24	226	207	433	1	0.998253	0.494338	1	0.243969	0.502892	0.123196	0.572951	0.494338
PLPP3	105	107	212	1	1	0.51379	1	0.879584	0.525626	0.44607	0.198035	0.51379
PRKAA2	99	79	178	1	0.990884	0.543084	1	0.272705	0.920777	0.840422	0.0166438	0.543084
FYB2	10	7	17	1	1	0.523077	1	0.727077	0.471733	1	0.801306	0.523077
C8B	5	2	7	1	1	0.573171	1	0.659929	0.66734	0.375628	0.218518	0.573171
DAB1	284	268	552	1	1	0.499382	1	0.56022	0.442577	0.581494	0.957929	0.499382
OMA1	95	107	202	1	0.996284	0.5	1	0.855782	0.430308	0.162935	0.975659	0.5
MYSM1	54	75	129	1	0.99452	0.466576	1	0.12394	0.434245	0.716836	0.0643384	0.466576
FGGY	251	285	536	1	0.995666	0.496382	1	0.236218	0.17183	0.175293	0.716451	0.496382
HOOK1	4	4	8	1	1	0.614286	1	0.381269	1	1	0.0681187	0.614286
C1orf87	4	3	7	1	1	0.468085	1	1	0.372229	0.634406	0.765992	0.468085
NFIA	1171	1171	2342	1	0.998919	0.514235	0.930134	0.131296	0.231724	0.197214	8.14647e-05	0.514235
TM2D1	54	62	116	0.940998	0.995406	0.444949	1	0.663706	0.657423	0.808009	0.0015073	0.444949
PATJ	339	321	660	0.934538	0.999095	0.541105	1	0.516779	0.029232	0.204312	3.70038e-08	0.541105
L1TD1	44	34	78	0.862065	0.996039	0.504951	1	0.468882	0.22446	0.160501	0.72901	0.504951
KANK4	55	66	121	1	0.995897	0.485656	1	0.416124	0.490178	0.904575	0.352781	0.485656
USP1	93	117	210	0.452978	0.992191	0.422307	1	0.317569	0.588557	0.846418	2.73806e-07	0.422307
DOCK7	146	149	295	1	0.997407	0.473446	1	0.225514	1	0.347556	0.0345101	0.473446
ANGPTL3	1	1	2	1	1	0.375	1	0.366025	1	1	0.42395	0.375
ATG4C	68	76	144	1	0.988785	0.51359	1	0.624886	0.104415	0.460263	0.297479	0.51359
ALG6	65	55	120	0.934429	1	0.505618	1	0.30898	0.568328	0.0354192	0.7928	0.505618
ITGB3BP	58	85	143	1	0.995669	0.479482	1	0.3078	0.0397326	0.0617793	0.199464	0.479482
EFCAB7	44	43	87	1	0.993572	0.481541	1	1	0.442243	0.411261	0.335509	0.481541
PGM1	60	47	107	1	1	0.503891	1	0.223887	0.200085	0.56066	0.89454	0.503891
ROR1	22	25	47	1	1	0.495017	1	0.727929	0.195761	0.844214	0.907945	0.495017
UBE2U	7	12	19	1	1	0.544444	1	0.189403	0.416265	0.0921462	0.260829	0.544444
CACHD1	612	664	1276	0.840068	1	0.489325	0.968391	0.460093	0.810989	0.0942059	0.0480472	0.489325
RAVER2	82	57	139	1	1	0.553325	1	0.518381	0.748775	0.104447	0.00286707	0.553325
JAK1	101	68	169	1	0.997196	0.514706	1	0.0152969	0.0409779	0.0995811	0.254821	0.514706
AK4	222	203	425	1	0.997089	0.512933	1	0.768407	0.555716	0.947819	0.207598	0.512933
DNAJC6	53	42	95	1	0.991102	0.482222	1	0.229484	0.0406577	0.556208	0.539136	0.482222
LEPR	145	154	299	1	1	0.51816	0.934756	0.613197	0.370215	0.0730903	0.146346	0.51816
LEPROT	45	45	90	1	1	0.525568	1	0.903046	0.61817	0.569291	0.186466	0.525568
PDE4B	125	107	232	0.714129	1	0.520795	1	0.482306	0.696842	0.931941	0.0315776	0.520795
SGIP1	590	621	1211	1	0.998317	0.495054	1	0.77649	0.525777	0.521007	0.542221	0.495054
TCTEX1D1	10	7	17	1	1	0.574468	1	0.410994	0.349393	1	0.371298	0.574468
WDR78	90	88	178	1	1	0.509298	1	0.769769	0.574925	0.918922	0.584425	0.509298
MIER1	464	507	971	0.58806	0.99937	0.469114	0.963762	0.875454	0.45626	0.22362	7.98845e-07	0.469114
SLC35D1	58	49	107	1	1	0.556314	1	0.539146	0.460659	0.226186	0.00709989	0.556314
C1orf141	8	10	18	1	1	0.459459	1	0.716233	1	1	0.555998	0.459459
IL23R	126	130	256	1	0.997586	0.494565	1	0.940575	0.876984	0.933244	0.640383	0.494565
IL12RB2	116	101	217	0.814066	0.996751	0.506894	1	0.0945222	0.861407	0.926368	0.689892	0.506894
SERBP1	61	159	220	0.000860732	0.987479	0.322374	1	0.44548	0.139249	0.136591	1.8911e-33	0.322374
GADD45A	25	25	50	1	1	0.46729	1	0.501882	1	0.479591	0.190759	0.46729
GNG12	294	315	609	1	0.994983	0.487912	1	0.640955	0.794352	0.40331	0.228087	0.487912
WLS	238	282	520	1	1	0.486331	1	0.468628	0.099903	0.235605	0.154733	0.486331
RPE65	1	8	9	1	1	0.54902	1	0.0125282	0.058366	0.0113069	0.2545	0.54902
DEPDC1	172	159	331	1	0.996215	0.493371	1	0.34569	0.58611	0.287308	0.616585	0.493371
LRRC7	200	204	404	1	0.999052	0.502844	1	0.866478	0.356551	0.861964	0.700291	0.502844
LRRC40	1011	1178	2189	0.587641	0.996993	0.476624	0.951655	0.21104	0.166894	0.168843	3.13667e-06	0.476624
SRSF11	299	410	709	0.00340744	1	0.438252	1	0.275903	0.365862	0.799073	3.33569e-15	0.438252
ANKRD13C	152	166	318	0.924198	0.997813	0.515565	1	1	0.0207177	0.097101	0.175022	0.515565
HHLA3	47	51	98	1	1	0.497238	1	1	0.896646	0.508552	0.931487	0.497238
CTH	174	188	362	1	1	0.502683	1	0.797291	0.112488	0.631523	0.815978	0.502683
PTGER3	67	88	155	1	0.99641	0.486996	1	0.173733	0.119533	0.436622	0.435794	0.486996
ZRANB2	43	64	107	0.62109	0.986629	0.404531	1	0.396562	0.808893	0.561996	4.99015e-06	0.404531
NEGR1	1339	1406	2745	1	0.997914	0.496014	1	0.927589	0.250804	0.0839284	0.317828	0.496014
LRRIQ3	45	50	95	1	0.98824	0.523529	1	0.31326	0.529764	0.266166	0.178851	0.523529
FPGT	85	93	178	1	0.995831	0.486458	1	0.697003	0.558249	0.771354	0.457441	0.486458
FPGT-TNNI3K	173	178	351	1	0.992989	0.485727	1	0.847847	0.839783	0.270057	0.131145	0.485727
TNNI3K	70	67	137	1	0.996363	0.483636	1	0.500343	0.915748	0.265362	0.264153	0.483636
LRRC53	20	20	40	1	0.994535	0.502732	1	1	0.860337	1	0.853199	0.502732
ERICH3	7	4	11	1	1	0.507937	1	0.23839	0.709903	0.659685	1	0.507937
CRYZ	31	31	62	1	1	0.492958	1	0.329729	0.753062	1	0.831444	0.492958
TYW3	53	71	124	1	0.994392	0.480392	1	0.309994	0.311961	0.27598	0.277106	0.480392
LHX8	5	1	6	1	1	0.736842	0.257284	0.576344	1	1	0.0490417	0.736842
SLC44A5	374	401	775	1	0.99941	0.497921	1	0.607394	0.444575	0.0791227	0.723755	0.497921
ACADM	105	90	195	1	1	0.501792	1	0.277201	0.427496	0.277392	0.928385	0.501792
RABGGTB	11	233	244	1.34525e-43	0.923822	0.0501343	1	0.843148	0.848869	0.469326	0	0.0501343
MSH4	8	7	15	1	1	0.575758	1	0.533696	1	1	0.0952534	0.575758
ST6GALNAC3	25	31	56	0.993529	1	0.455882	1	1	0.742778	1	0.114572	0.455882
ST6GALNAC5	14	6	20	1	1	0.542553	1	0.131203	0.510324	0.216963	0.465707	0.542553
PIGK	54	82	136	0.330927	0.994787	0.40276	1	0.395442	0.91421	0.363251	6.41053e-08	0.40276
AK5	32	45	77	1	0.991699	0.478261	1	0.13904	0.2533	0.74137	0.315806	0.478261
ZZZ3	83	219	302	6.62073e-14	0.992447	0.275239	1	0.87651	0.758363	0.721168	0	0.275239
USP33	64	79	143	1	0.994568	0.47561	1	0.746282	0.525149	0.282611	0.223809	0.47561
MIGA1	83	91	174	1	0.995639	0.443011	1	0.178794	0.844204	0.118765	0.000438035	0.443011
NEXN	42	41	83	1	1	0.502183	1	0.587811	0.6676	0.651915	0.962656	0.502183
DNAJB4	575	644	1219	0.866155	0.993937	0.484878	1	0.291457	0.494862	0.698243	0.00478707	0.484878
GIPC2	15	24	39	0.979192	1	0.48	1	0.1376	0.550675	0.651751	0.545106	0.48
PTGFR	3	2	5	1	1	0.5	1	1	1	0.509155	1	0.5
IFI44L	3	1	4	1	1	0.5	0.320377	0.181925	0.581327	0.601065	1	0.5
IFI44	2	1	3	1	1	0.733333	1	0.435902	1	1	0.0922852	0.733333
ADGRL4	96	111	207	1	0.99449	0.466392	1	1	0.930983	0.550609	0.08793	0.466392
ADGRL2	1421	1429	2850	1	0.99985	0.500804	0.873702	0.720313	0.757491	0.963426	0.806725	0.500804
TTLL7	136	113	249	0.8097	1	0.501478	1	0.658454	0.0354226	0.0962248	0.911597	0.501478
PRKACB	149	153	302	1	0.997993	0.501756	1	0.674467	1	0.760802	0.857716	0.501756
SAMD13	211	190	401	0.859895	1	0.522641	1	0.8929	0.67438	0.947839	0.0291241	0.522641
DNASE2B	5	1	6	1	1	0.518519	0.257284	0.0865589	0.120867	0.51352	1	0.518519
RPF1	3	22	25	0.00325016	0.908942	0.102362	1	1	0.669727	1	9.63064e-23	0.102362
SPATA1	48	54	102	1	0.993581	0.5264	1	0.129363	0.55206	0.290953	0.229365	0.5264
CTBS	113	95	208	0.884442	0.996492	0.540941	1	0.654971	0.597533	0.853195	0.0071593	0.540941
SSX2IP	66	46	112	1	1	0.521106	1	0.195155	0.564824	0.0085748	0.28469	0.521106
LPAR3	91	81	172	1	1	0.50566	1	0.597815	0.379185	1	0.776364	0.50566
MCOLN2	194	194	388	1	0.998512	0.499814	1	0.711969	1	0.7026	0.969247	0.499814
MCOLN3	126	101	227	1	1	0.529412	1	0.277342	0.489725	0.777872	0.0599598	0.529412
WDR63	33	28	61	1	1	0.493042	1	0.7645	0.291511	0.433608	0.788685	0.493042
SYDE2	231	251	482	1	0.998602	0.509632	1	0.234593	0.107916	0.436659	0.330287	0.509632
C1orf52	14	13	27	1	1	0.484163	1	0.64999	1	0.450716	0.685248	0.484163
BCL10	23	35	58	1	1	0.471429	1	0.209142	0.52845	0.238338	0.260578	0.471429
DDAH1	1639	1621	3260	1	0.999151	0.492446	0.862342	0.282537	0.444254	0.167508	0.0246016	0.492446
ZNHIT6	14	59	73	1.42609e-06	0.956718	0.13602	1	0.0464185	0.194347	0.53385	0	0.13602
COL24A1	296	278	574	0.996104	0.998303	0.503286	1	0.627547	0.800481	0.315431	0.704956	0.503286
ODF2L	26	19	45	1	0.990511	0.485782	1	0.165005	0.230204	0.375904	0.525912	0.485782
CLCA2	4	4	8	1	1	0.475	1	1	1	1	0.871415	0.475
CLCA4	7	6	13	1	1	0.50505	1	1	0.740458	1	1	0.50505
SH3GLB1	48	52	100	1	0.993611	0.503195	1	0.228717	0.899632	0.599615	0.968072	0.503195
SELENOF	205	189	394	1	0.998916	0.489166	1	0.388716	0.298139	0.0695618	0.20494	0.489166
HS2ST1	335	364	699	0.749423	0.998911	0.474256	1	0.867711	0.661649	0.297736	8.42995e-06	0.474256
LINC02801	6	9	15	1	1	0.424528	1	1	1	1	0.140956	0.424528
LMO4	71	52	123	1	1	0.529675	1	0.159164	0.587217	0.358517	0.081439	0.529675
PKN2	125	249	374	9.17693e-08	0.998253	0.360563	0.938327	0.51348	0.457762	0.170313	1.12104e-44	0.360563
GTF2B	4	72	76	1.0101e-15	0.93294	0.0755149	1	0.764322	1	0.562147	0	0.0755149
KYAT3	106	117	223	0.948885	1	0.469706	1	0.81022	0.629448	0.666538	0.0163348	0.469706
RBMXL1	94	106	200	0.987879	1	0.465957	1	0.670508	0.669868	0.716131	0.011323	0.465957
GBP3	3	1	4	1	1	0.5625	0.320377	1	1	0.154701	0.790527	0.5625
GBP6	2	4	6	1	1	0.571429	1	1	0.50507	0.224608	0.647606	0.571429
LRRC8B	544	600	1144	1	0.999349	0.495853	0.966606	0.267804	0.0579373	0.507345	0.540394	0.495853
LRRC8C	118	114	232	1	1	0.529365	1	0.307227	0.935149	0.46682	0.0395309	0.529365
LRRC8D	809	848	1657	1	0.99957	0.498346	1	0.644939	0.498964	0.197873	0.740922	0.498346
ZNF326	95	51	146	0.102062	0.990177	0.603529	1	0.117988	0.456111	0.632289	6.85191e-10	0.603529
BARHL2	5	2	7	1	1	0.625	1	1	1	1	0.200488	0.625
ZNF644	223	249	472	0.862293	1	0.474952	1	0.682403	0.681098	0.498729	0.0109716	0.474952
HFM1	20	26	46	1	1	0.512545	1	0.4729	0.240775	0.450035	0.71854	0.512545
CDC7	50	163	213	6.77335e-11	0.986047	0.22963	1	0.129334	0.680188	0.182944	0	0.22963
TGFBR3	302	319	621	1	0.995218	0.49509	1	0.775111	0.650708	0.120409	0.642363	0.49509
BRDT	12	8	20	0.943559	1	0.539823	1	1	0.22951	1	0.447806	0.539823
EPHX4	20	12	32	0.975986	0.978181	0.582011	1	1	0.489168	0.499914	0.0190381	0.582011
BTBD8	31	27	58	1	1	0.491094	1	0.751626	0.192791	0.868745	0.761605	0.491094
C1orf146	6	4	10	1	1	0.457143	1	0.032093	1	0.680449	0.728332	0.457143
GLMN	73	68	141	1	1	0.473625	1	1	0.150019	0.0756611	0.122833	0.473625
RPAP2	16	86	102	1.8801e-11	0.935567	0.121993	1	0.255543	0.037303	1	0	0.121993
GFI1	25	16	41	0.647208	0.973181	0.582057	1	0.853384	0.727564	1	0.00017023	0.582057
EVI5	194	188	382	1	0.997077	0.493236	1	0.327788	0.950398	0.563144	0.540472	0.493236
RPL5	2	152	154	1.22227e-31	1	0.0263158	1	0.307357	0.314066	1	0	0.0263158
DIPK1A	81	20	101	4.90688e-05	1	0.75365	1	0.0139288	0.492528	0.409229	6.97795e-34	0.75365
MTF2	156	234	390	0.0140705	0.996048	0.568309	1	1.15046e-13	7.54052e-07	5.33863e-11	5.81882e-19	0.568309
TMED5	158	147	305	1	0.997466	0.479167	1	0.547006	0.379512	0.0167717	0.0920532	0.479167
CCDC18	176	185	361	1	0.998592	0.504762	1	0.472771	0.947929	0.346761	0.652063	0.504762
DR1	17	60	77	1.15828e-05	1	0.180791	1	0.497037	0.483163	0.219015	0	0.180791
FNBP1L	47	50	97	1	0.995084	0.477301	1	0.63885	0.805728	0.6225	0.18259	0.477301
BCAR3	164	162	326	1	0.998163	0.496553	1	0.5521	0.648746	1	0.704656	0.496553
DNTTIP2	1	31	32	2.33034e-07	0.951737	0.109091	1	0.165447	0.429335	0.39602	4.43345e-36	0.109091
GCLM	55	46	101	1	1	0.521179	1	0.605121	0.384681	0.784501	0.344231	0.521179
ABCA4	32	46	78	1	1	0.472332	1	0.787395	0.18618	0.102856	0.229068	0.472332
ARHGAP29	3	5	8	1	1	0.475	1	0.687418	0.686229	1	0.734342	0.475
ABCD3	60	73	133	1	0.990207	0.504294	1	0.205871	0.322451	0.425438	0.944085	0.504294
F3	39	32	71	0.935536	1	0.570577	1	0.777152	1	0.432466	0.00173638	0.570577
SLC44A3	147	137	284	1	1	0.52065	1	0.686334	0.940191	0.244617	0.0578643	0.52065
CNN3	91	89	180	1	1	0.507874	1	1	0.711869	0.70554	0.593654	0.507874
ALG14	25	175	200	3.61484e-27	0.969265	0.161214	1	0.305033	0.0876143	0.530991	0	0.161214
TLCD4	72	74	146	1	1	0.485921	1	0.45346	0.610902	1	0.334474	0.485921
TLCD4-RWDD3	110	95	205	1	1	0.513595	1	0.229198	0.667055	0.387504	0.27915	0.513595
RWDD3	56	47	103	1	0.995666	0.523243	1	0.428816	0.814472	0.907251	0.147499	0.523243
PTBP2	251	262	513	1	0.998594	0.467787	1	0.0847485	0.695624	0.116047	0.000701219	0.467787
DPYD	250	259	509	1	1	0.498084	1	0.154212	0.446435	0.433878	0.88831	0.498084
SNX7	382	302	684	0.781945	0.999149	0.501916	0.956546	0.000585707	0.049114	0.00285263	0.781583	0.501916
PLPPR5	259	252	511	1	0.997974	0.521255	1	0.840265	0.195858	0.950375	0.0682606	0.521255
PLPPR4	156	149	305	1	1	0.514797	1	0.710264	0.613235	0.937624	0.242909	0.514797
PALMD	35	36	71	1	1	0.517241	1	0.666933	0.759501	1	0.501122	0.517241
FRRS1	193	209	402	1	0.996572	0.483705	1	0.669527	0.799585	1	0.101688	0.483705
AGL	114	144	258	1	0.997754	0.507019	1	0.0783176	0.0167999	0.132528	0.537621	0.507019
SLC35A3	305	272	577	1	0.995654	0.523878	0.906045	0.687792	0.911111	0.413445	0.00912694	0.523878
MFSD14A	234	214	448	0.841667	1	0.486774	1	0.221668	0.194567	0.0704936	0.173388	0.486774
SASS6	22	172	194	2.97047e-28	0.934702	0.0626781	0.870389	0.000281064	0.01492	0.11596	0	0.0626781
TRMT13	65	68	133	1	1	0.494505	1	1	1	0.720028	0.795044	0.494505
LRRC39	8	7	15	1	1	0.531746	1	1	1	1	0.529769	0.531746
DBT	86	91	177	1	0.995748	0.494681	1	0.775092	0.215458	0.522195	0.719494	0.494681
RTCA	59	55	114	1	1	0.51633	1	1	0.724221	0.517273	0.429578	0.51633
CDC14A	347	320	667	0.992243	0.996082	0.509929	0.956274	0.250039	0.62936	0.723864	0.168134	0.509929
GPR88	4	5	9	1	1	0.571429	1	0.341948	1	0.656338	0.42959	0.571429
VCAM1	114	131	245	1	0.990707	0.492236	1	0.634301	0.170963	0.872479	0.48573	0.492236
EXTL2	90	91	181	1	0.995649	0.478827	1	1	0.345634	0.676278	0.18698	0.478827
SLC30A7	91	99	190	1	0.996759	0.480583	1	0.659268	0.595076	1	0.200168	0.480583
DPH5	55	94	149	0.8601	0.996383	0.430469	1	0.0257857	0.07906	0.574742	2.43042e-06	0.430469
S1PR1	111	127	238	0.802471	0.996654	0.3952	1	0.00257189	0.142542	0.0478205	1.87067e-13	0.3952
OLFM3	307	257	564	0.945615	0.999091	0.501589	0.952321	0.0327723	0.0205563	0.16183	0.868322	0.501589
COL11A1	277	251	528	0.98606	0.998981	0.503325	1	0.226399	0.106846	0.871911	0.71294	0.503325
LOC101928436	193	168	361	0.975634	0.996532	0.49566	1	0.426421	0.0662118	0.194301	0.695544	0.49566
RNPC3	7	66	73	1.87209e-11	0.951484	0.070122	1	0.382614	0.562179	0.305719	0	0.070122
AMY2B	3	4	7	1	1	0.514286	1	1	1	0.57143	1	0.514286
NTNG1	27	25	52	1	1	0.523002	1	0.880375	0.880691	1	0.197383	0.523002
VAV3	108	83	191	1	1	0.504651	1	0.20551	0.196182	0.0789364	0.811141	0.504651
SLC25A24	81	56	137	1	0.995383	0.538991	1	0.295533	0.339492	0.14296	0.0192671	0.538991
FAM102B	117	168	285	1	0.997033	0.45729	1	0.148113	0.208727	0.0622409	0.0021388	0.45729
PRPF38B	7	56	63	2.39867e-09	0.949749	0.0585106	1	0.0551834	0.0630374	0.349965	0	0.0585106
FNDC7	11	18	29	1	1	0.44	1	0.378686	0.781046	1	0.162072	0.44
STXBP3	60	64	124	1	0.994817	0.494819	1	0.444174	0.651606	0.90586	0.745706	0.494819
AKNAD1	116	141	257	1	0.994965	0.478918	1	0.763688	0.289131	0.259057	0.0788589	0.478918
GPSM2	53	46	99	0.988798	0.99558	0.484547	1	0.307512	0.808886	0.116199	0.334786	0.484547
CLCC1	115	128	243	1	0.993276	0.481077	1	0.733985	0.319094	0.281483	0.163529	0.481077
WDR47	148	150	298	1	0.997849	0.504301	1	0.28925	0.501818	0.239313	0.693304	0.504301
TAF13	62	79	141	0.588015	0.993187	0.383253	1	0.0531939	0.420544	0.304605	3.74236e-09	0.383253
TMEM167B	169	169	338	1	1	0.493692	1	0.332354	0.729685	1	0.606183	0.493692
C1orf194	6	5	11	1	1	0.632653	1	0.70103	0.472572	1	0.0103459	0.632653
KIAA1324	235	227	462	1	0.998702	0.501951	0.947512	0.530271	0.479099	0.608317	0.871052	0.501951
SARS1	31	540	571	0	0.950146	0.0475273	1	0.258708	0.508007	5.69295e-05	0	0.0475273
CELSR2	19	17	36	1	1	0.491525	1	0.585829	1	0.702509	0.767304	0.491525
PSRC1	14	20	34	0.963882	1	0.454286	1	0.563608	1	0.686935	0.0964173	0.454286
MYBPHL	7	6	13	1	1	0.519481	1	1	0.742557	1	0.685209	0.519481
SORT1	235	210	445	1	1	0.510929	1	0.367766	0.432002	0.807351	0.244147	0.510929
PSMA5	3	59	62	4.0865e-13	1	0.0606742	1	1	0.758119	1	0	0.0606742
SYPL2	61	54	115	1	1	0.537133	1	0.804113	0.457832	0.902125	0.0802905	0.537133
ATXN7L2	171	131	302	0.863118	0.994408	0.553942	1	0.937761	0.8205	0.26646	2.81158e-05	0.553942
CYB561D1	14	15	29	1	1	0.45933	1	1	1	0.462554	0.266061	0.45933
AMIGO1	11	4	15	1	1	0.75641	1	0.41385	0.439586	0.122278	4.71324e-06	0.75641
GNAI3	76	81	157	1	1	0.49506	1	0.845326	0.255441	0.453515	0.790762	0.49506
GNAT2	1	1	2	1	1	0.419355	1	1	1	1	0.458258	0.419355
AMPD2	60	55	115	1	1	0.5328	1	0.904297	0.640892	0.797123	0.108956	0.5328
GSTM4	15	19	34	1	1	0.487923	1	0.667245	0.830232	0.656459	0.78004	0.487923
GSTM2	9	4	13	0.860179	1	0.631579	1	0.721248	1	0.721355	0.0265168	0.631579
GSTM3	10	5	15	1	1	0.527132	1	0.236121	1	0.369063	0.594615	0.527132
EPS8L3	5	1	6	0.687702	1	0.357143	0.257284	0.0494596	0.0277927	0.031094	0.0806905	0.357143
CSF1	111	70	181	1	0.978884	0.555118	0.913654	0.0406489	0.314615	0.356154	0.000951401	0.555118
AHCYL1	94	97	191	1	1	0.485981	1	0.862159	0.78317	0.921998	0.350548	0.485981
STRIP1	155	177	332	1	0.99801	0.470005	1	0.682726	0.49272	0.563862	0.00855447	0.470005
SLC6A17	10	2	12	1	1	0.519481	1	0.0501023	0.031408	0.021999	0.685209	0.519481
KCNC4	14	11	25	1	1	0.584615	1	1	0.440013	1	0.0630088	0.584615
RBM15	13	21	34	1	0.975538	0.448485	1	0.476615	0.659999	0.461349	0.272784	0.448485
SLC16A4	21	21	42	1	1	0.450237	1	0.55856	0.419648	0.826045	0.166379	0.450237
LAMTOR5	54	107	161	0.0985684	1	0.352222	1	0.833699	0.0696718	0.338627	5.16822e-19	0.352222
KCNA2	3	4	7	1	1	0.489362	1	1	1	0.605908	1	0.489362
CD53	3	1	4	1	1	0.619048	0.320377	0.633868	0.582262	1	0.359283	0.619048
LRIF1	29	28	57	1	1	0.479058	1	0.624015	0.633919	1	0.441647	0.479058
DRAM2	67	61	128	1	1	0.551597	1	0.739729	0.395839	0.637057	0.00355718	0.551597
CEPT1	180	190	370	1	0.998243	0.456332	1	0.278014	0.749622	0.0231159	2.6146e-05	0.456332
DENND2D	17	6	23	1	1	0.605839	1	0.105777	1	0.169976	0.0156442	0.605839
CHI3L2	62	77	139	1	0.997187	0.476491	1	0.518435	0.285971	0.915976	0.0897384	0.476491
CHIA	29	32	61	1	0.993986	0.472264	1	0.888588	0.644557	0.646498	0.140537	0.472264
PIFO	1	7	8	0.843553	1	0.538462	1	0.00714316	0.0394246	0.618191	0.525015	0.538462
OVGP1	2	2	4	1	1	0.512195	1	1	1	1	1	0.512195
WDR77	2	17	19	0.00690648	1	0.0866142	1	0.577915	0.706705	0.179226	9.11799e-24	0.0866142
ATP5PB	33	89	122	5.44034e-06	0.97299	0.223787	1	0.421447	0.433026	0.00454289	0	0.223787
TMIGD3	46	52	98	1	1	0.527933	1	0.182063	0.717402	0.125961	0.144364	0.527933
RAP1A	253	267	520	1	0.995383	0.524981	0.901228	0.444526	0.0160312	0.103734	0.00809508	0.524981
INKA2	66	64	130	1	1	0.51168	1	0.915291	0.833056	0.73306	0.504296	0.51168
DDX20	5	24	29	0.005265	0.894102	0.117647	1	0.2824	0.49263	0.489407	1.73051e-30	0.117647
KCND3	19	20	39	1	1	0.511628	1	0.71844	0.851196	0.847952	0.683535	0.511628
CTTNBP2NL	381	431	812	0.979573	0.999221	0.485031	1	0.736119	0.454161	0.102169	0.0306428	0.485031
WNT2B	81	71	152	1	0.996532	0.502168	1	0.499002	0.335438	0.683232	0.952994	0.502168
ST7L	625	634	1259	1	0.99946	0.502233	0.968202	0.698131	1	0.500948	0.727055	0.502233
CAPZA1	296	342	638	0.794608	0.998991	0.465426	0.955211	0.768651	0.329035	0.566488	1.19053e-05	0.465426
MOV10	146	120	266	0.826409	1	0.52894	1	0.503058	0.493909	0.692934	0.0165843	0.52894
RHOC	38	41	79	1	0.992999	0.515734	1	0.497699	1	0.397312	0.42616	0.515734
PPM1J	4	6	10	1	1	0.506667	1	0.237269	1	1	1	0.506667
TAFA3	14	14	28	1	1	0.528302	1	0.479615	1	1	0.523301	0.528302
SLC16A1	77	195	272	0.00802645	0.998224	0.397278	1	0.000157172	0.000447142	8.23287e-05	2.83384e-23	0.397278
LRIG2	47	62	109	1	0.993977	0.464768	1	0.906603	0.276132	0.524878	0.0626121	0.464768
MAGI3	158	155	313	1	1	0.512375	1	0.53819	1	1	0.290899	0.512375
PHTF1	187	169	356	1	0.998183	0.509545	1	0.47101	0.427149	1	0.405493	0.509545
RSBN1	232	240	472	1	0.997763	0.51621	1	0.425607	0.0929438	0.632664	0.0465783	0.51621
PTPN22	20	22	42	1	1	0.543253	1	0.353197	0.24765	1	0.156457	0.543253
BCL2L15	2	2	4	1	1	0.5	1	1	1	1	1	0.5
AP4B1	76	76	152	1	1	0.498741	1	0.748841	1	0.658989	0.971657	0.498741
DCLRE1B	40	39	79	1	1	0.447566	1	0.586694	0.270245	0.23816	0.0170184	0.447566
HIPK1	58	58	116	1	1	0.46118	1	0.641036	0.402735	0.319046	0.0530437	0.46118
SYT6	24	22	46	1	0.986835	0.524176	1	1	0.615121	0.615638	0.103871	0.524176
TRIM33	286	244	530	0.938096	0.998597	0.515767	1	0.0345749	0.308531	0.863603	0.0883655	0.515767
BCAS2	2	36	38	3.64826e-06	0.923233	0.0819672	1	1	1	0.67465	1.63321e-35	0.0819672
DENND2C	58	36	94	1	0.994236	0.498559	1	0.0162447	0.057022	0.0443766	1	0.498559
AMPD1	3	3	6	1	1	0.505882	1	1	1	0.620315	1	0.505882
NRAS	36	36	72	1	1	0.499197	1	0.891812	0.676977	0.662808	1	0.499197
SIKE1	19	27	46	0.988233	0.987099	0.438095	1	0.856814	0.587236	0.707781	0.0236097	0.438095
SYCP1	33	25	58	1	1	0.515152	1	0.847231	0.371117	0.394032	0.665488	0.515152
TSPAN2	32	24	56	1	0.989144	0.539084	1	0.438965	1	1	0.11823	0.539084
VANGL1	71	68	139	1	0.994924	0.51711	1	0.752838	0.579145	0.577008	0.318235	0.51711
CASQ2	56	52	108	1	0.995391	0.516129	1	0.72163	0.718191	0.912509	0.395597	0.516129
NHLH2	96	124	220	0.440578	1	0.431667	0.923452	0.710082	0.49553	0.601469	2.40154e-06	0.431667
SLC22A15	1217	1261	2478	1	0.998512	0.502048	0.932061	0.134748	0.627127	0.306023	0.704134	0.502048
MAB21L3	3	3	6	1	1	0.574468	1	1	0.584535	0.636282	0.371298	0.574468
ATP1A1	116	283	399	9.20632e-16	0.990374	0.262593	0.9377	0.0577441	0.321795	0.534995	0	0.262593
CD58	62	85	147	1	0.996949	0.505712	1	0.00571624	0.276963	0.141843	0.740341	0.505712
IGSF3	51	47	98	1	1	0.492041	1	0.556954	0.802919	0.141394	0.703255	0.492041
CD2	4	3	7	1	1	0.567568	1	0.435512	0.354672	1	0.49956	0.567568
PTGFRN	1196	1178	2374	1	0.997815	0.51263	0.8846	0.353524	0.756299	0.209531	0.00644825	0.51263
CD101	7	6	13	1	1	0.534031	1	1	1	0.744445	0.382785	0.534031
TTF2	24	56	80	0.00441585	0.980892	0.298	1	1	1	0.869847	1.1307e-20	0.298
TRIM45	20	19	39	1	1	0.535211	1	0.409049	1	0.453706	0.335161	0.535211
VTCN1	21	14	35	1	0.992253	0.527027	1	0.578452	0.236838	0.360567	0.201679	0.527027
MAN1A2	144	128	272	1	0.997632	0.512426	1	0.881559	0.443454	0.276601	0.29528	0.512426
TENT5C	3	3	6	1	1	0.583333	1	1	1	0.584535	0.391528	0.583333
GDAP2	61	64	125	1	0.995744	0.458774	1	0.339038	0.675907	0.810091	0.0146016	0.458774
WDR3	7	106	113	5.81264e-18	1	0.0743802	1	0.0892411	0.789776	0.318304	0	0.0743802
SPAG17	29	41	70	1	0.99371	0.503145	1	0.217885	0.165768	0.184687	0.968324	0.503145
TBX15	61	67	128	1	1	0.492013	1	0.65314	1	0.798171	0.718663	0.492013
WARS2	31	64	95	0.0246856	0.992615	0.351261	1	0.69204	0.354727	0.772923	1.76784e-13	0.351261
HAO2	14	12	26	1	1	0.52381	1	0.66014	0.79673	1	0.558652	0.52381
HSD3B2	1	2	3	1	1	0.384615	1	1	1	1	0.548828	0.384615
ZNF697	61	63	124	1	1	0.494382	1	1	1	1	0.809756	0.494382
PHGDH	191	196	387	1	0.998003	0.492262	1	0.893683	0.898501	0.776562	0.531363	0.492262
HMGCS2	6	5	11	1	1	0.52381	1	0.721302	1	0.404101	0.798153	0.52381
NOTCH2	60	61	121	1	0.994036	0.479167	1	0.491581	0.817678	1	0.262542	0.479167
SEC22B	4	47	51	4.15954e-09	0.976505	0.118644	1	0.597315	0.602725	0.407767	0	0.118644
NBPF8	62	54	116	0.982981	1	0.518946	1	1	0.412889	1	0.371107	0.518946
FCGR1B	8	7	15	1	1	0.539823	1	0.764249	0.195443	0.513516	0.447806	0.539823
FAM72B	5	3	8	1	1	0.423913	1	0.202091	0.426147	0.397146	0.170242	0.423913
SRGAP2C	74	57	131	1	0.986496	0.523649	1	0.357217	0.904051	0.213486	0.201827	0.523649
FAM72C	6	6	12	1	1	0.56	1	1	0.68745	0.617539	0.470879	0.56
NBPF15	8	9	17	1	1	0.508197	1	0.773954	1	0.761869	0.927315	0.508197
SRGAP2B	53	49	102	1	1	0.470588	1	0.336221	0.245835	0.596201	0.162594	0.470588
FAM72D	5	5	10	1	1	0.488372	1	0.465951	0.702145	0.702531	0.913202	0.488372
GPR89A	23	35	58	1	0.985338	0.487179	1	0.218018	0.15716	0.46856	0.627073	0.487179
PDZK1	7	5	12	1	1	0.494624	1	1	0.0292821	1	1	0.494624
CD160	8	9	17	1	1	0.446237	1	0.788958	0.769659	1	0.161122	0.446237
RNF115	122	104	226	1	1	0.511126	1	0.428465	0.454597	0.39413	0.398249	0.511126
POLR3C	16	86	102	1.88238e-11	0.97352	0.156522	1	0.740915	0.592005	0.85012	0	0.156522
NUDT17	11	13	24	1	1	0.455	1	0.810614	0.632275	0.621973	0.226906	0.455
PIAS3	8	14	22	1	1	0.510526	1	0.208011	0.457568	0.119177	0.82688	0.510526
ANKRD35	6	10	16	1	1	0.376471	1	0.736461	0.748388	0.301086	0.0275342	0.376471
ITGA10	6	5	11	1	1	0.575342	1	1	1	1	0.235098	0.575342
PEX11B	47	59	106	1	1	0.474832	1	0.609988	0.338155	1	0.234065	0.474832
LIX1L	89	69	158	0.488305	0.990798	0.560726	1	1	1	1	0.000203426	0.560726
ANKRD34A	139	150	289	1	1	0.494778	1	0.692301	0.768239	0.584236	0.701375	0.494778
POLR3GL	55	67	122	1	1	0.470952	1	1	0.822099	0.424273	0.105329	0.470952
TXNIP	19	29	48	1	1	0.404908	1	0.46619	0.299584	1	0.000678443	0.404908
NOTCH2NLA	13	6	19	1	1	0.615385	1	1	0.498017	0.497956	0.0334167	0.615385
NBPF12	31	32	63	1	1	0.50578	1	0.427453	0.746502	0.394814	0.871534	0.50578
PRKAB2	125	96	221	1	1	0.511387	1	0.0710445	0.216054	0.161439	0.400226	0.511387
CHD1L	221	244	465	1	0.998532	0.491569	1	0.954338	0.231067	0.469469	0.368021	0.491569
FMO5	6	10	16	0.925701	1	0.419048	1	0.347059	0.726739	1	0.114468	0.419048
BCL9	831	847	1678	1	0.994805	0.514568	1	0.0813347	0.488893	0.0155742	0.000675163	0.514568
ACP6	42	39	81	1	1	0.497278	1	0.580869	0.501484	0.328337	0.931987	0.497278
GJA5	2	2	4	1	1	0.526316	1	1	1	1	1	0.526316
GPR89B	16	19	35	1	1	0.466292	1	0.820469	0.66288	1	0.407087	0.466292
NBPF11	23	19	42	1	1	0.5	1	0.459419	0.847214	0.548886	1	0.5
NOTCH2NLB	13	17	30	1	1	0.458065	1	0.646061	1	1	0.331993	0.458065
PDE4DIP	43	50	93	1	1	0.482719	1	0.907227	0.902413	0.441777	0.3244	0.482719
NOTCH2NLC	44	46	90	1	0.993526	0.490291	1	0.705757	0.895896	0.894867	0.71692	0.490291
H2BC18	71	82	153	1	1	0.492958	1	0.521121	0.836003	0.272809	0.720153	0.492958
SV2A	6	7	13	1	1	0.530303	1	0.122484	0.729909	1	0.707981	0.530303
SF3B4	1	20	21	0.00023868	1	0.057971	1	1	1	1	3.53973e-30	0.057971
MTMR11	9	8	17	1	1	0.607843	1	0.788239	0.536691	0.362521	0.00898662	0.607843
OTUD7B	132	114	246	0.869539	0.992773	0.48854	1	0.162502	0.13764	0.125887	0.290661	0.48854
PLEKHO1	63	63	126	1	0.994372	0.530154	1	0.910532	0.310213	0.632961	0.133527	0.530154
ANP32E	213	201	414	1	1	0.49651	1	0.708474	0.228919	0.651169	0.753944	0.49651
CA14	24	43	67	1	1	0.475155	1	0.0550034	0.183837	0.0736865	0.221122	0.475155
APH1A	46	56	102	0.958975	1	0.482699	1	0.705914	0.803688	0.287007	0.42858	0.482699
C1orf54	16	17	33	1	1	0.441077	1	0.412618	1	0.687802	0.0475694	0.441077
CIART	7	7	14	1	1	0.537634	1	1	0.334179	1	0.529602	0.537634
MRPS21	9	44	53	0.552485	0.988944	0.348371	1	0.000287363	0.0125853	0.810454	6.76086e-10	0.348371
PRPF3	10	144	154	9.25395e-30	0.982	0.0607903	0.825452	0.677981	0.668392	0.82995	0	0.0607903
TARS2	21	61	82	0.000131417	0.983449	0.27649	1	0.206848	0.466502	0.0283855	9.16603e-30	0.27649
ECM1	2	4	6	1	1	0.5625	1	0.293175	1	0.579351	0.584665	0.5625
ADAMTSL4	35	18	53	0.167765	0.986882	0.637462	1	0.857647	0.602788	0.852476	3.31099e-07	0.637462
MCL1	1	8	9	0.221743	1	0.0804598	1	0.454342	1	0.386115	2.44164e-17	0.0804598
ENSA	41	68	109	0.846527	1	0.449622	1	0.157473	0.205444	0.146748	0.00496676	0.449622
GOLPH3L	57	68	125	1	0.991864	0.484725	1	0.675218	0.375652	0.593061	0.424539	0.484725
HORMAD1	56	56	112	1	0.995818	0.484342	1	0.74446	0.73153	0.9092	0.316048	0.484342
CTSS	106	104	210	1	0.994673	0.494008	1	0.491223	0.917191	0.120224	0.826485	0.494008
CTSK	6	5	11	1	1	0.609195	1	0.695819	0.68616	1	0.0502509	0.609195
ARNT	169	222	391	1	1	0.473843	1	0.0347324	0.218948	0.310435	0.00738991	0.473843
SETDB1	175	158	333	0.848569	0.996357	0.556455	1	0.841113	0.270143	0.0534545	6.83958e-08	0.556455
CERS2	137	116	253	0.950342	1	0.528689	1	0.558832	1	0.65916	0.0479875	0.528689
ANXA9	8	6	14	1	1	0.435294	1	0.363865	0.264414	0.45767	0.272269	0.435294
MINDY1	263	265	528	1	0.998763	0.495206	1	0.587916	0.825331	1	0.622306	0.495206
PRUNE1	89	83	172	1	0.996157	0.496638	1	0.632969	0.383262	1	0.901248	0.496638
BNIPL	11	9	20	1	1	0.55814	1	1	1	0.788517	0.144831	0.55814
C1orf56	18	30	48	0.483931	1	0.410423	1	0.719783	0.713169	0.849575	0.00193949	0.410423
CDC42SE1	95	99	194	1	0.99685	0.499606	1	0.857681	0.793455	0.584354	0.955195	0.499606
MLLT11	364	367	731	1	0.999087	0.489847	1	0.781992	0.742243	0.538052	0.193833	0.489847
GABPB2	200	197	397	1	1	0.507457	1	0.807789	0.948495	0.89805	0.46966	0.507457
SEMA6C	11	17	28	1	1	0.485	1	1	0.0782777	0.36645	0.722438	0.485
TNFAIP8L2-SCNM1	152	187	339	0.911532	0.998034	0.48303	1	0.279945	0.0597603	0.770817	0.12034	0.48303
LYSMD1	108	106	214	1	1	0.494453	1	0.932085	0.494226	0.928098	0.714207	0.494453
SCNM1	30	53	83	0.568154	1	0.41109	1	0.413018	0.225711	0.874319	5.33296e-05	0.41109
TMOD4	4	3	7	1	1	0.439024	1	0.0411517	1	1	0.522397	0.439024
VPS72	10	132	142	6.13615e-25	0.961529	0.0761015	1	0.697007	0.833924	1	0	0.0761015
PIP5K1A	125	134	259	1	0.995049	0.50062	1	0.703744	0.432868	0.748675	0.900898	0.50062
PSMD4	14	56	70	5.77085e-06	0.967333	0.21547	1	0.865495	0.854974	0.713065	4.06377e-44	0.21547
ZNF687	57	79	136	0.338748	1	0.402498	1	0.247768	1	0.914124	3.2518e-10	0.402498
PI4KB	52	56	108	1	0.995104	0.471306	1	0.426385	0.908249	0.0482371	0.0930314	0.471306
RFX5	72	93	165	0.91813	1	0.443089	1	0.554874	0.38083	0.917681	0.000391662	0.443089
SELENBP1	3	3	6	1	1	0.514286	1	0.652037	1	1	0.843898	0.514286
PSMB4	3	20	23	0.00475618	0.910051	0.0890411	1	0.395351	0.383376	0.643558	9.12742e-28	0.0890411
POGZ	153	165	318	1	0.998046	0.486328	1	1	0.943651	0.723032	0.241303	0.486328
CGN	39	18	57	0.706952	0.990962	0.573009	1	0.145751	0.104477	0.104477	0.00293773	0.573009
TUFT1	164	179	343	1	1	0.47995	1	0.440979	1	0.45301	0.114546	0.47995
SNX27	81	87	168	1	1	0.479638	1	0.709741	0.770343	0.625234	0.185198	0.479638
CELF3	2	2	4	1	1	0.529412	1	1	1	0.481381	0.86005	0.529412
MRPL9	13	30	43	0.0965804	1	0.310345	1	1	1	1	8.91718e-12	0.310345
OAZ3	135	137	272	1	1	0.490699	1	0.542435	0.937999	1	0.477964	0.490699
TDRKH	14	12	26	1	1	0.502024	1	0.494598	0.820961	1	1	0.502024
RORC	43	55	98	1	0.995362	0.511008	1	0.196984	0.316502	0.12912	0.495515	0.511008
THEM4	95	66	161	1	1	0.522466	1	0.0737623	0.194766	0.0831816	0.174087	0.522466
S100A10	137	159	296	1	1	0.505458	1	0.0727448	0.311369	0.248448	0.631587	0.505458
S100A11	98	109	207	1	0.996949	0.491603	1	0.861381	0.793526	0.436769	0.524824	0.491603
S100A6	29	28	57	1	1	0.465257	1	0.386489	0.622892	0.732381	0.225113	0.465257
S100A5	62	59	121	1	0.994431	0.479167	1	0.433134	0.11025	0.459011	0.247291	0.479167
S100A4	118	115	233	1	0.99688	0.481712	1	0.447918	0.360698	0.729452	0.1802	0.481712
S100A3	5	1	6	1	1	0.660714	0.257284	0.345441	0.322806	0.159141	0.0198343	0.660714
S100A2	2	3	5	1	1	0.47541	1	1	1	1	0.794844	0.47541
S100A16	18	12	30	0.836723	1	0.478827	1	0.15979	0.819554	0.0858142	0.492071	0.478827
S100A13	56	51	107	1	1	0.481328	1	0.440037	0.362236	0.414922	0.259121	0.481328
S100A1	6	3	9	1	1	0.483871	1	0.10434	1	0.674097	0.897422	0.483871
CHTOP	56	167	223	7.59871e-10	0.99681	0.294702	1	1	0.00588955	0.365268	0	0.294702
SNAPIN	10	10	20	1	1	0.505882	1	1	1	0.779569	0.938533	0.505882
ILF2	6	64	70	5.31842e-12	0.956398	0.107216	1	0.20753	1	0.140706	0	0.107216
NPR1	5	4	9	1	1	0.455882	1	0.702661	0.358155	1	0.538583	0.455882
INTS3	26	44	70	0.572339	0.990531	0.363239	1	0.106564	0.766464	0.52526	2.76973e-09	0.363239
SLC27A3	4	6	10	1	1	0.5	1	0.696491	0.646574	0.700377	1	0.5
DENND4B	67	43	110	0.171614	0.988328	0.604749	1	0.810784	0.721997	1	9.05814e-09	0.604749
CRTC2	38	33	71	1	1	0.570539	1	0.465181	0.886365	0.264873	0.00219436	0.570539
SLC39A1	513	518	1031	1	0.998552	0.501724	0.964862	0.599859	1	0.804071	0.850392	0.501724
CREB3L4	93	76	169	1	1	0.512195	1	0.28127	0.436813	0.410128	0.473282	0.512195
JTB	99	98	197	1	1	0.439759	1	0.21629	0.103216	0.0373535	0.000157672	0.439759
RAB13	44	52	96	1	1	0.471299	1	0.802271	0.529053	0.899705	0.149749	0.471299
RPS27	12	85	97	2.49934e-13	0.984834	0.147727	1	0.573268	0.307093	0.479471	0	0.147727
NUP210L	73	76	149	1	1	0.520213	1	0.620698	0.326506	0.542394	0.226993	0.520213
TPM3	454	483	937	0.873464	0.998299	0.487387	0.963123	0.643308	0.905815	0.838757	0.0417425	0.487387
C1orf189	5	4	9	1	1	0.483051	1	0.706726	1	0.450817	0.780739	0.483051
C1orf43	443	416	859	0.841298	0.997326	0.516373	1	0.93003	0.964575	0.71418	0.0232478	0.516373
UBAP2L	41	122	163	2.69807e-09	0.989423	0.230986	1	0.303136	0.571603	0.906483	0	0.230986
HAX1	17	35	52	1	1	0.42562	1	0.0256834	0.617039	0.48151	0.00119827	0.42562
ATP8B2	98	84	182	1	0.996379	0.526173	1	0.855131	0.707299	0.437771	0.0760016	0.526173
IL6R	43	44	87	1	1	0.504202	1	0.812842	0.35227	0.814121	0.806717	0.504202
SHE	14	11	25	1	1	0.514894	1	0.499136	0.44434	0.812263	0.694354	0.514894
TDRD10	11	9	20	1	1	0.536585	1	1	0.431598	1	0.325809	0.536585
UBE2Q1	74	68	142	1	1	0.552632	1	0.259072	0.405962	1	0.00162267	0.552632
CHRNB2	1	1	2	1	1	0.545455	1	0.446991	1	1	0.823803	0.545455
ADAR	218	254	472	0.495686	1	0.458887	1	0.579102	0.268975	0.81936	1.06727e-06	0.458887
KCNN3	980	996	1976	1	0.999379	0.496039	0.974617	0.56999	0.644607	0.245648	0.392571	0.496039
PMVK	99	194	293	0.984106	1	0.441327	1	1.01665e-06	0.0115222	0.0169632	1.35389e-08	0.441327
PBXIP1	19	13	32	0.955523	1	0.485437	1	0.159011	0.143231	0.675224	0.648041	0.485437
PYGO2	49	36	85	1	1	0.53169	1	0.28887	0.348057	0.890275	0.14118	0.53169
SHC1	111	132	243	0.627674	0.998602	0.538248	1	0.010133	0.0333483	0.0152315	5.13087e-05	0.538248
CKS1B	97	268	365	3.81878e-18	0.992182	0.252959	1	0.428507	0.887005	0.402745	0	0.252959
FLAD1	148	163	311	0.893845	0.997656	0.475439	1	0.883299	0.886363	0.93972	0.039682	0.475439
ZBTB7B	232	229	461	1	1	0.484396	1	0.360546	0.646195	0.37388	0.0900365	0.484396
DCST2	5	6	11	1	1	0.5	1	1	0.446272	0.723983	1	0.5
DCST1	426	463	889	1	0.998301	0.481859	1	0.894748	0.794138	0.337014	0.0155745	0.481859
ADAM15	41	35	76	0.984024	1	0.540773	1	1	1	1	0.0857448	0.540773
EFNA4	22	23	45	1	0.988979	0.550409	1	0.291439	0.465765	1	0.0465516	0.550409
EFNA3	82	78	160	1	0.9969	0.491078	1	0.854019	0.568696	0.381673	0.503515	0.491078
EFNA1	53	36	89	1	0.994145	0.540698	1	0.606707	0.358135	0.208047	0.0294612	0.540698
SLC50A1	91	74	165	1	1	0.522968	1	0.705433	0.63564	0.196498	0.12919	0.522968
DPM3	11	13	24	1	1	0.5	1	0.804621	0.785469	1	1	0.5
KRTCAP2	52	54	106	1	1	0.492913	1	0.902754	1	1	0.750535	0.492913
TRIM46	14	15	29	1	1	0.464853	1	0.837764	0.833858	1	0.152113	0.464853
MUC1	5	7	12	1	1	0.481752	1	0.507281	1	1	0.730789	0.481752
THBS3	125	88	213	0.777487	0.997501	0.540037	1	0.0880346	0.211191	0.441039	0.00118487	0.540037
GBA	252	248	500	1	0.99451	0.491584	1	0.189412	0.31311	0.485885	0.299137	0.491584
FAM189B	90	94	184	1	0.996155	0.469799	1	0.402026	0.305716	0.487745	0.0472482	0.469799
SCAMP3	47	52	99	1	0.995104	0.471951	1	0.557475	0.633129	0.626551	0.100259	0.471951
CLK2	91	94	185	1	1	0.511828	1	0.725333	0.660525	0.5248	0.391241	0.511828
HCN3	17	14	31	1	1	0.526611	1	0.839332	0.684395	0.410102	0.339416	0.526611
PKLR	1	9	10	1	1	0.448598	1	0.0208179	0.0465113	0.13292	0.329137	0.448598
FDPS	98	143	241	0.0683226	0.997626	0.424506	1	0.531145	0.313922	0.671864	2.87936e-10	0.424506
RUSC1	55	37	92	1	0.995154	0.548619	1	0.623582	0.331078	0.212004	0.00677899	0.548619
ASH1L	316	345	661	1	0.998623	0.52011	0.956073	0.0294088	0.469759	0.00293377	0.00188317	0.52011
MSTO1	2	5	7	1	1	0.33871	1	0.669414	0.657079	0.234362	0.0134893	0.33871
YY1AP1	69	70	139	1	1	0.486328	1	1	0.351389	0.753599	0.398359	0.486328
DAP3	39	130	169	2.05999e-10	0.99229	0.295345	1	0.0231927	0.0313047	0.908444	0	0.295345
SYT11	47	40	87	1	0.996095	0.47036	1	0.475694	0.174164	0.167909	0.0529781	0.47036
RIT1	42	43	85	1	0.987699	0.523077	1	0.43968	0.895941	0.350609	0.194812	0.523077
KHDC4	67	94	161	0.984637	1	0.454392	1	0.137112	0.332776	0.920121	0.00184466	0.454392
ARHGEF2	141	136	277	1	0.997974	0.490365	1	0.882996	0.512255	0.375312	0.379579	0.490365
SSR2	21	45	66	0.632427	1	0.39	1	0.537444	0.0769669	0.625425	9.41821e-07	0.39
UBQLN4	32	30	62	1	1	0.509852	1	0.638101	1	0.872015	0.72769	0.509852
LAMTOR2	13	36	49	0.0127332	0.987323	0.306452	1	1	0.466054	0.705548	2.1948e-14	0.306452
RAB25	4	6	10	1	1	0.483871	1	0.724273	1	0.730236	0.786058	0.483871
MEX3A	62	64	126	1	0.994876	0.536306	1	0.509804	0.26924	0.41217	0.0381277	0.536306
LMNA	377	397	774	1	0.99945	0.493372	1	0.568309	0.388142	0.611315	0.254287	0.493372
SEMA4A	179	207	386	1	0.998851	0.490642	1	0.383754	0.539131	0.18358	0.262602	0.490642
SLC25A44	30	44	74	1	1	0.46371	1	0.887147	0.233946	0.192177	0.115229	0.46371
PMF1-BGLAP	6	87	93	5.30498e-18	0.960458	0.0674847	1	1	0.800634	1	0	0.0674847
PMF1	6	87	93	5.29493e-18	0.95903	0.0653514	1	0.80735	0.800634	1	0	0.0653514
PAQR6	1	2	3	1	1	0.547619	1	0.658902	1	1	0.439705	0.547619
SMG5	33	94	127	8.19744e-07	0.992723	0.217016	1	0.180892	0.0320121	0.602286	0	0.217016
TMEM79	5	1	6	1	1	0.464789	0.257284	0.346991	0.0145009	0.161866	0.630457	0.464789
GLMP	1	1	2	1	1	0.538462	1	0.47434	1	1	1	0.538462
CCT3	8	165	173	5.69509e-36	0.924206	0.0634744	1	0.666805	0.6703	0.282066	0	0.0634744
TSACC	134	62	196	3.99289e-06	1	0.703901	1	0.555392	1	0.213367	8.40779e-44	0.703901
RHBG	7	8	15	1	1	0.460993	1	1	0.759919	1	0.396415	0.460993
C1orf61	40	33	73	1	1	0.507599	1	0.41775	0.267436	0.87279	0.824978	0.507599
MEF2D	31	32	63	1	1	0.513672	1	1	0.367171	0.874073	0.564895	0.513672
IQGAP3	14	9	23	0.889388	0.986011	0.48951	1	0.240854	0.63209	0.235573	0.858749	0.48951
TTC24	5	8	13	1	1	0.443548	1	0.74453	1	1	0.239089	0.443548
NAXE	33	22	55	1	0.975848	0.548193	1	0.731322	0.322242	0.370314	0.13708	0.548193
GPATCH4	132	188	320	0.0676345	1	0.418645	1	0.387959	0.828701	0.937974	1.41635e-11	0.418645
HAPLN2	13	20	33	1	1	0.468182	1	0.646072	0.286645	0.673375	0.378646	0.468182
BCAN	14	7	21	1	1	0.482456	1	0.0828056	0.129613	0.133201	0.641575	0.482456
NES	210	184	394	0.643262	0.99686	0.536719	0.943061	0.950978	0.708831	0.295753	0.000294949	0.536719
CRABP2	15	24	39	0.948024	0.989668	0.440204	1	0.475943	1	0.554996	0.0150985	0.440204
ISG20L2	14	64	78	1.33004e-07	0.970158	0.179039	1	0.706151	0.610146	0.10046	0	0.179039
RRNAD1	26	26	52	1	1	0.478747	1	1	0.624891	0.729403	0.393527	0.478747
HDGF	491	521	1012	0.833553	0.998024	0.472951	1	0.258339	0.479306	0.740106	1.77902e-05	0.472951
PRCC	13	145	158	1.70429e-21	0.941522	0.106904	1	0.729361	0.73228	0.119623	0	0.106904
SH2D2A	51	45	96	1	0.993727	0.487461	1	0.397179	0.685385	0.374161	0.60625	0.487461
NTRK1	36	28	64	0.977236	0.991798	0.539715	1	0.657044	0.64578	0.879364	0.103433	0.539715
INSRR	3	2	5	1	1	0.55814	1	1	1	1	0.532709	0.55814
PEAR1	6	7	13	1	1	0.487013	1	1	0.486893	1	0.807846	0.487013
LRRC71	18	11	29	1	1	0.494792	1	0.268874	0.244352	0.140813	0.942191	0.494792
ARHGEF11	71	86	157	0.71301	0.996064	0.447907	1	1	0.919689	1	0.00115022	0.447907
ETV3	18	14	32	1	1	0.544444	1	0.821954	0.507024	0.451454	0.260829	0.544444
FCRL4	2	2	4	1	1	0.384615	1	1	1	1	0.548828	0.384615
FCRL2	3	1	4	1	1	0.4375	0.320377	0.181925	0.560276	0.47434	0.790527	0.4375
KIRREL1	189	168	357	0.749705	0.996645	0.570606	1	0.195111	0.129645	0.0521754	6.26965e-18	0.570606
CD1A	1	1	2	1	1	0.4	1	1	-1	-1	1	0.4
SPTA1	2	4	6	1	1	0.64	1	0.575705	0.250494	0.222595	0.21004	0.64
IFI16	107	116	223	1	1	0.494607	1	0.92929	0.683507	0.231086	0.813545	0.494607
AIM2	2	1	3	1	1	0.692308	1	1	1	0.499918	0.226562	0.692308
VSIG8	11	16	27	1	1	0.469388	1	0.790152	0.220461	0.618783	0.506596	0.469388
CFAP45	5	3	8	1	1	0.566667	1	1	0.605457	1	0.571588	0.566667
TAGLN2	44	51	95	1	0.99453	0.468665	1	1	0.809139	0.702615	0.0822867	0.468665
IGSF9	13	10	23	1	1	0.505435	1	0.621263	0.307814	1	0.940938	0.505435
KCNJ10	3	12	15	1	1	0.413043	1	0.334219	0.149168	0.0347617	0.113344	0.413043
IGSF8	16	11	27	1	1	0.506718	1	0.41544	0.406616	0.28118	0.792295	0.506718
ATP1A4	4	4	8	1	1	0.508772	1	1	1	1	1	0.508772
CASQ1	7	6	13	1	1	0.507812	1	1	0.746094	1	0.92906	0.507812
PEA15	17	18	35	1	1	0.497797	1	1	1	1	1	0.497797
DCAF8	84	96	180	1	0.992989	0.484663	1	0.855467	0.521082	0.429239	0.260174	0.484663
PEX19	20	25	45	1	1	0.433628	1	0.373968	0.721864	1	0.0164103	0.433628
COPA	6	49	55	2.95474e-08	0.921566	0.0630631	1	0.200724	0.113061	0.205361	0	0.0630631
NCSTN	69	58	127	1	1	0.49806	1	0.23441	0.317922	0.718683	0.942586	0.49806
VANGL2	41	19	60	0.849328	0.990452	0.57243	1	0.0680398	0.0730254	0.368253	0.00420185	0.57243
CD84	3	4	7	1	1	0.571429	1	1	0.605908	0.279043	0.557197	0.571429
SLAMF1	17	20	37	1	0.977728	0.472222	1	0.680724	0.639797	0.821679	0.599936	0.472222
CD48	54	34	88	0.988735	1	0.518293	1	0.0134335	0.237947	0.603755	0.3106	0.518293
LY9	58	51	109	1	0.998413	0.502776	1	0.486014	0.403384	0.833785	0.826558	0.502776
CD244	3	4	7	1	1	0.52518	1	0.69733	1	1	0.608384	0.52518
ITLN2	8	11	19	1	1	0.456647	1	0.8014	0.735736	1	0.284314	0.456647
F11R	411	385	796	1	0.998263	0.502826	1	0.257197	0.819941	0.448871	0.756796	0.502826
USF1	34	47	81	0.722608	0.992513	0.431985	1	0.78372	0.686557	0.662305	0.00226093	0.431985
ARHGAP30	4	3	7	1	1	0.472973	1	1	1	0.174137	0.723948	0.472973
NECTIN4	11	8	19	1	1	0.507614	1	0.605804	0.143725	1	0.886162	0.507614
PFDN2	11	103	114	1.3074e-17	0.970959	0.07393	1	0.13737	0.493929	0.811056	0	0.07393
NIT1	34	25	59	1	1	0.507157	1	0.542037	0.211564	0.340531	0.785743	0.507157
DEDD	78	61	139	1	0.995842	0.504158	1	0.835024	0.180303	0.0255254	0.771472	0.504158
UFC1	154	191	345	0.276918	0.997727	0.447442	1	0.834831	1	0.942067	1.25041e-05	0.447442
USP21	55	54	109	1	0.993977	0.515789	1	1	0.813132	0.797872	0.484541	0.515789
PPOX	43	36	79	0.954113	0.99165	0.467775	1	0.158528	0.207911	0.307563	0.14363	0.467775
B4GALT3	17	16	33	1	1	0.523013	1	0.680715	1	0.819359	0.516056	0.523013
ADAMTS4	6	7	13	1	1	0.450704	1	1	0.736553	0.756912	0.271842	0.450704
NDUFS2	218	215	433	1	0.998617	0.475517	1	0.178884	0.34667	0.389914	0.0098094	0.475517
FCER1G	5	4	9	1	1	0.55	1	1	0.674302	1	0.511842	0.55
TOMM40L	117	112	229	1	0.9968	0.492812	1	0.504167	0.501974	1	0.591008	0.492812
NR1I3	1	2	3	1	1	0.36	1	1	1	1	0.21004	0.36
PCP4L1	15	13	28	1	1	0.503448	1	1	0.596314	1	1	0.503448
MPZ	55	53	108	1	0.995758	0.503178	1	0.743653	0.817802	0.811928	0.922141	0.503178
SDHC	117	271	388	8.52757e-14	0.99006	0.300796	0.937494	0.639129	0.588125	0.0448319	0	0.300796
FCGR2A	9	9	18	1	1	0.574468	1	0.761817	1	0.372405	0.174984	0.574468
FCGR3A	1	1	2	1	1	0.6	1	0.47434	1	-1	0.726562	0.6
FCGR3B	1	1	2	1	1	0.625	1	1	1	1	0.6875	0.625
FCGR2B	11	9	20	1	1	0.543779	1	0.802246	0.790461	1	0.219511	0.543779
FCRLB	32	35	67	1	0.990511	0.537736	1	0.103465	0.882996	0.356329	0.157958	0.537736
DUSP12	4	12	16	0.806927	1	0.404959	1	0.522047	0.0366089	1	0.0432683	0.404959
ATF6	145	170	315	0.994651	0.996056	0.484714	1	0.440387	0.445333	0.519982	0.148696	0.484714
OLFML2B	7	10	17	1	1	0.5	1	0.216422	0.735367	0.524684	1	0.5
NOS1AP	163	152	315	0.987547	1	0.506652	1	0.16589	0.464597	0.942181	0.579617	0.506652
SH2D1B	3	1	4	1	1	0.5	0.320377	0.576434	0.576434	0.278306	1	0.5
UHMK1	42	54	96	1	0.994451	0.488211	1	0.715311	0.272929	0.24675	0.502065	0.488211
UAP1	44	37	81	0.935629	0.991985	0.522	1	0.672246	0.788458	0.145564	0.394563	0.522
DDR2	262	224	486	1	0.998368	0.515287	1	0.376121	0.272346	0.369013	0.124737	0.515287
HSD17B7	11	13	24	1	1	0.527473	1	0.813268	0.795505	0.313414	0.502445	0.527473
CCDC190	1	1	2	1	1	0.285714	1	0.289898	1	1	0.145996	0.285714
RGS5	96	69	165	0.973203	0.99552	0.508399	1	0.0332678	0.223991	0.0503441	0.687696	0.508399
NUF2	2	39	41	1.30579e-08	0.938095	0.0571429	1	1	1	1	0	0.0571429
PBX1	999	973	1972	1	0.995463	0.510144	0.823548	0.585297	0.512565	0.229111	0.0125714	0.510144
LMX1A	26	36	62	0.958648	1	0.524306	1	0.0175299	0.724022	0.0809772	0.442123	0.524306
RXRG	1	1	2	1	1	0.588235	1	1	1	1	0.607239	0.588235
LRRC52	1	1	2	1	1	0.555556	1	1	-1	1	1	0.555556
MGST3	18	26	44	1	1	0.512658	1	0.159235	0.578292	0.110234	0.692884	0.512658
ALDH9A1	46	33	79	1	1	0.499048	1	0.176024	0.210701	0.110399	1	0.499048
TMCO1	21	20	41	1	0.987927	0.462462	1	0.362419	1	0.426601	0.226521	0.462462
UCK2	221	195	416	0.906819	0.998243	0.525186	0.944563	0.572903	0.803929	0.643238	0.0151299	0.525186
FAM78B	10	5	15	1	1	0.509804	1	0.413686	0.248561	0.413686	1	0.509804
POGK	42	40	82	1	0.991179	0.56087	1	0.888856	0.168354	0.439716	0.0131806	0.56087
TADA1	22	28	50	0.939205	1	0.332016	1	0.127595	0.854276	0.0013701	8.70805e-08	0.332016
ILDR2	1	5	6	1	1	0.478261	1	0.334061	0.131958	0.335952	0.880396	0.478261
MAEL	1	6	7	1	1	0.43617	1	0.386441	0.198868	0.294949	0.251322	0.43617
GPA33	6	6	12	1	1	0.440678	1	1	0.739667	0.472006	0.227275	0.440678
DUSP27	2	2	4	1	1	0.541176	1	1	1	1	0.51041	0.541176
CD247	190	177	367	0.968636	0.998262	0.521683	1	0.848156	0.475686	1	0.0353412	0.521683
CREG1	15	11	26	1	1	0.536232	1	0.633006	0.615753	1	0.440383	0.536232
RCSD1	17	17	34	1	1	0.508621	1	1	0.680541	0.649161	0.843245	0.508621
MPZL1	82	94	176	1	0.9918	0.50924	1	0.191376	0.165176	0.761609	0.500601	0.50924
ADCY10	145	117	262	0.835498	0.996902	0.520696	1	0.300353	0.340615	0.413876	0.0304166	0.520696
MPC2	86	75	161	0.89632	0.996254	0.480374	1	0.183083	0.17327	0.263982	0.188223	0.480374
DCAF6	144	128	272	1	1	0.487712	1	0.219429	0.0597517	0.481114	0.303556	0.487712
GPR161	35	20	55	1	0.990894	0.538462	1	0.210204	0.0749958	0.229162	0.139355	0.538462
TIPRL	56	93	149	0.139751	0.996439	0.412781	1	0.49826	0.322218	0.388648	4.43415e-09	0.412781
SFT2D2	32	37	69	1	0.980037	0.53	1	0.447205	0.763129	0.0749	0.340912	0.53
TBX19	32	37	69	1	1	0.486957	1	0.685874	1	0.662082	0.516938	0.486957
DPT	16	13	29	1	1	0.475728	1	0.489744	0.36221	0.651535	0.528715	0.475728
ATP1B1	144	161	305	1	0.997849	0.492473	1	0.431199	0.528497	0.701972	0.561936	0.492473
NME7	397	453	850	1	0.999277	0.492043	0.961214	0.155406	0.0343097	0.626761	0.252939	0.492043
BLZF1	33	32	65	1	1	0.506518	1	0.885428	1	0.648866	0.795354	0.506518
CCDC181	3	4	7	1	1	0.537037	1	0.383671	1	1	0.677809	0.537037
SLC19A2	65	56	121	1	0.99425	0.510057	1	0.907133	0.50284	0.459381	0.569121	0.510057
F5	11	10	21	1	1	0.453901	1	1	0.103412	0.542182	0.308753	0.453901
SELP	1	1	2	1	1	0.407407	1	1	1	0.416605	0.424356	0.407407
SELE	1	1	2	1	1	0.222222	1	1	1	1	0.125	0.222222
METTL18	91	81	172	1	0.995781	0.515279	1	1	0.566884	0.836845	0.329627	0.515279
C1orf112	68	78	146	0.915722	0.995069	0.450549	1	0.597908	0.916199	0.825612	0.00632048	0.450549
SCYL3	60	53	113	1	1	0.556589	1	0.391864	0.4795	0.802581	0.00448296	0.556589
KIFAP3	387	355	742	0.820386	0.998502	0.518075	0.876045	0.508093	0.964306	0.963673	0.0100636	0.518075
METTL11B	43	44	87	1	1	0.490291	1	0.820611	0.575502	0.723716	0.833699	0.490291
GORAB	77	68	145	1	0.995327	0.494159	1	0.835179	0.117366	0.584673	0.810708	0.494159
PRRX1	25	33	58	0.90868	1	0.49835	1	1	0.258751	0.262598	1	0.49835
MROH9	11	11	22	1	1	0.480392	1	1	0.785076	1	0.764353	0.480392
FMO2	6	5	11	1	1	0.416667	1	0.291813	1	0.643099	0.391528	0.416667
FMO1	20	25	45	1	1	0.473684	1	0.0825673	0.496534	0.490116	0.600295	0.473684
FMO4	26	23	49	1	1	0.502183	1	0.444268	1	1	1	0.502183
PRRC2C	61	109	170	0.311222	0.995837	0.419878	1	0.0838704	0.0641931	0.587656	3.78558e-07	0.419878
MYOCOS	48	44	92	1	0.995203	0.484412	1	0.271647	0.71713	0.536138	0.34925	0.484412
MYOC	17	22	39	1	1	0.486726	1	0.420221	0.838784	0.677119	0.738406	0.486726
VAMP4	59	54	113	1	0.994908	0.510178	1	0.732918	1	0.807688	0.543783	0.510178
EEF1AKNMT	56	62	118	1	0.993379	0.43252	1	0.632656	0.412218	0.200839	0.00121497	0.43252
DNM3	408	388	796	1	0.999358	0.501605	1	0.35865	0.689717	1	0.790198	0.501605
C1orf105	70	62	132	0.999533	0.991337	0.524892	1	0.468031	0.916447	0.356975	0.106535	0.524892
PIGC	22	34	56	0.869667	1	0.40176	1	0.503004	1	0.56233	0.000324124	0.40176
SUCO	73	120	193	0.0509816	0.984795	0.351427	1	0.0218239	0.790242	0.502815	4.09475e-31	0.351427
TNFSF4	1	2	3	1	1	0.393939	1	1	0.623989	0.452762	0.281042	0.393939
PRDX6	56	48	104	0.948717	1	0.55	1	0.610429	0.809866	0.693805	0.0157648	0.55
SLC9C2	207	201	408	1	1	0.502964	1	0.575164	0.63547	0.794433	0.743524	0.502964
ANKRD45	22	22	44	1	1	0.483766	1	0.862153	0.654224	1	0.606978	0.483766
TEX50	2	2	4	1	1	0.454545	1	0.524641	1	1	0.823803	0.454545
KLHL20	32	47	79	1	1	0.453975	1	0.33383	0.322637	1	0.0486211	0.453975
CENPL	16	53	69	0.000107435	0.968682	0.219251	1	0.323982	0.707762	0.714036	4.93776e-30	0.219251
ZBTB37	17	19	36	1	1	0.520505	1	1	0.565604	0.544888	0.499024	0.520505
RC3H1	100	63	163	0.0378064	1	0.617988	1	0.488895	0.621627	0.0915568	2.97728e-14	0.617988
RABGAP1L	182	173	355	1	0.998232	0.495802	1	0.841068	0.683319	0.17503	0.736511	0.495802
MRPS14	5	28	33	0.0127277	1	0.239819	1	0.0689147	0.594572	0.710207	2.92867e-15	0.239819
TNN	132	133	265	1	1	0.501333	1	0.936515	0.733675	0.923396	0.952413	0.501333
KIAA0040	59	57	116	1	1	0.513514	1	0.738421	0.403952	1	0.509459	0.513514
TNR	472	498	970	1	0.998056	0.495259	1	0.550848	0.698061	0.544692	0.595923	0.495259
COP1	1016	801	1817	6.67529e-06	0.999592	0.569115	0.8937	0.128061	0.403976	0.0288311	1.10703e-43	0.569115
PAPPA2	67	79	146	1	1	0.476828	1	0.833773	0.446665	0.631178	0.157478	0.476828
ASTN1	63	67	130	1	1	0.513978	1	0.783474	0.120344	0.681271	0.577105	0.513978
BRINP2	6	5	11	1	1	0.544118	1	0.714794	0.721302	1	0.538583	0.544118
CRYZL2P-SEC16B	56	52	108	1	0.990169	0.52457	1	0.737609	0.475307	0.463423	0.131247	0.52457
SEC16B	8	8	16	1	1	0.511211	1	1	0.388915	0.239204	0.787949	0.511211
RASAL2	1066	989	2055	0.404518	0.996552	0.536561	0.754917	0.118853	0.23861	0.0567066	3.36866e-17	0.536561
TEX35	1	6	7	1	1	0.387097	1	0.310642	1	0.253805	0.264931	0.387097
RALGPS2	62	74	136	1	0.994866	0.480154	1	0.670234	0.3873	1	0.251565	0.480154
ANGPTL1	11	5	16	0.978429	1	0.518072	1	0.734694	0.175473	0.0859292	0.824313	0.518072
FAM20B	332	311	643	0.997412	0.998974	0.5196	0.955489	0.669159	0.4278	0.662495	0.013666	0.5196
TOR3A	66	42	108	0.831856	0.992113	0.548828	1	0.896555	0.211645	0.0114487	0.0373123	0.548828
ABL2	227	214	441	1	0.998676	0.516534	1	0.734738	0.81345	1	0.0661516	0.516534
SOAT1	501	477	978	1	1	0.51742	0.820994	1	0.402861	0.791916	0.0161446	0.51742
AXDND1	28	32	60	1	1	0.466102	1	0.283778	0.433606	0.751871	0.152663	0.466102
TDRD5	4	2	6	1	1	0.442623	1	0.617539	0.33943	0.337292	0.434993	0.442623
FAM163A	47	54	101	1	1	0.504039	1	0.788966	0.465719	0.387345	0.872083	0.504039
TOR1AIP2	42	59	101	0.514825	1	0.427136	1	0.705708	0.802542	0.893771	0.000413455	0.427136
TOR1AIP1	87	113	200	0.602801	0.996371	0.452338	1	0.524552	0.719253	0.924514	0.00197785	0.452338
CEP350	88	199	287	8.79618e-10	0.990197	0.255955	1	0.0132343	0.0649873	0.313425	0	0.255955
QSOX1	25	21	46	1	1	0.541139	1	0.712872	0.859218	0.707275	0.158185	0.541139
LHX4	83	71	154	0.841809	0.990835	0.542759	1	0.75266	0.76426	1	0.0179101	0.542759
ACBD6	156	129	285	0.904132	0.997649	0.514974	1	0.109418	0.547691	0.530468	0.207363	0.514974
XPR1	414	437	851	0.969862	0.998532	0.484693	1	1	0.578108	0.852202	0.0213189	0.484693
KIAA1614	57	52	109	1	0.997579	0.55529	1	0.757793	0.241899	0.655503	5.24777e-06	0.55529
STX6	61	37	98	1	0.993384	0.523102	1	0.0368604	0.12841	0.0552427	0.237978	0.523102
MR1	99	112	211	1	0.997478	0.481108	1	0.807736	1	0.429842	0.152329	0.481108
CACNA1E	25	22	47	1	1	0.478088	1	0.211566	0.852469	1	0.526344	0.478088
GLUL	31	16	47	1	0.983826	0.552	1	0.126283	0.0711596	0.657581	0.144	0.552
RGSL1	4	5	9	1	1	0.54902	1	1	1	0.442906	0.368202	0.54902
RNASEL	19	26	45	1	1	0.457249	1	1	0.32583	0.554635	0.178071	0.457249
RGS16	71	61	132	0.982897	1	0.508621	1	0.903648	0.654183	0.0500245	0.708178	0.508621
RGS8	4	2	6	1	1	0.685714	1	1	1	1	0.035082	0.685714
NPL	22	26	48	1	1	0.525126	1	0.403497	0.497724	0.466233	0.339695	0.525126
DHX9	6	81	87	2.0687e-16	0.878866	0.0662983	1	0.381933	0.639642	0.156168	0	0.0662983
SHCBP1L	22	23	45	1	1	0.468927	1	0.604366	0.712168	0.855429	0.262982	0.468927
LAMC1	281	325	606	1	0.998114	0.490943	1	0.231521	0.123282	0.395403	0.21971	0.490943
LAMC2	56	72	128	1	0.99721	0.504881	1	0.210021	0.0824586	0.22425	0.691834	0.504881
NMNAT2	1171	1174	2345	1	0.997112	0.503826	1	0.692548	0.294503	0.959246	0.244261	0.503826
SMG7	88	188	276	0.000566557	0.980911	0.355528	1	0.12243	1	0.125825	6.34734e-33	0.355528
NCF2	12	9	21	1	1	0.475806	1	0.594229	0.774649	0.15815	0.65096	0.475806
ARPC5	153	122	275	1	0.995003	0.49531	1	0.041717	0.0231952	0.28319	0.802415	0.49531
RGL1	294	280	574	1	0.997923	0.506881	1	0.80039	0.572298	0.831713	0.366719	0.506881
COLGALT2	1164	1232	2396	1	0.995264	0.503588	1	0.0441871	0.124249	0.0879576	0.206608	0.503588
TSEN15	53	586	639	0	0.936198	0.121188	0.554551	4.26492e-05	0.00236762	0.00408923	0	0.121188
C1orf21	297	277	574	0.894471	0.997646	0.520717	1	0.876776	0.957606	0.827581	0.0135293	0.520717
EDEM3	56	60	116	1	0.993828	0.507716	1	0.730096	0.482983	1	0.783026	0.507716
NIBAN1	104	93	197	0.983669	0.997885	0.499207	1	0.375231	0.355004	0.673137	1	0.499207
RNF2	82	86	168	1	0.991916	0.476768	1	0.845729	0.846476	0.315646	0.118976	0.476768
TRMT1L	62	64	126	1	0.994402	0.466574	1	0.822107	0.739766	0.272387	0.0669934	0.466574
SWT1	75	77	152	1	0.99473	0.530184	1	0.216848	0.428289	0.66685	0.0881523	0.530184
IVNS1ABP	54	52	106	1	1	0.513661	1	0.805744	0.807614	0.883117	0.549481	0.513661
HMCN1	126	146	272	0.866064	1	0.47299	1	0.835829	0.61106	1	0.00931514	0.47299
PRG4	2	4	6	1	1	0.444444	1	1	1	0.312824	0.542384	0.444444
TPR	4	46	50	7.55026e-09	1	0.0837989	1	1	0.73132	0.765274	0	0.0837989
ODR4	101	131	232	1	0.996571	0.462063	1	0.931589	0.204983	0.460549	0.0119333	0.462063
PDC	15	14	29	1	1	0.490991	1	0.380133	0.651815	0.82074	0.839771	0.490991
PTGS2	5	8	13	1	1	0.491525	1	0.441463	1	0.44016	1	0.491525
PLA2G4A	791	775	1566	1	0.998814	0.499605	1	0.484309	0.825651	0.868885	0.992066	0.499605
BRINP3	130	149	279	1	0.995062	0.493045	1	0.809069	0.331824	0.21968	0.526649	0.493045
RGS18	45	47	92	1	1	0.48062	1	0.675608	1	0.428123	0.402023	0.48062
RGS21	7	13	20	1	1	0.434211	1	0.44576	0.749411	0.534115	0.295413	0.434211
RGS1	5	4	9	1	1	0.5	1	0.459996	1	1	1	0.5
RGS13	36	62	98	1	0.989962	0.411192	1	0.388963	0.892775	0.0977668	0.000522198	0.411192
RGS2	28	25	53	1	1	0.482639	1	0.728446	0.390915	0.840478	0.594678	0.482639
UCHL5	143	212	355	0.00297034	0.996176	0.3898	1	0.467389	0.559326	0.0231452	9.90309e-25	0.3898
RO60	128	161	289	1	0.997248	0.47838	1	0.248734	0.293054	0.246259	0.0933458	0.47838
GLRX2	40	38	78	1	1	0.575904	1	0.466852	0.315619	0.249513	0.00224329	0.575904
CDC73	38	504	542	0	0.93301	0.0581065	1	0.177437	0.13622	0.173763	0	0.0581065
B3GALT2	45	7	52	9.93519e-07	1	0.936508	1	0.0901238	0.223925	0.0221833	0	0.936508
KCNT2	229	249	478	0.887439	0.994902	0.504255	1	0.100459	0.808131	0.170825	0.605913	0.504255
CFH	13	8	21	0.934144	1	0.454545	1	0.095478	1	0.0341648	0.532309	0.454545
CFHR4	1	4	5	1	1	0.3	1	1	0.302507	1	0.0356981	0.3
CFHR5	1	4	5	0.843464	1	0.588235	1	0.183365	-1	0.183365	0.607239	0.588235
F13B	3	5	8	1	1	0.540541	1	0.17301	1	0.625553	0.735879	0.540541
ASPM	164	189	353	0.629771	0.996431	0.450686	1	0.847185	0.175269	0.629869	4.43074e-06	0.450686
ZBTB41	150	182	332	1	1	0.498079	1	0.348289	0.0155781	0.232886	0.87802	0.498079
CRB1	185	228	413	1	1	0.493059	1	0.119867	0.0237854	0.262016	0.539946	0.493059
DENND1B	351	356	707	1	1	0.511831	1	0.928382	0.191651	0.352975	0.0960458	0.511831
C1orf53	67	37	104	0.0791104	0.98739	0.606928	1	0.538661	0.393914	0.781611	1.53331e-08	0.606928
LHX9	217	199	416	0.96043	0.996785	0.51587	1	1	0.762507	0.792401	0.100099	0.51587
NEK7	552	540	1092	1	0.99938	0.502008	0.965855	0.522379	0.940304	0.96739	0.77496	0.502008
ATP6V1G3	4	14	18	0.873555	1	0.442177	1	0.158449	0.0246554	0.722192	0.183746	0.442177
PTPRC	81	99	180	1	0.997377	0.505581	1	0.262908	0.0300066	0.703321	0.719627	0.505581
NR5A2	465	520	985	0.880062	0.997039	0.466667	0.892256	0.332943	0.90367	0.020738	5.43337e-07	0.466667
ZNF281	5	4	9	1	1	0.5	1	0.659666	1	0.627963	1	0.5
KIF14	41	114	155	6.02365e-08	0.990678	0.130526	1	2.75654e-09	0.00138296	0.000389755	0	0.130526
DDX59	32	85	117	1.30761e-05	0.993631	0.275032	1	1	0.900181	0.789503	3.34828e-38	0.275032
CAMSAP2	170	191	361	1	0.998522	0.492791	1	0.331366	1	0.224089	0.441678	0.492791
INAVA	3	1	4	1	1	0.529412	0.320377	0.651826	0.287815	0.294868	0.77545	0.529412
KIF21B	9	7	16	1	1	0.55625	1	1	0.764622	0.341876	0.176044	0.55625
CACNA1S	11	13	24	1	0.975159	0.45679	1	0.809566	1	1	0.384567	0.45679
TMEM9	49	59	108	1	1	0.46252	1	0.631593	1	0.786093	0.0656822	0.46252
IGFN1	4	1	5	1	1	0.62	0.2833	0.297343	0.633623	1	0.111403	0.62
PKP1	9	7	16	1	1	0.564356	1	1	1	1	0.227626	0.564356
LAD1	2	1	3	1	1	0.678571	1	0.38517	1	1	0.0755187	0.678571
TNNI1	2	1	3	1	1	0.590909	1	0.541244	0.435902	1	0.503445	0.590909
CSRP1	49	40	89	1	1	0.522648	1	0.493328	0.720217	1	0.131895	0.522648
NAV1	937	950	1887	1	1	0.498459	1	0.720492	0.417089	1	0.768786	0.498459
IPO9	55	92	147	0.0245944	0.978684	0.355599	1	0.91877	0.83961	0.00400222	9.8974e-22	0.355599
LMOD1	39	51	90	0.958106	1	0.511811	1	0.153355	0.198526	0.204232	0.577938	0.511811
TIMM17A	65	81	146	0.652224	1	0.449024	1	0.838949	0.838242	0.743348	0.00215164	0.449024
RNPEP	69	65	134	1	0.990717	0.561283	1	0.247382	0.32955	0.576527	0.000540627	0.561283
ARL8A	34	26	60	0.972177	1	0.573892	1	0.751606	0.871218	0.742183	0.00328206	0.573892
PTPN7	4	3	7	1	1	0.46729	1	0.440734	0.685633	0.6668	0.558394	0.46729
LGR6	33	30	63	1	1	0.466967	1	0.155552	0.28352	1	0.095098	0.466967
PPP1R12B	317	327	644	1	0.998462	0.50604	1	0.434772	0.513784	0.768253	0.421797	0.50604
SYT2	104	86	190	0.926375	0.997512	0.486638	1	0.110986	0.111473	0.158657	0.318367	0.486638
KDM5B	150	144	294	1	1	0.517592	0.934192	0.633675	0.830833	0.832578	0.0911949	0.517592
RABIF	99	86	185	0.983856	1	0.533443	1	0.587003	0.854741	0.307354	0.021365	0.533443
KLHL12	158	134	292	1	0.996014	0.498753	1	0.116535	0.392253	0.105419	1	0.498753
ADIPOR1	13	15	28	1	1	0.437126	1	0.816352	0.808391	0.807748	0.119205	0.437126
CYB5R1	5	3	8	1	1	0.508197	1	0.362614	0.674313	1	1	0.508197
TMEM183A	25	19	44	1	0.98784	0.530303	1	0.589488	0.856309	0.570355	0.347916	0.530303
PPFIA4	118	118	236	1	0.998313	0.505897	1	0.770378	0.452175	1	0.607741	0.505897
ADORA1	168	178	346	1	0.998717	0.502405	1	0.431736	0.612748	0.785652	0.774436	0.502405
BTG2	51	57	108	1	0.989336	0.481976	1	0.721875	0.81813	1	0.420874	0.481976
PRELP	4	4	8	1	1	0.561404	1	0.697141	0.671629	0.698709	0.219131	0.561404
OPTC	1	2	3	1	1	0.454545	1	1	1	1	0.7201	0.454545
ATP2B4	242	257	499	0.95483	1	0.502695	1	0.31809	0.306513	1	0.782994	0.502695
LAX1	4	9	13	1	1	0.455882	1	0.343053	0.515776	0.730601	0.342015	0.455882
ZC3H11A	53	125	178	9.82467e-07	0.982145	0.355464	0.907204	0.0123232	0.512649	0.760075	5.48226e-35	0.355464
SNRPE	8	67	75	2.07346e-11	1	0.0750469	1	0.040068	1	0.257478	0	0.0750469
SOX13	216	195	411	0.795441	1	0.522727	1	1	0.854488	0.947082	0.0204911	0.522727
ETNK2	15	8	23	1	1	0.544218	1	0.205825	0.586436	0.575955	0.318989	0.544218
REN	3	3	6	1	1	0.394737	1	0.568917	0.62547	1	0.242985	0.394737
GOLT1A	2	2	4	1	1	0.479167	1	0.601057	1	1	0.882996	0.479167
PLEKHA6	8	18	26	1	0.985629	0.473118	1	0.0296078	0.224009	0.362767	0.470968	0.473118
PPP1R15B	1	21	22	0.000128386	1	0.0598291	1	1	1	0.629301	1.43211e-25	0.0598291
PIK3C2B	40	35	75	1	0.993607	0.48722	1	0.787096	0.484945	0.269589	0.602809	0.48722
MDM4	129	145	274	0.837007	1	0.438283	1	0.339879	0.438161	0.174244	4.66729e-07	0.438283
LRRN2	36	34	70	1	1	0.525444	1	0.695965	0.668698	1	0.147977	0.525444
NFASC	102	114	216	0.915608	1	0.463183	1	0.527272	1	1	0.00269715	0.463183
CNTN2	1	3	4	1	1	0.424242	1	1	0.539056	0.582199	0.47313	0.424242
RBBP5	4	35	39	4.54394e-06	0.923063	0.11583	1	1	0.770321	1	2.55008e-41	0.11583
DSTYK	47	52	99	1	1	0.48652	1	1	0.550484	1	0.461722	0.48652
TMCC2	10	14	24	1	1	0.51087	1	0.374556	0.482461	0.627684	0.76267	0.51087
NUAK2	313	310	623	1	1	0.511299	0.9548	0.430093	0.665174	0.885612	0.102385	0.511299
KLHDC8A	362	354	716	1	0.997389	0.506533	1	0.717071	1	0.476654	0.33735	0.506533
LEMD1	63	67	130	1	1	0.490175	1	1	0.560185	0.674963	0.573929	0.490175
CDK18	92	83	175	0.967616	0.99663	0.466443	1	0.19739	0.176864	0.0587272	0.025566	0.466443
MFSD4A	19	18	37	1	1	0.53202	1	1	0.445598	0.568237	0.213523	0.53202
ELK4	111	102	213	0.993186	0.99675	0.559648	1	0.727031	0.0866412	0.3187	2.11299e-05	0.559648
SLC45A3	47	19	66	0.254694	0.983175	0.61829	1	0.0545242	0.520633	0.145438	4.32205e-08	0.61829
NUCKS1	136	151	287	1	0.997775	0.487778	1	0.459293	0.470772	0.144662	0.288574	0.487778
RAB29	16	16	32	1	0.98255	0.437768	1	0.191928	0.674127	1	0.0481631	0.437768
SLC41A1	20	24	44	1	1	0.473214	1	0.584379	0.724512	0.565097	0.352285	0.473214
PM20D1	4	3	7	1	1	0.488372	1	0.618849	1	0.605449	1	0.488372
SLC26A9	97	92	189	1	1	0.479182	1	0.173373	0.470569	0.85301	0.129838	0.479182
RAB7B	19	15	34	1	1	0.50365	1	0.195157	1	0.804183	1	0.50365
CTSE	3	5	8	1	1	0.463415	1	0.346768	0.668139	0.564263	0.749259	0.463415
RHEX	11	18	29	1	1	0.52356	1	0.0827859	0.228396	0.454499	0.56074	0.52356
FAM72A	4	5	9	1	1	0.47	1	1	1	1	0.613734	0.47
SRGAP2	96	77	173	0.575649	0.994108	0.596168	1	0.48142	0.570465	0.0427773	2.34158e-13	0.596168
IKBKE	11	16	27	1	1	0.492611	1	0.816882	0.245107	0.478038	0.887861	0.492611
RASSF5	231	177	408	0.73491	0.996379	0.538946	0.943611	0.516908	0.15254	0.350271	0.000185449	0.538946
EIF2D	52	36	88	1	0.994434	0.510431	1	0.166189	0.137361	0.222748	0.550183	0.510431
DYRK3	31	27	58	1	1	0.502841	1	0.621053	0.868901	0.613431	0.957382	0.502841
MAPKAPK2	32	27	59	1	0.991263	0.489083	1	0.548875	0.531545	0.244471	0.7431	0.489083
IL19	1	5	6	0.91168	1	0.4	1	0.627526	0.125738	0.617847	0.168978	0.4
FCMR	9	8	17	1	1	0.531469	1	0.774565	0.781679	1	0.500629	0.531469
PIGR	4	6	10	1	1	0.535714	1	0.541244	0.311179	1	0.845019	0.535714
FCAMR	1	2	3	1	1	0.5	1	1	1	1	1	0.5
YOD1	9	11	20	1	1	0.528662	1	0.780637	0.794906	0.405396	0.520633	0.528662
PFKFB2	9	11	20	1	1	0.464706	1	1	0.796054	0.591741	0.396133	0.464706
C4BPB	1	1	2	1	1	0.421053	1	1	1	0.416605	0.629059	0.421053
C4BPA	13	9	22	1	1	0.583333	1	1	1	1	0.237047	0.583333
CD55	119	92	211	1	1	0.518936	1	0.72568	0.0489628	0.204125	0.191246	0.518936
CR2	1	1	2	1	1	0.25	1	0.240253	1	1	0.109375	0.25
CR1	65	67	132	1	1	0.494893	1	0.369314	0.59594	0.387326	0.760385	0.494893
CR1L	22	19	41	1	0.984911	0.530075	1	0.852308	0.697988	0.533457	0.423709	0.530075
CD46	92	76	168	1	1	0.493873	1	0.368534	0.319498	0.0170195	0.752442	0.493873
CD34	3	3	6	1	1	0.463415	1	0.327884	0.606283	1	0.749259	0.463415
PLXNA2	38	33	71	1	0.993374	0.491722	1	0.595582	0.233681	0.553513	0.653953	0.491722
CAMK1G	2	2	4	1	1	0.428571	1	0.550343	1	1	0.647606	0.428571
HSD11B1	3	3	6	1	1	0.548387	1	0.576104	1	0.572565	0.711071	0.548387
C1orf74	10	14	24	1	1	0.410959	1	1	0.607963	0.381464	0.0368523	0.410959
UTP25	2	44	46	3.29973e-09	0.924402	0.0652174	1	0.696218	1	1	0	0.0652174
SYT14	30	26	56	1	1	0.4967	1	0.557361	0.437179	0.871255	0.902858	0.4967
SERTAD4	2	3	5	1	1	0.576271	1	1	0.408005	0.644246	0.289244	0.576271
HHAT	228	231	459	1	0.998223	0.491018	1	0.677373	0.627589	0.680822	0.210848	0.491018
KCNH1	33	39	72	1	1	0.498701	1	0.628469	0.222954	1	1	0.498701
RCOR3	158	153	311	1	0.995897	0.505653	1	0.781293	0.782153	0.758553	0.699827	0.505653
TRAF5	65	60	125	1	1	0.532578	1	0.822475	0.909922	0.397312	0.0898143	0.532578
RD3	1	3	4	1	1	0.392857	1	1	1	1	0.32694	0.392857
SLC30A1	27	16	43	1	0.986178	0.566102	1	0.218635	1	0.836764	0.0192937	0.566102
NEK2	14	6	20	1	1	0.492647	1	0.0573014	0.249898	0.0502877	0.931202	0.492647
LPGAT1	142	145	287	1	0.997979	0.549775	1	0.237234	0.041277	0.0217818	7.49722e-06	0.549775
INTS7	43	114	157	5.27544e-05	0.986524	0.292365	1	1	1	0.177739	1.82169e-44	0.292365
DTL	12	203	215	1.38363e-39	0.970676	0.0688372	1	0.480928	0.854123	0.558333	0	0.0688372
PPP2R5A	53	56	109	1	0.993502	0.517857	1	0.722369	0.392559	0.792156	0.443239	0.517857
PACC1	24	22	46	1	1	0.461538	1	0.101285	0.178292	0.222921	0.236794	0.461538
NENF	50	29	79	0.895298	0.988875	0.576087	1	0.529841	0.188898	0.615145	0.00552703	0.576087
ATF3	162	184	346	0.979715	0.998522	0.481687	1	0.486049	0.653223	0.946739	0.0543164	0.481687
BATF3	27	14	41	1	1	0.558719	1	0.0775727	0.6989	0.113287	0.0551969	0.558719
NSL1	9	88	97	5.74318e-16	1	0.0827068	1	1	0.349833	1	0	0.0827068
TATDN3	100	96	196	1	1	0.511585	1	1	1	1	0.464604	0.511585
SPATA45	10	6	16	1	1	0.491228	1	0.761018	0.344172	0.118143	0.924775	0.491228
FLVCR1	42	48	90	1	0.992731	0.471014	1	0.435441	1	0.409306	0.216212	0.471014
VASH2	24	31	55	1	0.988848	0.450276	1	1	0.87193	0.553607	0.0818469	0.450276
ANGEL2	138	123	261	1	1	0.510537	1	0.389766	0.486116	1	0.433798	0.510537
RPS6KC1	450	435	885	1	0.998373	0.512175	0.962071	0.336667	0.465503	0.782359	0.101304	0.512175
PROX1	207	214	421	1	1	0.485304	1	0.639902	0.443346	0.528878	0.115954	0.485304
SMYD2	172	167	339	1	0.995029	0.523277	0.938722	0.943144	0.323458	0.636169	0.0517968	0.523277
PTPN14	214	267	481	1	1	0.480068	1	0.0966434	0.0469369	0.590883	0.0321829	0.480068
CENPF	33	37	70	1	1	0.3951	1	0.0919261	0.151921	0.773664	8.8312e-08	0.3951
KCNK2	1341	1321	2662	1	0.99956	0.501816	0.890981	0.557809	0.753532	0.647757	0.650849	0.501816
KCTD3	185	156	341	0.486811	0.99376	0.558808	1	0.678599	1	0.126857	1.08388e-07	0.558808
USH2A	699	657	1356	1	0.999291	0.501457	0.93874	0.296814	0.21077	0.594706	0.792413	0.501457
ESRRG	1668	1663	3331	1	0.998104	0.507644	0.902483	0.494579	0.461661	0.564987	0.0228867	0.507644
GPATCH2	97	79	176	1	0.996979	0.481146	1	0.0205203	0.36547	0.0371887	0.161007	0.481146
SPATA17	94	112	206	1	0.995608	0.474781	1	0.292618	0.871458	0.494422	0.0415013	0.474781
RRP15	20	75	95	2.14977e-06	0.986933	0.19	1	0.400011	0.512046	1	0	0.19
TGFB2	168	156	324	1	1	0.509938	1	1	0.822023	0.569547	0.417561	0.509938
LYPLAL1	262	278	540	0.943742	0.99902	0.484337	1	1	0.878288	0.703289	0.0504528	0.484337
SLC30A10	4	7	11	1	1	0.514706	1	0.183482	0.718138	0.444156	0.902158	0.514706
EPRS1	7	102	109	8.98539e-19	1	0.0708955	1	1	0.80398	0.464968	0	0.0708955
BPNT1	63	74	137	1	0.993728	0.489028	1	0.355264	0.735562	0.634378	0.662741	0.489028
IARS2	10	76	86	2.06812e-10	0.968955	0.0851064	1	0.123239	0.0741411	0.652793	0	0.0851064
RAB3GAP2	115	149	264	0.449338	0.996522	0.435897	1	1	0.625004	0.468686	9.68104e-06	0.435897
MARK1	164	147	311	0.836012	0.997944	0.531522	1	0.943372	0.887982	0.942502	0.00654983	0.531522
C1orf115	15	8	23	1	1	0.61875	1	0.298779	0.79475	0.784501	0.00311962	0.61875
2002-03-01	12	11	23	1	1	0.542683	1	1	0.613574	0.797886	0.307067	0.542683
2001-03-01	53	37	90	1	0.979471	0.554707	1	0.378362	0.888615	0.534375	0.0198846	0.554707
HLX	51	34	85	1	1	0.514286	1	0.11228	0.16244	0.222398	0.590611	0.514286
DUSP10	47	33	80	0.988184	1	0.519011	1	0.375609	0.174981	0.154816	0.406552	0.519011
HHIPL2	2	4	6	1	1	0.433333	1	1	0.546449	1	0.571588	0.433333
TAF1A	42	47	89	1	0.990727	0.404018	1	0.0664717	0.418688	0.281672	3.59566e-05	0.404018
MIA3	74	72	146	1	1	0.505078	1	0.921042	0.768684	0.754054	0.76103	0.505078
AIDA	201	212	413	1	0.997964	0.503308	1	0.323575	0.706033	0.568636	0.752022	0.503308
BROX	61	53	114	1	1	0.524691	1	0.342733	0.645152	0.237219	0.222558	0.524691
FAM177B	2	1	3	1	1	0.363636	1	0.191965	0.442675	1	0.263176	0.363636
DISP1	158	150	308	1	0.996991	0.525881	1	0.876625	0.640636	0.258124	0.0549804	0.525881
TLR5	40	52	92	1	0.995892	0.49076	1	0.299854	0.325714	0.38656	0.63045	0.49076
SUSD4	9	8	17	1	1	0.584158	1	0.533164	0.763735	1	0.107352	0.584158
CAPN8	77	86	163	1	1	0.511667	1	0.554944	0.219374	0.285112	0.261369	0.511667
CAPN2	201	187	388	0.935828	0.996639	0.512185	1	0.850637	0.752584	0.162332	0.210961	0.512185
FBXO28	53	62	115	1	1	0.460094	1	0.815515	1	0.699824	0.0474981	0.460094
DEGS1	89	78	167	0.966523	0.995371	0.536249	1	0.763778	0.920858	0.456309	0.0296801	0.536249
NVL	11	93	104	7.07915e-16	0.960495	0.10095	1	0.295561	0.690263	0.281268	0	0.10095
CNIH4	233	237	470	1	1	0.507522	1	0.521184	0.864081	0.628718	0.461449	0.507522
WDR26	19	21	40	1	1	0.360856	1	0.257888	0.182434	0.065207	5.06568e-07	0.360856
CNIH3	663	599	1262	0.978573	0.9985	0.511375	0.968201	0.468159	0.357875	0.315788	0.0365228	0.511375
DNAH14	37	21	58	0.618021	0.988143	0.599432	1	0.394091	0.736966	0.612546	0.000140433	0.599432
LBR	96	107	203	0.939805	1	0.458587	1	0.678172	0.675695	0.863801	0.00085206	0.458587
ENAH	542	553	1095	1	0.998084	0.499701	0.965902	1	0.74089	0.570916	0.895503	0.499701
SRP9	4	61	65	9.08047e-13	0.933149	0.0919118	1	0.459633	1	0.772953	0	0.0919118
EPHX1	72	59	131	1	0.994997	0.53607	1	0.741837	0.588637	0.567905	0.0371523	0.53607
TMEM63A	76	73	149	1	0.995946	0.5	1	0.841236	0.551007	0.74884	0.974571	0.5
PYCR2	64	50	114	0.961103	1	0.51719	1	0.554285	0.486704	0.131124	0.394317	0.51719
SDE2	9	68	77	4.91476e-11	1	0.0792541	1	0.335798	0.0474821	0.798445	0	0.0792541
ACBD3	75	59	134	0.858108	1	0.521042	1	0.124862	0.597673	0.101634	0.193872	0.521042
MIXL1	13	2	15	0.423626	1	0.684564	1	0.172002	0.183502	0.0958414	6.67187e-06	0.684564
[truncated: 14,252 more rows]

## Sheet: WT_2
gene	sense (normalized)	antisense (normalized)	binom_fdr	odds_ratio	aggr_sense_ratio	ref_pv_1	ref_pv_2	ref_pv_3	ref_pv_4	cntl_binom_fdr	cntl_senseratio
SAMD11	183	201	1	0.997019	0.491424	0.837684	0.398452	1	0.774973	0.51192	0.491424
NOC2L	18	27	1	1	0.387755	1	0.684792	1	0.797299	0.00765605	0.387755
KLHL17	79	67	1	1	0.525463	0.562753	0.466564	1	0.495974	0.311197	0.525463
PLEKHN1	126	149	1	1	0.49825	0.287203	0.0976156	1	0.401467	0.945474	0.49825
PERM1	18	8	1	1	0.597938	1	0.587078	1	0.183796	0.0642128	0.597938
HES4	11	14	1	1	0.341176	1	0.0972427	1	0.405204	0.00403921	0.341176
ISG15	51	51	1	1	0.471338	0.485516	0.676729	1	0.657339	0.335841	0.471338
AGRN	161	124	1	0.995682	0.530107	0.178046	0.398916	1	0.296172	0.0612706	0.530107
C1orf159	75	57	1	0.990936	0.578366	0.742536	1	1	0.378155	0.000681333	0.578366
TTLL10	6	6	1	1	0.554795	0.486348	0.482086	1	0.759063	0.211153	0.554795
TNFRSF18	1	2	1	1	0.461538	1	0.62302	1	0.452762	0.83882	0.461538
TNFRSF4	3	5	1	1	0.581395	0.528825	0.13815	1	0.674437	0.348889	0.581395
SDF4	305	247	0.898187	0.997904	0.54715	0.323059	0.632143	1	0.529984	4.51571e-05	0.54715
UBE2J2	127	78	1	1	0.545315	0.288082	0.0236819	1	0.0164176	0.022731	0.545315
SCNN1D	2	1	1	1	0.540541	1	1	1	0.540909	0.735879	0.540541
ACAP3	318	253	0.245863	0.99793	0.552712	0.556306	0.521182	1	0.900935	2.73964e-06	0.552712
PUSL1	39	25	0.975743	1	0.616505	0.815552	0.716295	1	0.438293	0.000952725	0.616505
INTS11	4	11	1	1	0.243243	1	0.647393	1	0.61362	0.00187823	0.243243
CPTP	46	42	1	1	0.545802	0.666735	0.270659	1	1	0.153617	0.545802
DVL1	165	91	0.462722	0.989337	0.606369	0.508094	0.3866	1	0.0910379	1.06783e-09	0.606369
MXRA8	77	68	1	1	0.511111	0.390093	1	1	0.530102	0.635367	0.511111
AURKAIP1	32	20	0.606787	1	0.645833	0.786714	0.65993	1	0.638963	0.000533771	0.645833
CCNL2	136	103	0.87736	0.994497	0.562923	0.803862	1	1	0.530824	0.000526572	0.562923
MRPL20	102	152	0.510337	0.994075	0.390691	0.795622	0.212443	1	0.000174976	3.85e-09	0.390691
ANKRD65	3	2	1	1	0.4	0.504299	1	1	0.223605	0.344928	0.4
TMEM88B	16	20	1	1	0.458763	0.376585	1	1	0.835078	0.278982	0.458763
VWA1	104	57	1	0.974869	0.609218	0.157392	0.804222	1	0.466631	2.81271e-07	0.609218
ATAD3C	36	22	1	1	0.518382	0.603969	0.0450207	1	0.129141	0.583964	0.518382
ATAD3B	120	87	0.819661	0.988495	0.559659	0.725241	0.337383	1	0.581552	0.00101104	0.559659
ATAD3A	79	55	1	1	0.558352	0.165907	1	1	0.405352	0.0164172	0.558352
TMEM240	3	5	1	1	0.454545	1	1	1	0.627963	0.7201	0.454545
SSU72	44	252	3.26977e-26	0.95229	0.104213	0.209759	0.000602697	1	0.0206917	0	0.104213
MIB2	41	25	1	1	0.575342	0.407948	0.309558	1	0.353897	0.0295983	0.575342
CDK11B	17	26	0.593032	1	0.364865	0.540117	1	1	0.4992	0.00117256	0.364865
SLC35E2B	78	81	1	0.994006	0.516467	0.680949	0.838178	1	0.330154	0.461613	0.516467
CDK11A	36	37	1	1	0.44898	0.625606	0.339884	1	0.729986	0.123481	0.44898
SLC35E2A	52	60	1	0.990737	0.49537	0.428189	0.152909	1	0.697963	0.809495	0.49537
NADK	220	222	1	0.997436	0.494872	0.506711	0.494433	1	0.944446	0.741902	0.494872
GNB1	619	794	0.000102267	0.998462	0.425853	0.425035	0.315627	1	0.43382	1.66641e-27	0.425853
CALML6	2	2	1	1	0.631579	1	1	1	1	0.332306	0.631579
TMEM52	23	15	1	1	0.622807	0.765129	0.429036	1	0.618475	0.0104092	0.622807
CFAP74	294	284	1	0.995738	0.505518	0.448977	0.429389	1	0.491627	0.650563	0.505518
GABRD	6	6	1	1	0.536585	1	1	1	0.68745	0.749259	0.536585
PRKCZ	109	94	1	0.995897	0.529652	0.734764	0.725055	1	1	0.0782684	0.529652
FAAP20	295	274	1	1	0.506948	0.496132	0.533778	1	0.767105	0.539752	0.506948
SKI	227	189	0.607808	1	0.533248	0.660554	0.494404	1	0.597184	0.00141234	0.533248
MORN1	143	109	0.797599	0.995511	0.548889	0.307166	0.348632	1	0.473348	0.0029574	0.548889
RER1	72	70	1	0.99108	0.518931	0.264105	1	1	1	0.507902	0.518931
PEX10	56	52	1	1	0.574603	0.444828	0.26583	1	0.266895	0.00921182	0.574603
PLCH2	6	5	1	1	0.5	1	1	1	0.687484	1	0.5
PANK4	86	63	1	1	0.557339	0.37943	0.705574	1	1	0.0185661	0.557339
TNFRSF14	19	14	0.93751	1	0.609375	1	0.62598	1	1	0.0158182	0.609375
PRXL2B	30	20	1	1	0.587413	0.575928	0.836797	1	0.626998	0.0428796	0.587413
MMEL1	9	6	1	1	0.458824	0.651836	0.11955	1	0.505717	0.51041	0.458824
TTC34	106	76	0.367075	0.976449	0.595057	0.450686	0.824288	1	0.346616	4.18892e-06	0.595057
PRDM16	258	258	1	0.995172	0.524487	0.491671	0.462811	1	0.0416007	0.000986635	0.524487
ARHGEF16	87	77	1	0.993988	0.572059	0.731192	0.17279	1	0.260686	0.000139864	0.572059
MEGF6	76	79	1	0.988314	0.486091	0.776873	0.615484	1	0.581766	0.591658	0.486091
TPRG1L	8	6	1	1	0.575758	1	1	1	1	0.260435	0.575758
WRAP73	33	71	0.259376	0.975429	0.339779	1	0.13523	1	0.315556	2.45427e-10	0.339779
TP73	218	120	5.41265e-05	1	0.652265	0.709862	0.611603	1	0.263314	3.71367e-31	0.652265
CCDC27	25	21	1	1	0.541401	1	0.67827	1	0.67154	0.335135	0.541401
SMIM1	10	12	1	1	0.492754	0.419933	0.341898	1	0.522958	1	0.492754
LRRC47	102	82	1	0.993345	0.542149	0.391273	0.406088	1	0.34856	0.0505271	0.542149
CEP104	44	29	1	0.983768	0.575397	0.547482	0.500111	1	0.299012	0.026658	0.575397
DFFB	85	89	1	1	0.518581	0.815588	0.120214	1	0.908388	0.387299	0.518581
C1orf174	66	58	1	1	0.557377	0.166567	0.532841	1	0.787032	0.0197867	0.557377
AJAP1	3	4	1	1	0.392857	1	1	1	0.600143	0.32694	0.392857
NPHP4	127	129	1	0.996274	0.50838	0.581702	0.756264	1	0.359824	0.646875	0.50838
KCNAB2	255	248	1	1	0.503821	0.390706	0.906873	1	0.801874	0.7519	0.503821
CHD5	46	52	1	1	0.522346	0.352042	0.577546	1	0.207806	0.426655	0.522346
RPL22	208	358	0.0366485	0.990187	0.383721	0.274763	0.949883	1	0.30532	5.85981e-23	0.383721
RNF207	499	473	1	0.997295	0.506428	0.637754	0.844489	1	0.651369	0.450639	0.506428
ICMT	206	154	0.526029	0.992629	0.581688	0.720715	0.273278	1	0.671013	2.69331e-08	0.581688
HES3	1	3	1	1	0.416667	-1	1	1	1	0.753906	0.416667
GPR153	24	15	1	1	0.581197	0.732533	1	1	0.627498	0.0928159	0.581197
ACOT7	178	142	0.979748	0.993493	0.540081	0.0646948	0.0502565	1	0.804974	0.007404	0.540081
HES2	4	5	1	1	0.590909	1	1	1	0.270442	0.503445	0.590909
ESPN	73	70	1	1	0.505495	0.541933	0.636839	1	1	0.850953	0.505495
TNFRSF25	5	1	1	1	0.62069	1	0.611924	0.257284	0.120867	0.247789	0.62069
PLEKHG5	167	203	1	0.995996	0.478521	0.135094	0.740293	1	0.230334	0.16386	0.478521
NOL9	7	92	2.08394e-07	0.924556	0.0961538	0.748681	0.44267	1	0.780025	0	0.0961538
TAS1R1	66	59	1	1	0.528029	0.561885	0.497897	1	0.620427	0.201191	0.528029
ZBTB48	36	33	1	0.981668	0.569507	0.361449	0.625544	1	0.229879	0.0311211	0.569507
KLHL21	82	59	1	1	0.544204	0.593378	0.813164	1	0.104313	0.0505812	0.544204
PHF13	114	108	1	1	0.472222	0.736757	0.545488	1	0.00238374	0.15649	0.472222
THAP3	51	54	1	1	0.48368	0.868715	0.571278	1	0.656261	0.584886	0.48368
DNAJC11	33	424	0	0.982367	0.080207	1	0.0639393	1	0.385445	0	0.080207
CAMTA1	2498	2552	0.961345	0.997786	0.494958	0.20363	0.305863	1	0.887499	0.230724	0.494958
VAMP3	47	38	1	1	0.568562	0.85629	0.549873	1	1	0.0201303	0.568562
PER3	591	593	1	0.998934	0.49414	0.511756	0.701019	1	0.896204	0.503278	0.49414
UTS2	3	2	1	1	0.55	1	0.600109	1	1	0.814529	0.55
TNFRSF9	11	8	1	1	0.5125	0.59239	0.774969	1	0.538336	0.909946	0.5125
PARK7	183	166	0.828623	0.992802	0.536738	0.155037	0.135297	1	0.565124	0.021013	0.536738
ERRFI1	94	80	1	1	0.568738	0.846341	0.762904	1	0.0329637	0.0017197	0.568738
SLC45A1	16	10	1	1	0.597701	1	1	1	0.528478	0.0820543	0.597701
RERE	2918	2947	1	1	0.506952	0.82302	0.0448302	0.941115	0.240963	0.0468939	0.506952
ENO1	153	272	0.000763123	0.986057	0.34252	0.856717	0.38922	1	8.90014e-05	9.21901e-31	0.34252
CA6	96	86	1	1	0.505308	0.47455	0.596695	1	0.718036	0.769122	0.505308
SLC2A7	41	39	1	1	0.465875	0.843986	0.0877616	1	0.876329	0.229317	0.465875
SLC2A5	298	306	1	0.998223	0.499334	0.683573	0.623564	1	0.953001	1	0.499334
GPR157	111	127	1	0.995322	0.516355	0.126074	0.357703	1	0.102595	0.392297	0.516355
H6PD	497	397	0.713396	0.998499	0.557201	0.406996	0.608148	1	0.799399	2.32268e-09	0.557201
SPSB1	108	96	1	1	0.478544	0.371355	0.0485665	1	0.435009	0.247888	0.478544
SLC25A33	424	338	0.623938	0.998502	0.544444	0.465705	0.501776	1	0.164357	4.98167e-06	0.544444
TMEM201	151	93	1	1	0.578106	0.0963265	0.46488	1	0.197575	9.29403e-06	0.578106
PIK3CD	381	519	0.00758231	0.998732	0.406546	0.804206	0.266077	1	0.237957	1.43598e-26	0.406546
CLSTN1	954	886	1	0.9994	0.515731	0.433277	0.975025	0.973679	1	0.0114709	0.515731
CTNNBIP1	139	119	1	1	0.531693	0.74364	0.872402	1	0.931005	0.0421056	0.531693
LZIC	173	151	0.623488	1	0.499543	0.0337079	1	1	0.0590362	1	0.499543
NMNAT1	214	261	0.166431	0.997535	0.428744	0.325901	0.202592	1	0.788149	9.5589e-09	0.428744
RBP7	20	17	1	0.986785	0.540984	0.261075	0.854376	1	0.839926	0.135132	0.540984
UBE4B	527	776	0.0401231	0.999221	0.437271	0.744114	0.00666924	1	0.00320552	1.24858e-19	0.437271
KIF1B	1250	1322	1	1	0.490487	0.566751	0.62488	0.955505	0.39703	0.0649312	0.490487
PGD	44	94	0.000225157	1	0.237762	0.104794	0.108479	1	0.00507958	1.05886e-28	0.237762
CENPS	126	143	0.993278	0.995352	0.516841	0.374709	0.0537349	1	0.204636	0.37503	0.516841
CENPS-CORT	71	99	1	1	0.475113	0.28023	0.181407	1	0.137756	0.213227	0.475113
CORT	9	8	1	1	0.486111	0.636866	1	1	0.75535	0.904975	0.486111
DFFA	117	120	1	0.995065	0.487053	1	0.856965	1	0.496495	0.52686	0.487053
PEX14	660	672	1	0.997636	0.49064	0.0265542	0.714729	0.969084	0.306696	0.160312	0.49064
CASZ1	539	602	1	1	0.492102	0.390991	0.195183	1	0.177387	0.273085	0.492102
C1orf127	87	72	1	0.994718	0.530263	0.390811	0.548355	1	1	0.11827	0.530263
TARDBP	9	36	0.144225	1	0.194805	1	0.496064	1	0.105921	5.56232e-15	0.194805
MASP2	16	14	1	1	0.525	0.121144	0.826186	1	0.634446	0.577743	0.525
SRM	109	90	1	1	0.541806	0.482403	0.833167	1	1	0.0446465	0.541806
EXOSC10	23	187	1.48606e-10	0.957965	0.125191	1	0.378185	1	0.868818	0	0.125191
MTOR	11	126	1.36599e-08	0.919726	0.0983607	1	0.670779	1	0.509057	0	0.0983607
UBIAD1	142	148	1	0.995857	0.479835	0.515412	0.7993	1	1	0.197844	0.479835
DISP3	9	13	1	1	0.447368	1	0.387881	1	0.516479	0.415985	0.447368
FBXO2	94	79	1	0.987898	0.505311	0.0772522	0.604755	1	0.339589	0.937814	0.505311
FBXO44	45	31	0.440571	0.985126	0.618881	0.56366	0.411937	1	1	3.8928e-05	0.618881
FBXO6	65	57	0.891993	0.990476	0.604545	0.0875316	0.125205	1	0.163257	8.20264e-06	0.604545
MAD2L2	1036	984	0.983192	0.998851	0.510373	1	0.575313	0.974888	1	0.0939515	0.510373
DRAXIN	111	106	1	0.995897	0.514344	0.545638	0.603416	1	0.328294	0.423116	0.514344
AGTRAP	283	283	1	0.998008	0.486312	0.831362	0.649379	1	0.31357	0.245747	0.486312
C1orf167	37	33	1	1	0.52	0.656639	0.760322	1	1	0.524056	0.52
MTHFR	162	148	1	0.996512	0.504795	0.919277	0.339853	1	0.663256	0.722882	0.504795
CLCN6	137	134	1	1	0.509091	0.13052	0.736251	1	0.848589	0.612724	0.509091
KIAA2013	23	23	1	1	0.507692	0.210651	1	1	0.614796	0.929614	0.507692
PLOD1	158	151	1	0.991398	0.531116	0.0877436	0.612774	1	0.731106	0.0454132	0.531116
MFN2	59	112	0.647965	1	0.363636	0.744252	0.816448	1	0.127862	1.26175e-09	0.363636
MIIP	79	101	0.915211	0.993059	0.466321	0.151811	0.59229	1	0.909532	0.0957834	0.466321
TNFRSF8	64	62	1	0.994309	0.492176	0.751626	0.470365	1	0.904028	0.762558	0.492176
TNFRSF1B	42	39	1	0.988543	0.522857	0.21775	0.89267	1	1	0.36216	0.522857
VPS13D	231	2416	0	0.968589	0.0912193	0.258992	0.0110619	1	1.96068e-05	0	0.0912193
DHRS3	254	251	1	0.997627	0.486663	0.938925	0.575825	1	0.225583	0.306225	0.486663
AADACL4	16	14	1	1	0.532374	0.770803	0.807595	1	0.636858	0.494442	0.532374
AADACL3	1	2	1	1	0.434783	1	1	1	1	0.663624	0.434783
PRAMEF20	1	1	1	1	0.5	1	1	1	1	1	0.5
LRRC38	4	1	0.922946	1	0.577778	0.0598519	0.623567	0.2833	0.66434	0.360378	0.577778
PDPN	660	658	1	0.996612	0.491213	0.542911	0.188478	0.968922	1	0.190237	0.491213
PRDM2	509	517	1	0.995542	0.504326	0.577163	0.340712	0.964776	0.372851	0.525427	0.504326
KAZN	312	297	1	1	0.524113	0.940278	0.621635	1	0.0433957	0.0250269	0.524113
TMEM51	42	49	1	1	0.485714	0.600966	0.404608	1	0.653795	0.629549	0.485714
C1orf195	2	1	1	1	0.571429	1	0.238561	1	0.435902	0.647606	0.571429
FHAD1	770	738	1	1	0.503485	0.341137	0.448285	1	0.880765	0.592774	0.503485
EFHD2	87	64	0.80889	0.991414	0.573529	0.796148	0.610898	1	0.704029	0.00205596	0.573529
CELA2A	10	6	0.999825	1	0.494118	1	0.358905	1	0.191619	1	0.494118
CELA2B	11	6	1	1	0.574468	0.350219	0.466587	1	0.652819	0.371298	0.574468
CASP9	82	54	1	1	0.556025	0.21442	0.478875	1	0.246857	0.0164825	0.556025
DNAJC16	97	94	1	0.992999	0.47644	1	0.212037	1	0.359051	0.241267	0.47644
AGMAT	7	6	1	1	0.508772	1	0.700015	1	1	1	0.508772
DDI2	184	187	1	0.996889	0.502333	0.809234	0.106463	1	0.380715	0.845128	0.502333
PLEKHM2	125	100	1	0.995342	0.548499	1	0.324555	1	0.555991	0.0058257	0.548499
TMEM82	3	4	1	1	0.393939	0.588141	1	1	1	0.281042	0.393939
FBLIM1	237	225	1	1	0.506692	0.804129	0.607431	1	0.781495	0.613406	0.506692
SPEN	1920	1362	0.103805	0.992125	0.576697	0.000222026	0.263357	1	0.0949089	0	0.576697
ZBTB17	13	104	3.44967e-10	0.979595	0.129841	1	0.287068	1	1	0	0.129841
HSPB7	3	5	1	1	0.554455	1	0.439773	1	0.662223	0.31488	0.554455
CLCNKA	7	7	1	1	0.539062	1	1	1	1	0.422791	0.539062
CLCNKB	57	55	1	1	0.498834	0.863665	0.269339	1	0.410601	1	0.498834
FAM131C	95	51	0.40564	0.979919	0.642032	0.535517	0.252623	1	0.674336	9.80118e-10	0.642032
EPHA2	194	127	0.290682	0.993467	0.605777	0.563959	0.549979	1	0.199764	1.46199e-14	0.605777
ARHGEF19	145	151	1	1	0.475108	0.251616	0.332292	1	0.671826	0.138299	0.475108
CPLANE2	48	48	1	1	0.528239	0.499867	0.288389	1	0.342464	0.354828	0.528239
FBXO42	311	325	1	1	0.493927	1	0.501802	1	0.81898	0.559399	0.493927
SZRD1	167	202	0.300347	0.996991	0.429204	0.057241	0.889955	1	0.376808	2.68369e-07	0.429204
SPATA21	67	59	0.951152	0.990945	0.471783	0.259704	0.1204	1	0.373033	0.294806	0.471783
NECAP2	81	75	1	1	0.485663	0.385572	0.284373	1	0.814246	0.524721	0.485663
NBPF1	168	154	0.906109	1	0.521668	0.860856	0.496085	1	0.332661	0.13668	0.521668
CROCC	62	50	1	0.993029	0.491289	0.155089	0.151901	1	0.405275	0.645602	0.491289
MFAP2	8	5	1	1	0.53211	0.671467	0.534855	1	1	0.562093	0.53211
ATP13A2	53	28	1	0.987253	0.561128	0.24914	0.0885745	1	0.168011	0.0245108	0.561128
SDHB	95	259	9.55266e-13	0.991237	0.228571	0.237422	0.375121	1	0.00117196	0	0.228571
PADI2	20	24	1	1	0.497797	1	0.705405	1	0.346074	1	0.497797
PADI1	12	13	1	1	0.488095	0.77401	0.477634	1	0.472795	0.815968	0.488095
PADI3	3	6	0.99961	1	0.40625	1	0.705387	1	0.705493	0.161881	0.40625
PADI4	36	21	0.999656	1	0.512987	0.643711	0.154457	1	0.0090332	0.689104	0.512987
PADI6	2	5	1	1	0.369565	0.579355	1	1	1	0.0961418	0.369565
RCC2	165	166	1	1	0.511373	0.187173	0.653325	1	0.337607	0.450088	0.511373
ARHGEF10L	213	145	0.887509	1	0.554324	1	0.0974879	1	0.0388286	7.01484e-05	0.554324
ACTL8	13	12	1	0.981393	0.506977	0.28966	0.787389	1	0.509023	1	0.506977
IGSF21	90	98	1	0.993535	0.510518	0.47845	0.228818	1	0.727397	0.409073	0.510518
PAX7	28	39	1	1	0.467532	0.515144	0.530005	1	0.433458	0.277386	0.467532
TAS1R2	1	6	1	1	0.444444	0.267479	0.253805	1	0.267479	0.803619	0.444444
ALDH4A1	61	37	0.97002	1	0.599415	0.666534	1	1	0.245738	0.0002678	0.599415
IFFO2	38	23	1	0.992226	0.525194	0.0607763	0.122464	1	0.601416	0.233654	0.525194
UBR4	72	181	0.00377893	0.989756	0.347674	0.695057	0.00504244	1	0.112336	7.47408e-20	0.347674
EMC1	120	178	1	0.995574	0.396186	0.828659	0.0188443	1	7.0481e-08	2.78941e-10	0.396186
MRTO4	24	217	6.04376e-20	0.965894	0.0880759	0.851922	0.515999	1	0.205176	0	0.0880759
AKR7A3	2	1	1	1	0.470588	-1	0.565035	1	0.571317	1	0.470588
AKR7A2	74	53	1	0.979817	0.581281	0.518969	0.358733	1	0.423784	0.000580434	0.581281
SLC66A1	89	79	1	0.992929	0.542105	0.883443	0.915937	1	0.357805	0.0396891	0.542105
CAPZB	61	188	5.48936e-06	0.953625	0.253039	0.58761	0.217631	1	0.0845432	0	0.253039
MICOS10	129	207	0.508112	0.996135	0.37308	0.14701	0.937653	1	0.00221447	1.46518e-17	0.37308
MICOS10-NBL1	344	468	0.20364	1	0.442069	0.344284	0.151849	1	0.633098	4.67259e-10	0.442069
NBL1	174	212	1	0.99703	0.475556	0.723113	0.300255	1	0.250705	0.08614	0.475556
HTR6	15	10	1	1	0.491525	0.664816	0.710899	1	0.184192	1	0.491525
TMCO4	454	362	0.621221	0.998582	0.538922	0.948128	0.0955575	0.960237	0.60617	3.04644e-05	0.538922
OTUD3	71	50	1	0.989966	0.560494	0.864364	0.210705	1	0.888978	0.0126536	0.560494
PLA2G2E	1	3	1	1	0.666667	0.267127	0.476627	1	0.44949	0.34375	0.666667
PLA2G2A	1	1	1	1	0.533333	1	1	1	1	1	0.533333
PLA2G5	4	5	1	1	0.484848	1	0.352195	1	0.577032	1	0.484848
UBXN10	3	1	1	1	0.589744	0.560276	1	0.320377	0.576434	0.324009	0.589744
VWA5B1	5	5	1	1	0.478261	1	1	1	1	0.880396	0.478261
CAMK2N1	26	23	1	1	0.552	0.339251	1	1	1	0.279199	0.552
MUL1	46	66	1	0.989638	0.438776	0.251276	1	1	0.675753	0.012993	0.438776
CDA	415	435	0.882773	1	0.490234	0.21284	0.149873	1	0.248693	0.248954	0.490234
PINK1	30	23	1	1	0.532189	0.141595	1	1	0.708351	0.357009	0.532189
DDOST	6	90	2.92044e-07	1	0.0550162	0.720758	0.497198	1	1	0	0.0550162
KIF17	305	322	1	1	0.503046	0.416401	0.914906	1	0.125448	0.786164	0.503046
SH2D5	83	60	1	0.991962	0.584795	0.471539	0.644651	1	0.706662	9.54113e-05	0.584795
HP1BP3	1452	1362	0.992899	0.998762	0.509879	0.167841	0.422318	0.957454	0.909557	0.0612541	0.509879
EIF4G3	3582	3845	0.908704	0.99984	0.484475	0.783864	0.547017	0.89549	0.14435	1.18351e-06	0.484475
ECE1	53	46	1	0.99322	0.563333	1	0.556737	1	0.598877	0.00161768	0.563333
NBPF3	122	86	0.925752	0.994026	0.554572	0.679284	0.170434	1	0.607323	0.00627696	0.554572
ALPL	120	130	0.925612	1	0.502483	0.0160462	0.75565	1	0.278072	0.885525	0.502483
RAP1GAP	217	113	0.536511	0.993129	0.585142	0.262315	0.00107383	1	0.0277381	1.97022e-09	0.585142
USP48	1279	1448	0.0354382	0.99923	0.468444	0.950975	0.856676	0.765389	0.890561	1.5757e-10	0.468444
LDLRAD2	124	120	1	0.995534	0.518395	0.639037	0.661831	1	1	0.255737	0.518395
HSPG2	192	182	1	0.997108	0.491317	0.788863	1	1	0.0317702	0.500976	0.491317
CELA3B	3	3	1	1	0.4	0.572565	1	1	0.26446	0.296206	0.4
CELA3A	1	5	1	1	0.384615	1	0.602827	1	0.602827	0.187742	0.384615
CDC42	355	785	2.61248e-36	0.985581	0.239663	0.00109647	6.52437e-07	0.927842	2.09456e-14	0	0.239663
WNT4	10	3	1	1	0.514286	0.639107	0.0187167	1	0.234739	0.903597	0.514286
ZBTB40	249	341	0.797201	1	0.439922	0.23256	0.861978	1	0.232735	6.21498e-08	0.439922
EPHA8	12	5	1	1	0.555556	0.0633691	0.22248	1	0.737785	0.337399	0.555556
C1QA	1	1	1	1	0.454545	1	1	1	1	1	0.454545
C1QB	1	1	1	1	0.470588	1	0.558038	1	0.289898	1	0.470588
EPHB2	130	117	1	1	0.502356	0.374762	0.93641	1	0.131708	0.90218	0.502356
TEX46	8	8	1	1	0.451613	1	0.523663	1	1	0.518958	0.451613
KDM1A	442	509	1	0.996573	0.475892	0.631407	0.127558	1	0.847581	0.00618987	0.475892
LUZP1	208	114	0.0297756	1	0.636364	0.498295	0.208739	1	0.390007	5.79652e-25	0.636364
HNRNPR	392	421	1	0.998613	0.498094	0.403517	0.735697	1	0.139415	0.881562	0.498094
ZNF436	159	206	1	0.99691	0.46467	0.247217	0.169521	1	0.64699	0.00987167	0.46467
TCEA3	304	317	1	0.998273	0.493753	0.617178	0.480424	1	0.538993	0.53331	0.493753
ASAP3	127	99	1	1	0.551768	0.627271	0.782372	1	0.500604	0.00392559	0.551768
E2F2	386	379	1	1	0.511338	0.953154	0.756699	1	0.460096	0.251205	0.511338
ID3	13	12	1	1	0.476744	0.727032	0.376602	1	0.775361	0.743644	0.476744
MDS2	177	178	1	0.997049	0.488218	0.927564	0.941399	1	0.351089	0.370175	0.488218
RPL11	9	315	0	0.926793	0.0275928	0.774752	0.650458	1	0.133422	0	0.0275928
ELOA	64	90	0.513213	1	0.405458	1	0.6365	1	0.902384	2.05581e-05	0.405458
PITHD1	81	64	1	1	0.520737	0.531974	0.32402	1	0.522882	0.413437	0.520737
LYPLA2	97	90	1	1	0.490446	0.457965	0.677128	1	0.38547	0.660226	0.490446
GALE	81	65	0.948455	1	0.506986	0.18269	0.64307	1	0.149169	0.788272	0.506986
HMGCL	152	154	1	0.996536	0.503896	0.189072	0.820248	1	0.684193	0.768391	0.503896
FUCA1	42	40	1	1	0.548781	0.705088	0.877575	1	0.380058	0.0858354	0.548781
CNR2	41	39	1	1	0.491184	0.690995	0.498956	1	0.882356	0.762778	0.491184
PNRC2	66	97	0.255315	1	0.358459	0.894298	0.0526396	1	0.424148	4.10662e-12	0.358459
SRSF10	140	364	7.80887e-09	0.990904	0.298982	0.406037	0.241713	1	0.109006	0	0.298982
MYOM3	41	42	1	0.992317	0.47318	0.597869	0.703785	1	1	0.272922	0.47318
IL22RA1	11	15	1	1	0.503937	1	0.270787	1	0.646723	0.949788	0.503937
IFNLR1	140	112	0.716327	0.995394	0.551253	0.444968	0.721842	1	0.785319	0.00209034	0.551253
GRHL3	287	290	1	0.996505	0.494097	0.770921	0.956896	1	1	0.645357	0.494097
STPG1	208	166	0.944965	0.99689	0.512442	0.0054324	0.47731	1	0.0559118	0.418347	0.512442
NIPAL3	590	655	0.895348	0.998163	0.478909	0.803475	0.968992	1	0.455662	0.00461981	0.478909
RCAN3	399	430	1	0.995734	0.495194	0.368322	0.214449	1	0.917249	0.705814	0.495194
NCMAP	116	97	1	0.995471	0.540541	0.606925	0.930114	1	0.779366	0.020392	0.540541
SRRM1	16	163	5.36362e-07	0.949505	0.120567	0.0373732	0.722427	1	0.439984	0	0.120567
CLIC4	1408	1571	0.841644	0.999626	0.485287	0.249514	0.190242	0.937949	0.190422	0.00256146	0.485287
RUNX3	340	350	1	1	0.503628	0.8895	0.821978	1	0.158574	0.758028	0.503628
SYF2	1	53	0.00396574	1	0.045977	0.172003	1	1	0.326713	2.72284e-40	0.045977
RSRP1	577	581	1	0.997974	0.485461	0.240181	0.278998	1	0.698172	0.0605315	0.485461
RHD	49	60	1	1	0.502183	0.842886	0.154063	1	0.345948	0.962656	0.502183
TMEM50A	150	151	1	1	0.495438	0.835835	1	1	0.74624	0.785557	0.495438
RHCE	28	39	1	1	0.479245	0.187448	0.359282	1	0.572369	0.537562	0.479245
MACO1	261	262	1	0.998187	0.50272	0.53254	0.95673	1	0.799257	0.781857	0.50272
LDLRAP1	57	55	1	0.99086	0.54195	0.700142	0.717653	1	0.227606	0.0696115	0.54195
MAN1C1	144	135	0.969747	1	0.522923	0.619692	0.829458	1	1	0.0914973	0.522923
SELENON	111	69	0.815521	1	0.576029	0.886129	0.152478	1	0.2115	0.00036322	0.576029
MTFR1L	86	84	1	1	0.504854	0.502463	1	1	0.628563	0.859841	0.504854
AUNIP	157	153	1	1	0.499038	0.922906	0.465317	1	0.181283	0.975241	0.499038
PAQR7	10	11	1	1	0.477273	1	0.781044	1	0.760196	0.746534	0.477273
STMN1	319	387	0.918198	1	0.454231	0.588867	0.957127	1	0.914565	1.13761e-05	0.454231
PAFAH2	180	206	1	0.996969	0.484458	0.508411	1	1	0.160834	0.247128	0.484458
EXTL1	107	86	0.993517	0.994111	0.524229	0.190762	0.188895	1	0.919139	0.191923	0.524229
SLC30A2	4	4	1	1	0.571429	0.540835	1	1	0.213781	0.42959	0.571429
TRIM63	13	11	1	1	0.459259	0.702321	1	1	0.133348	0.385959	0.459259
PDIK1L	180	156	1	1	0.542189	0.600282	0.76003	1	0.420517	0.00380036	0.542189
FAM110D	75	80	1	0.991847	0.466531	1	0.24734	1	1	0.124845	0.466531
C1orf232	86	102	1	1	0.444444	0.44521	0.543783	1	0.531865	0.00430339	0.444444
ZNF593	48	48	1	1	0.508306	0.379465	1	1	0.252976	0.817109	0.508306
CNKSR1	10	12	1	1	0.446154	0.171197	1	1	0.305261	0.449963	0.446154
CATSPER4	29	25	1	1	0.510638	0.332801	0.847125	1	0.558362	0.825968	0.510638
CEP85	47	608	0	0.974004	0.082224	0.724496	0.272779	1	0.234332	0	0.082224
SH3BGRL3	16	14	1	1	0.568182	0.237327	0.780979	1	1	0.23538	0.568182
UBXN11	363	359	1	0.997059	0.494118	0.259167	0.581046	1	1	0.50201	0.494118
CD52	1	2	1	1	0.323529	1	1	1	1	0.0501025	0.323529
CRYBG2	116	140	1	1	0.497338	0.567131	0.0679428	1	0.27918	0.896042	0.497338
ZNF683	4	5	1	1	0.376471	1	0.715234	1	0.394671	0.0275342	0.376471
LIN28A	110	97	0.807069	0.997079	0.480643	0.114138	0.090928	1	0.130144	0.144118	0.480643
DHDDS	68	133	0.443736	1	0.361153	0.203189	0.914737	1	0.326012	8.91587e-13	0.361153
HMGN2	35	43	1	0.984303	0.44186	0.830668	0.747101	1	1	0.0913121	0.44186
RPS6KA1	73	58	0.589608	0.987256	0.561321	0.570645	1	1	1	0.0012779	0.561321
ARID1A	259	273	0.959342	0.99806	0.475085	0.140871	0.355816	1	0.419767	0.0277406	0.475085
PIGV	266	253	1	0.997745	0.505352	1	1	1	0.368709	0.703968	0.505352
ZDHHC18	122	102	0.836785	1	0.516499	0.0627124	0.553176	1	0.136404	0.404012	0.516499
GPN2	5	36	0.276265	1	0.151163	0.112797	0.757757	1	1	9.35643e-22	0.151163
GPATCH3	122	114	1	1	0.50505	0.205927	1	1	0.853446	0.788478	0.50505
NUDC	14	228	1.99542e-26	0.97832	0.0614251	1	0.843803	1	0.55423	0	0.0614251
KDF1	2	10	1	1	0.421053	0.118333	0.236712	1	0.0634239	0.28061	0.421053
TENT5B	135	136	1	0.996145	0.493732	0.112131	0.938075	1	0.932894	0.66346	0.493732
SLC9A1	84	68	1	1	0.544049	0.565358	0.19965	1	0.131748	0.0273769	0.544049
WDTC1	111	96	1	1	0.5	0.462469	0.135362	1	0.706048	1	0.5
TMEM222	213	227	1	0.997297	0.49865	0.93281	0.550604	1	0.394204	0.896597	0.49865
SYTL1	15	19	1	1	0.497925	1	0.848013	1	0.263921	1	0.497925
MAP3K6	86	82	1	1	0.512821	0.761619	1	1	0.908252	0.577315	0.512821
FCN3	16	10	1	1	0.680556	0.657269	0.513839	1	0.535899	0.00254756	0.680556
GPR3	45	27	0.872537	1	0.625	1	0.423472	1	0.708217	0.000612564	0.625
WASF2	254	296	0.997692	0.994554	0.474376	0.606492	0.40226	0.951746	0.636654	0.0238996	0.474376
AHDC1	115	119	1	0.991967	0.482412	0.0953	0.804522	1	0.328867	0.34109	0.482412
FGR	118	129	1	1	0.496504	0.732513	0.318208	1	0.676802	0.864318	0.496504
IFI6	184	194	0.967279	1	0.469851	0.804421	0.44765	1	0.499353	0.0332611	0.469851
FAM76A	165	147	1	0.996195	0.536424	0.692488	0.46064	1	0.685589	0.0226655	0.536424
STX12	91	92	1	1	0.473333	0.536197	0.385115	1	0.304732	0.153826	0.473333
PPP1R8	35	274	1.79625e-30	0.950399	0.0889111	0.345503	0.0473183	1	0.177209	0	0.0889111
THEMIS2	46	32	1	1	0.548781	0.282051	0.147297	1	0.475312	0.140748	0.548781
RPA2	5	42	0.00311098	1	0.138365	0.714828	0.385096	1	1	8.09837e-22	0.138365
SMPDL3B	103	112	1	0.989951	0.481761	0.423123	0.92471	1	0.703255	0.394081	0.481761
XKR8	80	56	0.954653	0.989208	0.587467	1	0.896311	1	0.894009	0.000478827	0.587467
EYA3	1096	1016	1	0.998941	0.494051	0.44466	0.0236317	1	0.00256331	0.284862	0.494051
PTAFR	44	38	1	1	0.523923	1	1	1	0.666791	0.351581	0.523923
DNAJC8	28	151	4.55892e-08	0.975343	0.177738	1	0.108004	1	0.620069	0	0.177738
ATP5IF1	93	86	1	1	0.505785	0.799181	0.596675	1	1	0.806993	0.505785
SESN2	132	108	1	0.995025	0.518012	0.199284	0.23436	1	0.706904	0.358878	0.518012
MED18	88	230	9.16927e-06	0.986884	0.281416	0.323775	0.284067	1	0.582133	0	0.281416
PHACTR4	516	639	0.18038	0.999131	0.454801	0.837287	0.220301	1	0.740324	6.95012e-10	0.454801
RCC1	575	1745	0	0.985387	0.244067	0.0147468	0.0165622	0.86477	0.00474825	0	0.244067
TRNAU1AP	62	158	0.00770199	0.983768	0.309386	0.273143	0.0768044	1	0.258538	9.03308e-31	0.309386
RAB42	44	20	0.293462	0.981999	0.665339	1	0.380354	1	0.703872	7.69604e-08	0.665339
TAF12	20	205	1.97816e-20	0.951746	0.0944559	0.478184	1	0.865609	1	0	0.0944559
GMEB1	287	376	1	0.998302	0.442815	0.0354245	0.654581	1	0.468016	3.12306e-08	0.442815
YTHDF2	187	242	1	0.997576	0.477919	0.288844	0.0126691	1	0.488731	0.0685437	0.477919
OPRD1	52	44	1	0.990096	0.490099	0.456853	0.366653	1	0.396417	0.803107	0.490099
EPB41	768	819	1	0.998668	0.495586	0.595227	0.0913214	1	0.330501	0.535508	0.495586
TMEM200B	30	33	1	1	0.492228	0.799836	0.855776	1	1	0.884985	0.492228
SRSF4	260	316	0.718998	0.997984	0.466332	0.88444	0.310945	1	0.699297	0.00245505	0.466332
MECR	131	121	1	0.99526	0.495261	0.517944	0.601649	1	0.331428	0.863206	0.495261
PTPRU	222	182	0.926457	1	0.532328	0.93081	0.281496	1	0.592275	0.0169478	0.532328
MATN1	9	16	1	1	0.43299	0.727742	0.781287	1	0.403698	0.218054	0.43299
LAPTM5	89	107	1	0.99677	0.48629	0.178608	0.570136	1	0.341747	0.319865	0.48629
SDC3	92	74	0.538318	0.994227	0.574048	0.383189	0.922458	1	0.379023	6.50788e-05	0.574048
PUM1	389	845	2.19116e-12	0.982917	0.32355	0.186233	0.535308	0.896439	0.543887	0	0.32355
NKAIN1	60	45	1	1	0.514286	0.604937	0.301463	1	0.182109	0.590611	0.514286
SNRNP40	84	272	2.48005e-16	0.989668	0.212619	0.000598931	0.0735885	1	5.25729e-06	0	0.212619
ZCCHC17	103	106	1	1	0.514575	0.169327	0.926705	1	0.368	0.432933	0.514575
FABP3	17	20	1	1	0.444444	0.749426	0.83716	1	0.777849	0.22463	0.444444
SERINC2	74	47	0.659491	0.971967	0.590909	0.863849	0.318447	1	1	4.62926e-05	0.590909
TINAGL1	7	6	1	1	0.54	1	0.425097	1	0.65399	0.665466	0.54
HCRTR1	10	4	1	1	0.574074	0.622212	0.296845	1	0.646613	0.33175	0.574074
PEF1	150	164	0.858359	0.996115	0.466151	0.460408	0.698031	1	0.931212	0.0270478	0.466151
COL16A1	170	171	1	0.99691	0.513138	0.897548	0.836168	1	0.314059	0.388452	0.513138
ADGRB2	135	100	0.55206	0.994748	0.575096	0.908059	0.576135	1	0.432163	4.19119e-05	0.575096
SPOCD1	48	37	1	1	0.510345	0.490684	0.225196	1	0.577709	0.700688	0.510345
PTP4A2	264	495	0.0637009	0.986592	0.346193	0.0119543	0.0757614	0.956981	0.914479	0	0.346193
KHDRBS1	234	210	0.978612	1	0.522184	0.743064	0.257215	1	0.556966	0.0661048	0.522184
TMEM39B	80	83	1	1	0.501701	0.889436	0.456081	1	1	0.967054	0.501701
KPNA6	196	270	0.143504	1	0.416173	0.766143	0.235678	1	0.505395	5.26965e-13	0.416173
TXLNA	170	142	0.510303	0.989372	0.557406	0.616847	0.763144	1	0.449087	5.47755e-05	0.557406
CCDC28B	175	153	0.94334	0.992773	0.484629	0.23918	0.092824	1	0.0476764	0.265455	0.484629
IQCC	66	53	1	1	0.505721	0.641684	0.106093	1	0.598548	0.847938	0.505721
DCDC2B	6	6	1	1	0.5	1	1	1	1	1	0.5
TMEM234	107	134	1	1	0.491566	0.13731	0.182019	1	0.185349	0.651453	0.491566
EIF3I	22	131	1.40939e-08	1	0.165272	1	0.631122	1	0.233841	0	0.165272
FAM167B	14	11	1	1	0.55	1	1	1	1	0.311231	0.55
LCK	33	34	1	1	0.506369	1	1	1	0.740497	0.86517	0.506369
HDAC1	150	152	1	0.992834	0.511211	0.0879776	0.937537	1	0.871652	0.401319	0.511211
MARCKSL1	31	16	1	1	0.6	1	0.195672	1	0.652081	0.0168414	0.6
BSDC1	52	51	1	1	0.472296	0.515122	0.293389	1	0.460789	0.302979	0.472296
ZBTB8B	33	35	1	1	0.503205	1	1	1	0.404944	0.95472	0.503205
ZBTB8A	219	157	0.589697	0.997052	0.570397	0.440832	0.61446	1	0.940766	1.29903e-07	0.570397
ZBTB8OS	146	1415	0	0.951104	0.0884623	0.828356	0.145582	1	0.0482138	0	0.0884623
RBBP4	67	448	9.10844e-44	0.932949	0.122631	1	0.721282	1	6.37207e-05	0	0.122631
SYNC	86	50	0.928946	0.977378	0.6	0.446833	0.648384	1	0.538797	8.21794e-07	0.6
KIAA1522	181	136	1	1	0.558698	0.2353	0.937971	1	0.743388	6.64139e-05	0.558698
YARS1	48	430	0	0.962427	0.0923947	0.90428	0.361708	1	0.270599	0	0.0923947
S100PBP	562	539	1	0.998951	0.499738	0.690338	0.0688906	1	0.858864	0.961227	0.499738
FNDC5	157	149	1	0.996066	0.492625	0.324045	0.575982	1	0.618166	0.61554	0.492625
HPCA	28	13	0.996863	1	0.634146	0.762487	0.329137	1	0.615057	0.00345094	0.634146
TMEM54	114	71	0.373132	0.979388	0.596346	1	0.667786	1	0.57636	7.1922e-07	0.596346
RNF19B	149	150	1	0.989191	0.485095	0.586602	0.330304	1	0.565192	0.434138	0.485095
AK2	22	265	2.06712e-35	0.972507	0.0825593	0.858105	0.461064	1	1	0	0.0825593
AZIN2	27	41	1	1	0.475771	0.203848	0.321821	1	0.153374	0.505074	0.475771
TRIM62	240	209	1	1	0.507392	0.679293	0.333534	1	0.0357349	0.585929	0.507392
ZNF362	254	220	0.904781	0.995352	0.535611	0.375657	0.79947	1	0.547499	0.00448205	0.535611
A3GALT2	6	4	1	1	0.628571	0.608537	1	1	1	0.162756	0.628571
PHC2	509	558	1	0.998891	0.491681	0.441642	0.655817	1	0.101269	0.30958	0.491681
ZSCAN20	85	83	1	0.992576	0.474074	0.408307	0.384508	1	0.720361	0.211158	0.474074
CSMD2	45	36	1	1	0.494881	0.564046	0.755546	1	0.0629775	0.906695	0.494881
C1orf94	1	1	1	1	0.333333	0.544135	0.416605	1	1	0.167068	0.333333
GJB3	5	4	1	1	0.62963	1	1	1	0.627719	0.229523	0.62963
SMIM12	51	43	0.919999	1	0.507042	0.575947	0.360051	1	0.259978	0.858255	0.507042
DLGAP3	79	72	1	1	0.491089	0.292397	0.424231	1	1	0.721353	0.491089
TMEM35B	96	67	1	1	0.568182	0.403877	0.567312	1	1	0.00193531	0.568182
ZMYM6	264	290	1	0.997845	0.499461	0.446759	0.0880181	1	0.714507	0.944456	0.499461
ZMYM1	296	290	1	0.998206	0.502242	0.944448	0.91222	1	0.724475	0.815735	0.502242
SFPQ	9	16	0.601142	1	0.303371	0.438939	1	1	0.333976	0.000223689	0.303371
ZMYM4	449	458	1	0.998762	0.507444	0.954271	0.0763196	1	0.809373	0.427914	0.507444
KIAA0319L	642	709	0.927084	1	0.499891	0.00126301	0.365393	1	0.0981382	1	0.499891
NCDN	114	112	1	1	0.52161	0.811702	0.554184	1	0.673803	0.279001	0.52161
TFAP2E	10	12	1	1	0.535714	1	0.306125	1	0.797586	0.443715	0.535714
PSMB2	70	1018	0	0.941832	0.0480118	0.717373	0.00110126	1	0.000355699	0	0.0480118
C1orf216	159	150	0.969886	0.992035	0.539148	0.156133	0.457118	1	0.667319	0.00973067	0.539148
CLSPN	41	288	1.14696e-23	0.971053	0.146209	0.670487	0.565174	1	0.0306771	0	0.146209
AGO4	187	181	1	0.992812	0.514097	0.820328	0.28547	1	0.946033	0.202518	0.514097
AGO1	418	375	0.798343	0.998631	0.514188	0.392473	0.095446	1	0.726397	0.120243	0.514188
AGO3	341	287	1	0.998312	0.52064	0.782339	0.368561	1	0.107828	0.0420581	0.52064
TEKT2	21	28	1	1	0.534653	0.311509	0.268258	1	0.110237	0.358003	0.534653
ADPRHL2	66	57	1	1	0.526992	1	0.621547	1	0.247401	0.309313	0.526992
COL8A2	24	28	1	1	0.509434	0.289196	0.733945	1	0.585862	0.805236	0.509434
TRAPPC3	469	533	1	0.997675	0.470981	0.303828	0.661677	1	0.117606	0.000540116	0.470981
MAP7D1	204	196	1	1	0.512801	0.511926	1	1	0.93758	0.372404	0.512801
THRAP3	211	262	0.259533	1	0.424043	0.0165478	0.58071	1	0.0429677	5.55203e-10	0.424043
SH3D21	47	59	1	1	0.519737	0.0082192	0.0705672	1	0.658931	0.526816	0.519737
EVA1B	5	4	1	1	0.5	0.582312	0.324581	1	1	1	0.5
STK40	50	51	1	1	0.527273	0.454715	0.464995	1	0.796613	0.241577	0.527273
LSM10	88	137	0.876232	0.994593	0.401821	0.819022	0.772229	1	0.110003	8.31344e-08	0.401821
OSCP1	767	776	1	0.995267	0.505673	0.358108	0.646281	0.971276	0.369473	0.297761	0.505673
MRPS15	72	149	0.00332536	0.993769	0.333795	0.305724	0.154706	1	0.401652	1.21332e-19	0.333795
CSF3R	15	12	1	1	0.515873	1	1	1	0.313211	0.787747	0.515873
GRIK3	18	17	1	1	0.537037	0.411294	0.662503	1	0.827053	0.384567	0.537037
ZC3H12A	71	54	1	0.990023	0.563725	0.529053	0.598931	1	0.894359	0.00844949	0.563725
MEAF6	47	40	0.887287	0.986153	0.659443	0.0880649	0.0748665	1	0.00223932	4.74272e-09	0.659443
SNIP1	2	26	0.107634	1	0.0689655	1	0.604904	1	1	1.80577e-18	0.0689655
DNALI1	6	5	1	1	0.58209	0.616716	0.740211	1	0.336356	0.214539	0.58209
GNL2	11	120	2.86715e-13	0.964106	0.0769231	0.791313	0.45106	1	0.806384	0	0.0769231
RSPO1	2	3	1	1	0.5	1	0.601738	1	1	1	0.5
C1orf109	99	145	1	0.994471	0.425676	0.0605741	0.571701	1	0.260902	4.25336e-05	0.425676
CDCA8	2	2	1	1	0.25	1	0.2083	1	0.47646	0.0169005	0.25
EPHA10	10	10	1	1	0.662338	0.224863	0.124469	1	0.48143	0.00522824	0.662338
MANEAL	15	13	1	1	0.549296	0.275283	0.532842	1	0.485794	0.470369	0.549296
YRDC	4	59	0.00186475	1	0.0769231	0.241475	0.680571	1	0.676313	3.0333e-35	0.0769231
C1orf122	24	10	0.999695	1	0.659794	1	0.777946	1	0.388707	0.00192435	0.659794
MTF1	72	69	1	1	0.552182	0.580217	0.575224	1	0.12892	0.0183508	0.552182
INPP5B	301	324	0.971727	0.99834	0.481973	0.945435	0.957751	1	0.777793	0.0871105	0.481973
SF3A3	2	63	0.000222094	1	0.0854701	0.303174	0.690108	1	0.00816207	1.0776e-42	0.0854701
FHL3	73	48	0.987869	0.991075	0.578261	0.380703	0.446107	1	0.895881	0.000631463	0.578261
UTP11	8	116	3.62933e-12	1	0.0628141	0.725397	1	1	1	0	0.0628141
RRAGC	41	19	0.583176	0.984691	0.656357	0.674754	0.863662	1	0.853566	4.82584e-08	0.656357
MYCBP	38	35	1	1	0.559055	1	0.434377	1	0.431536	0.0675129	0.559055
GJA9	4	4	1	1	0.571429	0.593215	1	1	1	0.557197	0.571429
RHBDL2	23	24	1	1	0.487972	0.535969	1	1	1	0.7242	0.487972
AKIRIN1	33	37	1	0.985213	0.476015	0.446082	1	1	0.863263	0.542133	0.476015
NDUFS5	98	153	0.430338	0.995818	0.429303	0.473788	0.125476	1	0.358276	8.15482e-06	0.429303
MACF1	597	602	1	0.996476	0.496692	0.801283	0.971145	0.934887	0.791792	0.755088	0.496692
BMP8A	11	9	1	1	0.538462	0.682423	1	1	0.742705	0.566573	0.538462
PABPC4	28	36	1	1	0.477876	0.843019	0.303754	1	0.846632	0.547711	0.477876
HEYL	48	34	0.992756	1	0.577236	0.259719	0.185032	1	0.737403	0.017671	0.577236
NT5C1A	52	30	1	0.985323	0.578571	0.204712	0.359636	1	0.0783182	0.00684997	0.578571
HPCAL4	14	14	1	1	0.505747	1	0.793809	1	0.756519	1	0.505747
PPIE	11	153	9.46031e-12	0.948047	0.119134	1	0.0379604	1	0.0194766	0	0.119134
BMP8B	18	22	1	1	0.510638	1	0.53702	1	0.147411	0.865373	0.510638
TRIT1	227	350	0.000201524	0.997845	0.368553	0.148074	0.486805	1	0.000136195	2.25896e-32	0.368553
MYCL	383	353	1	0.99838	0.520421	0.620444	1	1	0.698211	0.0401543	0.520421
MFSD2A	49	46	1	1	0.436306	0.184521	0.0806746	1	0.361261	0.0270887	0.436306
CAP1	88	147	0.887114	1	0.381176	0.140797	0.304514	1	0.501143	4.07183e-12	0.381176
PPT1	168	167	1	0.996588	0.509804	0.731323	0.879024	1	0.452343	0.483103	0.509804
RLF	225	261	0.898433	0.997593	0.437204	0.799237	0.161079	1	0.168181	3.46359e-07	0.437204
TMCO2	5	2	1	1	0.535714	0.587825	0.11646	1	1	0.845019	0.535714
ZMPSTE24	216	240	1	0.997626	0.473125	0.929005	0.715854	1	0.676611	0.0252406	0.473125
COL9A2	90	86	1	0.993276	0.550749	1	0.393279	1	0.12737	0.0177236	0.550749
SMAP2	189	189	1	0.997018	0.508942	0.859688	0.397854	1	0.881192	0.494654	0.508942
ZFP69B	81	56	1	0.983471	0.561224	0.332176	0.708421	1	0.627154	0.00429867	0.561224
ZFP69	50	52	1	1	0.515152	1	0.310692	1	1	0.619298	0.515152
EXO5	49	59	0.98448	0.979585	0.529412	0.389573	0.0656724	1	0.337369	0.361451	0.529412
ZNF684	89	93	1	0.993695	0.483465	0.523712	1	1	1	0.474368	0.483465
RIMS3	28	23	1	1	0.511364	0.301865	0.503993	1	0.363493	0.757465	0.511364
NFYC	271	1800	0	0.972715	0.128764	0.124163	0.0969559	0.781051	0.0105748	0	0.128764
KCNQ4	147	91	0.897152	1	0.57	0.172119	0.27794	1	0.0828311	8.30844e-05	0.57
CTPS1	128	175	0.0495312	0.995302	0.393939	0.489679	0.617902	1	0.0691855	3.83082e-10	0.393939
SCMH1	296	258	1	1	0.522199	0.773127	0.857159	1	0.289092	0.05621	0.522199
FOXO6	79	67	1	1	0.501424	0.211056	0.435604	1	0.43156	0.969854	0.501424
EDN2	21	16	1	1	0.4875	0.463883	0.367621	1	0.397459	0.694723	0.4875
HIVEP3	236	198	0.971368	0.998024	0.528256	0.742825	0.412001	1	0.353288	0.0129728	0.528256
FOXJ3	543	623	1	0.999134	0.491665	0.49162	0.0204124	1	0.175515	0.276126	0.491665
RIMKLA	42	33	0.794842	1	0.586667	0.838223	0.648435	1	0.742009	0.00306839	0.586667
ZMYND12	43	53	1	0.989316	0.465426	0.868254	1	1	0.380269	0.234278	0.465426
CCDC30	509	477	1	0.995622	0.510411	0.385644	0.760965	0.964048	1	0.16937	0.510411
PPCS	155	176	0.857604	0.996403	0.479784	0.770924	0.938397	1	0.168649	0.167537	0.479784
PPIH	22	52	0.052731	0.977851	0.262931	0.219411	0.602678	1	0.0451957	6.43015e-13	0.262931
YBX1	63	105	0.0445078	0.990845	0.336735	0.791223	0.401147	1	0.0478242	1.8995e-13	0.336735
CLDN19	1	1	1	1	0.613636	1	1	1	0.515639	0.164149	0.613636
P3H1	102	80	1	0.994263	0.539886	0.903185	0.692071	1	0.394558	0.0311358	0.539886
C1orf50	117	113	1	0.995163	0.516908	0.587263	0.711626	1	0.924982	0.312955	0.516908
TMEM269	8	3	1	1	0.65	1	1	1	0.646056	0.0729514	0.65
SVBP	56	43	1	1	0.555891	0.0547994	0.238175	1	0.565742	0.0470081	0.555891
ERMAP	182	192	1	1	0.512784	0.400235	0.184113	1	0.617257	0.350609	0.512784
ZNF691	122	153	1	1	0.456392	0.517568	0.325106	1	0.641132	0.0126683	0.456392
SLC2A1	29	58	0.0171028	0.971496	0.244737	0.00191343	0.17806	1	0.0654034	2.8835e-25	0.244737
FAM183A	19	26	0.966489	1	0.505848	1	0.18412	1	0.243648	0.870787	0.505848
EBNA1BP2	1	35	0.0217084	1	0.0625	0.0735189	1	1	1	2.10674e-27	0.0625
CFAP57	54	70	1	1	0.494309	0.164144	0.053863	1	0.816494	0.808543	0.494309
TMEM125	1	5	1	1	0.35	1	0.253524	1	1	0.237885	0.35
TIE1	7	7	1	1	0.462687	0.243469	0.49115	1	0.278679	0.620145	0.462687
MPL	7	5	1	1	0.537037	0.608404	0.72758	1	1	0.677809	0.537037
CDC20	2	18	0.0162986	1	0.11	1	1	1	1	9.94066e-17	0.11
ELOVL1	147	132	1	1	0.549277	0.306779	0.195284	1	0.92205	0.00719097	0.549277
MED8	5	38	0.00248378	1	0.0873016	0.577488	1	1	0.390047	1.67906e-23	0.0873016
SZT2	146	123	0.936646	0.99093	0.563128	0.91109	0.606589	1	0.2032	0.000101524	0.563128
PTPRF	181	209	1	1	0.480882	0.338829	0.673574	1	0.603422	0.16635	0.480882
KDM4A	191	212	0.994013	0.996681	0.47438	0.925401	0.941593	1	0.939029	0.0698461	0.47438
ST3GAL3	3914	3869	1	1	0.503749	0.614173	0.862307	0.974423	0.849036	0.209536	0.503749
ARTN	23	32	1	1	0.454106	0.554051	0.439023	1	0.861532	0.208584	0.454106
IPO13	1	10	1	1	0.1875	0.355343	0.584251	1	1	0.000324914	0.1875
DPH2	58	50	1	1	0.48318	0.412424	0.285815	1	0.224615	0.579168	0.48318
ATP6V0B	11	57	0.00424771	1	0.223256	1	0.0734986	1	0.338248	9.11852e-17	0.223256
B4GALT2	254	200	0.193682	0.997257	0.56633	0.653489	0.944596	1	0.513317	2.61944e-07	0.56633
CCDC24	38	36	1	1	0.520161	0.470678	0.751897	1	0.730597	0.566179	0.520161
SLC6A9	92	121	1	0.988118	0.41185	0.0191974	0.320663	1	0.264161	8.03103e-06	0.41185
KLF17	3	1	0.975038	1	0.516129	0.558974	0.26673	0.320377	0.468343	1	0.516129
DMAP1	2	16	0.280083	1	0.125	1	1	1	0.61726	2.43008e-10	0.125
ERI3	555	492	0.593534	0.996711	0.512736	1	0.588321	1	0.0133344	0.15453	0.512736
RNF220	3329	3332	1	0.999658	0.491562	0.525853	0.0561786	0.972353	0.0923245	0.010791	0.491562
TMEM53	128	139	1	1	0.497115	1	0.598114	1	0.39318	0.863119	0.497115
ARMH1	878	902	1	0.99938	0.49969	0.93432	0.34326	1	0.789501	0.990064	0.49969
KIF2C	41	71	1	1	0.399582	0.304746	0.542117	1	0.605122	1.25269e-05	0.399582
RPS8	8	210	1.03562e-25	0.910117	0.0527086	0.773369	0.356422	1	0.323394	0	0.0527086
BEST4	182	158	1	1	0.519852	0.268791	0.576055	1	1	0.201429	0.519852
PLK3	35	23	0.798562	1	0.616883	1	0.665002	1	1	0.00437094	0.616883
BTBD19	42	48	1	1	0.498433	1	0.464519	1	0.468845	1	0.498433
PTCH2	130	151	0.606609	0.991421	0.486574	0.569694	0.0170223	1	0.858351	0.511731	0.486574
EIF2B3	26	433	0	0.915089	0.0636822	0.531246	0.886046	0.769335	0.565707	0	0.0636822
HECTD3	7	6	1	1	0.627451	1	0.179571	1	1	0.0854331	0.627451
UROD	45	109	5.13075e-06	0.986115	0.212963	0.0405987	0.000879832	1	0.289096	2.96197e-35	0.212963
ZSWIM5	938	940	1	0.995469	0.505532	0.605673	0.628673	0.973964	0.496445	0.267959	0.505532
MUTYH	211	200	1	0.997315	0.491946	0.243018	0.7379	1	0.252239	0.586181	0.491946
TOE1	191	219	0.5304	1	0.420717	0.00946967	0.436074	1	0.0250091	2.08318e-08	0.420717
TESK2	347	363	1	0.99691	0.48417	1	0.423566	1	0.83112	0.0947328	0.48417
CCDC163	90	94	1	0.994688	0.481432	1	0.617042	1	0.918522	0.361959	0.481432
MMACHC	139	141	1	0.992285	0.494686	0.853061	0.622751	1	0.596232	0.851922	0.494686
PRDX1	99	153	0.891942	0.995243	0.431739	0.342143	0.462704	1	0.0772004	5.30948e-05	0.431739
AKR1A1	179	215	1	1	0.460517	0.357451	0.625347	1	0.439699	0.0039384	0.460517
NASP	117	174	0.124918	0.996042	0.409962	0.84958	0.411838	1	0.657444	9.14531e-09	0.409962
CCDC17	2	2	1	1	0.263158	0.516943	0.550343	1	0.414214	0.0490417	0.263158
GPBP1L1	322	432	0.665492	0.998592	0.424483	0.23278	0.532724	1	0.746233	3.07557e-16	0.424483
TMEM69	187	215	0.927666	1	0.475668	1	0.583651	1	0.657245	0.0666367	0.475668
IPP	278	298	0.978734	0.998245	0.494298	0.271286	0.37001	1	0.908946	0.629891	0.494298
MAST2	1636	1675	0.878034	0.999702	0.480354	0.172334	0.142905	0.941215	0.139769	5.90458e-06	0.480354
PIK3R3	1105	892	0.543288	0.997863	0.557109	0.122213	0.739511	0.923903	0.125183	1.0352e-23	0.557109
LOC110117498-PIK3R3	1106	893	0.543177	0.997866	0.557034	0.122283	0.717058	0.923942	0.133472	1.10729e-23	0.557034
TSPAN1	16	15	1	1	0.495495	0.347509	0.320782	1	1	1	0.495495
POMGNT1	606	639	1	0.998143	0.496284	0.0986661	0.844897	1	0.644145	0.680671	0.496284
LURAP1	280	293	1	0.998054	0.485173	0.195255	0.737045	1	0.900898	0.171396	0.485173
RAD54L	143	153	1	0.991788	0.486125	0.549767	1	1	0.789693	0.335678	0.486125
LRRC41	320	445	0.231863	0.998303	0.431724	0.37652	0.498833	1	0.56196	3.05266e-11	0.431724
UQCRH	224	244	1	0.994609	0.476094	0.388341	0.565687	1	1	0.0865216	0.476094
NSUN4	50	73	0.383864	0.978005	0.365729	0.0369299	0.803701	1	0.0617044	3.572e-08	0.365729
FAAH	107	104	1	1	0.498146	0.595433	0.786012	1	1	0.943878	0.498146
DMBX1	50	41	1	1	0.527473	0.798253	0.88475	1	0.510478	0.395122	0.527473
TMEM275	6	12	1	1	0.410714	0.620315	0.329333	1	0.677319	0.220328	0.410714
MKNK1	56	75	1	1	0.495327	0.152071	0.0322114	1	0.777988	0.884456	0.495327
MOB3C	24	25	1	0.974887	0.552795	1	0.54956	1	0.184998	0.266825	0.552795
ATPAF1	72	70	1	1	0.54661	0.253544	1	1	0.0878614	0.0472028	0.54661
TEX38	1	2	1	1	0.444444	1	1	1	-1	1	0.444444
EFCAB14	26	25	1	1	0.546012	0.608739	0.548302	1	0.392136	0.269821	0.546012
CYP4X1	9	12	1	1	0.436364	1	0.692341	1	1	0.410103	0.436364
CYP4Z1	3	3	1	1	0.428571	1	1	1	0.253805	0.647606	0.428571
TAL1	1001	1018	1	0.998999	0.505756	0.367827	0.209305	0.974889	0.394769	0.457066	0.505756
STIL	21	257	1.77471e-30	0.985843	0.08506	1	0.446673	1	0.862033	0	0.08506
CMPK1	20	108	2.6847e-09	0.94162	0.122661	1	0.0348063	1	0.246894	0	0.122661
TRABD2B	49	56	0.916701	1	0.498282	0.720299	0.307166	1	0.320615	1	0.498282
SLC5A9	3	2	1	1	0.615385	0.44949	1	1	1	0.548828	0.615385
SPATA6	26	20	0.914775	1	0.598639	0.766738	0.835216	1	0.639474	0.0197409	0.598639
AGBL4	146	116	1	1	0.521547	0.341079	0.160304	1	0.475648	0.206004	0.521547
BEND5	35	21	1	1	0.595745	0.355312	0.562125	1	0.6702	0.0100872	0.595745
ELAVL4	12	18	1	1	0.461538	0.727019	0.441056	1	1	0.525015	0.461538
DMRTA2	33	30	1	1	0.474026	0.777209	0.55575	1	0.374157	0.570333	0.474026
FAF1	469	527	0.570572	0.996612	0.469727	0.4594	0.672978	1	0.691928	0.00022074	0.469727
CDKN2C	280	252	1	0.994105	0.536012	0.537934	0.324909	1	0.701576	0.00192539	0.536012
C1orf185	9	7	1	1	0.454545	0.311796	0.497696	1	0.710873	0.583132	0.454545
RNF11	105	103	1	0.995121	0.524331	1	0.45659	1	0.43277	0.152162	0.524331
TTC39A	188	153	1	1	0.553774	0.249323	0.937241	1	0.30992	0.000506892	0.553774
EPS15	652	653	1	0.999241	0.501238	0.747266	0.915262	1	0.469007	0.890201	0.501238
OSBPL9	714	779	0.770818	0.996959	0.478368	0.966501	0.971927	1	0.904808	0.00120266	0.478368
NRDC	409	461	0.946286	0.998712	0.486035	0.106809	0.114707	1	0.661571	0.11473	0.486035
RAB3B	104	119	1	1	0.518012	0.645575	0.0876547	1	0.0912971	0.323106	0.518012
TXNDC12	227	270	0.78762	0.997904	0.474948	0.211916	0.0446687	1	0.598864	0.026585	0.474948
BTF3L4	323	321	1	0.998142	0.498839	0.845015	0.868656	1	1	0.965605	0.498839
ZFYVE9	514	450	0.616068	0.995461	0.537178	0.710829	0.931028	1	0.312615	1.92155e-05	0.537178
CC2D1B	162	125	1	0.995287	0.563152	0.574571	0.794475	1	0.926707	0.000174345	0.563152
ORC1	13	162	8.71453e-20	0.976429	0.0814558	0.8158	0.843318	1	0.665421	0	0.0814558
PRPF38A	1	92	6.8351e-12	0.90638	0.0361446	0.297002	0.622059	1	0.191654	0	0.0361446
TUT4	706	638	0.971707	1	0.513236	0.926926	0.270433	1	0.295932	0.0500329	0.513236
GPX7	232	162	0.239767	0.977177	0.583067	0.738259	0.762355	0.942184	0.579873	3.68374e-10	0.583067
SHISAL2A	17	12	1	1	0.508772	0.10131	0.797316	1	0.618144	0.924775	0.508772
COA7	114	130	0.872184	1	0.421958	0.031609	0.851305	1	0.0164496	1.96317e-05	0.421958
ZYG11B	131	117	1	1	0.529637	0.763213	0.349054	1	0.496357	0.0589871	0.529637
ZYG11A	37	36	1	1	0.507553	0.470611	0.734006	1	0.559376	0.825502	0.507553
ECHDC2	375	396	0.977941	0.998542	0.484672	0.290226	0.851245	1	0.87197	0.104266	0.484672
SCP2	281	305	1	1	0.501757	0.218583	0.310691	1	0.400088	0.874347	0.501757
PODN	4	6	1	1	0.630769	1	0.0186853	1	0.265363	0.0429565	0.630769
SLC1A7	18	22	1	1	0.524324	0.122588	0.535552	1	0.547597	0.554387	0.524324
CPT2	104	77	1	1	0.555219	1	0.918079	1	0.134933	0.00499793	0.555219
CZIB	186	192	1	1	0.48692	0.720891	1	1	0.337796	0.383093	0.48692
MAGOH	5	57	0.000342569	1	0.0546448	0.57665	0.256956	1	1	3.23023e-40	0.0546448
LRP8	333	318	1	1	0.503462	0.770979	0.500058	1	0.632105	0.772401	0.503462
DMRTB1	3	1	1	1	0.526316	0.633868	0.468343	0.320377	0.47434	1	0.526316
GLIS1	74	41	1	0.992553	0.535185	0.0394759	0.0230338	1	0.0602695	0.092591	0.535185
NDC1	170	262	0.09527	1	0.418017	0.517076	0.130124	1	0.6043	1.24645e-10	0.418017
YIPF1	41	35	1	1	0.521569	1	0.750066	1	0.864877	0.529632	0.521569
DIO1	6	7	1	1	0.465517	1	1	1	1	0.68888	0.465517
HSPB11	87	68	1	0.992427	0.53484	0.769313	0.823252	1	0.345953	0.0984073	0.53484
LRRC42	314	314	1	0.998133	0.479758	0.257447	0.240357	0.954982	0.715432	0.0575152	0.479758
LDLRAD1	3	3	1	1	0.482759	1	0.310154	1	0.609258	1	0.482759
TMEM59	653	649	1	0.998253	0.499344	0.821111	0.574819	1	1	0.89409	0.499344
TCEANC2	160	164	1	0.992776	0.487342	0.927306	0.395355	1	0.497077	0.488817	0.487342
CDCP2	116	105	1	0.991919	0.494939	0.478581	0.465643	1	0.440777	0.873496	0.494939
CYB5RL	99	96	1	0.993251	0.510961	0.695283	0.917837	1	0.821153	0.564731	0.510961
MRPL37	27	84	5.42633e-05	1	0.249337	0.715546	0.470689	1	0.580615	3.06952e-23	0.249337
SSBP3	653	628	1	0.997302	0.489989	0.728152	0.148487	0.936986	0.0655554	0.218618	0.489989
ACOT11	22	22	1	1	0.502463	1	1	1	0.840575	1	0.502463
FAM151A	4	4	1	1	0.423077	-1	1	1	0.647197	0.541256	0.423077
MROH7	8	12	0.972306	1	0.507812	1	0.105634	1	1	0.92906	0.507812
TTC4	34	75	0.00829627	1	0.281899	0.258674	0.667624	1	0.070568	5.03929e-16	0.281899
PARS2	54	83	0.143359	0.990119	0.363014	0.516481	0.814156	1	0.0713889	5.47739e-09	0.363014
TTC22	4	3	1	1	0.615385	1	1	1	1	0.187742	0.615385
LEXM	6	4	1	1	0.460317	0.358155	0.700442	1	0.433644	0.608921	0.460317
DHCR24	78	83	1	0.992669	0.485348	0.263613	0.738201	1	0.805382	0.577315	0.485348
TMEM61	3	1	1	1	0.740741	0.560276	0.481505	0.320377	1	0.0146333	0.740741
PCSK9	15	4	1	1	0.557522	0.64728	0.0521224	1	0.0356536	0.254605	0.557522
USP24	357	355	1	0.998253	0.494338	0.502892	0.556845	1	0.308275	0.572951	0.494338
PLPP3	333	304	1	1	0.51379	0.633775	0.47651	1	0.849192	0.198035	0.51379
PRKAA2	139	105	1	0.990884	0.543084	0.842287	0.141067	1	0.641763	0.0166438	0.543084
FYB2	6	9	1	1	0.523077	0.471733	0.732225	1	0.261833	0.801306	0.523077
C8A	2	1	1	1	0.388889	0.119782	0.571317	1	1	0.454498	0.388889
C8B	18	13	1	1	0.573171	0.66734	1	1	0.763682	0.218518	0.573171
DAB1	612	627	1	1	0.499382	0.442577	0.922113	1	0.82134	0.957929	0.499382
OMA1	187	181	1	0.996284	0.5	0.336685	0.48511	1	0.429981	0.975659	0.5
MYSM1	101	116	1	0.99452	0.466576	0.370528	0.396564	1	0.75093	0.0643384	0.466576
FGGY	722	719	1	0.995666	0.496382	0.244332	0.793106	0.910996	0.833424	0.716451	0.496382
HOOK1	11	8	1	1	0.614286	1	0.48252	1	1	0.0681187	0.614286
CYP2J2	4	2	1	1	0.44	1	0.103321	1	0.555768	0.677639	0.44
C1orf87	5	9	1	1	0.468085	0.372229	0.422258	1	1	0.765992	0.468085
NFIA	3060	2881	1	0.998919	0.514235	0.171791	0.735897	1	0.812887	8.14647e-05	0.514235
TM2D1	124	158	0.940998	0.995406	0.444949	0.657423	1	1	0.921346	0.0015073	0.444949
PATJ	704	534	0.934538	0.999095	0.541105	0.0291756	0.0401652	0.967632	0.296854	3.70038e-08	0.541105
L1TD1	89	100	0.862065	0.996039	0.504951	0.177981	0.277117	1	0.912315	0.72901	0.504951
KANK4	99	102	1	0.995897	0.485656	0.564549	0.933114	1	0.400914	0.352781	0.485656
USP1	131	180	0.452978	0.992191	0.422307	0.652047	0.566788	1	0.858888	2.73806e-07	0.422307
DOCK7	223	225	1	0.997407	0.473446	1	0.155673	1	0.259785	0.0345101	0.473446
ANGPTL3	1	2	1	1	0.375	1	1	1	1	0.42395	0.375
ATG4C	168	135	1	0.988785	0.51359	0.155431	0.164562	1	0.385483	0.297479	0.51359
ALG6	126	93	0.934429	1	0.505618	0.568328	0.0465682	1	0.00257845	0.7928	0.505618
ITGB3BP	142	135	1	0.995669	0.479482	0.0397326	0.214161	1	1	0.199464	0.479482
EFCAB7	91	108	1	0.993572	0.481541	0.442243	0.315301	1	0.9112	0.335509	0.481541
PGM1	66	72	1	1	0.503891	0.200085	0.91025	1	0.679902	0.89454	0.503891
ROR1	47	32	1	1	0.495017	0.195761	0.02903	1	0.29809	0.907945	0.495017
UBE2U	27	25	1	1	0.544444	0.416265	0.709492	1	0.393008	0.260829	0.544444
CACHD1	1246	1380	0.840068	1	0.489325	0.707059	0.187112	0.977954	0.019377	0.0480472	0.489325
RAVER2	146	110	1	1	0.553325	0.748775	0.785181	1	0.13182	0.00286707	0.553325
JAK1	188	186	1	0.997196	0.514706	0.0409779	0.728448	1	0.617794	0.254821	0.514706
AK4	453	444	1	0.997089	0.512933	0.637379	0.777089	1	0.619794	0.207598	0.512933
DNAJC6	52	74	1	0.991102	0.482222	0.0289657	0.322838	1	0.166062	0.539136	0.482222
LEPR	232	213	1	1	0.51816	0.454482	0.653287	1	0.323433	0.146346	0.51816
LEPROT	125	107	1	1	0.525568	0.61817	0.654652	1	1	0.186466	0.525568
PDE4B	297	272	0.714129	1	0.520795	0.755186	0.769174	1	0.731439	0.0315776	0.520795
SGIP1	520	518	1	0.998317	0.495054	0.525777	0.735612	1	1	0.542221	0.495054
TCTEX1D1	6	1	1	1	0.574468	0.349393	0.103707	0.237691	0.184672	0.371298	0.574468
WDR78	172	150	1	1	0.509298	0.574925	0.314282	1	0.425659	0.584425	0.509298
MIER1	924	1072	0.58806	0.99937	0.469114	0.38847	0.240432	1	0.527953	7.98845e-07	0.469114
SLC35D1	86	89	1	1	0.556314	0.460659	0.10917	1	0.0244377	0.00709989	0.556314
C1orf141	9	12	1	1	0.459459	1	0.720407	1	1	0.555998	0.459459
IL23R	238	237	1	0.997586	0.494565	0.876701	0.712899	1	0.942352	0.640383	0.494565
IL12RB2	176	159	0.814066	0.996751	0.506894	0.861407	0.09245	1	0.933749	0.689892	0.506894
SERBP1	121	233	0.000860732	0.987479	0.322374	0.117021	0.367864	1	0.925202	1.8911e-33	0.322374
GADD45A	79	78	1	1	0.46729	1	0.283536	1	0.353295	0.190759	0.46729
GNG12	442	492	1	0.994983	0.487912	0.794265	0.357279	0.963035	0.190437	0.228087	0.487912
WLS	392	383	1	1	0.486331	0.112229	0.297357	1	0.667881	0.154733	0.486331
RPE65	22	22	1	1	0.54902	0.058366	0.31311	1	0.282415	0.2545	0.54902
DEPDC1	311	312	1	0.996215	0.493371	0.58611	0.655361	1	0.587624	0.616585	0.493371
LRRC7	621	567	1	0.999052	0.502844	0.356551	0.102394	1	0.318998	0.700291	0.502844
LRRC40	1421	1549	0.587641	0.996993	0.476624	0.28371	0.938995	0.835401	0.780968	3.13667e-06	0.476624
SRSF11	545	680	0.00340744	1	0.438252	0.366178	0.903425	1	0.477904	3.33569e-15	0.438252
ANKRD13C	275	213	0.924198	0.997813	0.515565	0.0207177	0.00590937	1	0.439061	0.175022	0.515565
HHLA3	74	76	1	1	0.497238	0.896646	1	1	0.634799	0.931487	0.497238
CTH	332	288	1	1	0.502683	0.111951	0.101433	1	0.233679	0.815978	0.502683
PTGER3	119	112	1	0.99641	0.486996	0.119533	0.638572	1	0.47938	0.435794	0.486996
ZRANB2	83	135	0.62109	0.986629	0.404531	0.628574	0.133579	1	0.704725	4.99015e-06	0.404531
NEGR1	3502	3502	1	0.997914	0.496014	0.300261	0.122564	0.932664	0.356136	0.317828	0.496014
LRRIQ3	96	90	1	0.98824	0.523529	0.529764	0.678189	1	0.613203	0.178851	0.523529
FPGT	131	126	1	0.995831	0.486458	0.494399	0.860358	1	0.334029	0.457441	0.486458
FPGT-TNNI3K	298	294	1	0.992989	0.485727	0.787586	0.55117	1	0.106164	0.131145	0.485727
TNNI3K	129	127	1	0.996363	0.483636	0.915748	0.491127	1	0.253908	0.264153	0.483636
LRRC53	81	87	1	0.994535	0.502732	0.860337	0.526139	1	0.785196	0.853199	0.502732
ERICH3	13	11	1	1	0.507937	0.709903	0.346875	1	1	1	0.507937
CRYZ	64	55	1	1	0.492958	0.753062	0.0992434	1	0.769086	0.831444	0.492958
TYW3	110	113	1	0.994392	0.480392	0.262237	0.923551	1	1	0.277106	0.480392
SLC44A5	681	681	1	0.99941	0.497921	0.444575	0.680042	1	0.231728	0.723755	0.497921
ACADM	190	188	1	1	0.501792	0.377341	0.705843	1	0.670066	0.928385	0.501792
RABGGTB	19	348	1.34525e-43	0.923822	0.0501343	0.698192	1	1	0.289486	0	0.0501343
MSH4	22	20	1	1	0.575758	1	0.275185	1	1	0.0952534	0.575758
ASB17	1	1	1	1	0.375	1	1	1	1	0.6875	0.375
ST6GALNAC3	50	55	0.993529	1	0.455882	0.742778	0.883763	1	0.569452	0.114572	0.455882
ST6GALNAC5	12	9	1	1	0.542553	0.510324	0.395252	1	0.763283	0.465707	0.542553
PIGK	105	165	0.330927	0.994787	0.40276	0.748061	0.190949	1	0.424133	6.41053e-08	0.40276
AK5	66	66	1	0.991699	0.478261	0.2533	0.736313	1	0.112565	0.315806	0.478261
ZZZ3	189	477	6.62073e-14	0.992447	0.275239	0.757267	0.58349	1	0.456949	0	0.275239
USP33	113	123	1	0.994568	0.47561	0.523583	0.85084	1	0.5206	0.223809	0.47561
MIGA1	124	130	1	0.995639	0.443011	0.844204	0.0852822	1	0.0478917	0.000438035	0.443011
NEXN	56	64	1	1	0.502183	0.6676	0.225449	1	1	0.962656	0.502183
FUBP1	58	297	1.67783e-21	0.958047	0.176883	0.177052	0.0323518	0.919725	0.134475	0	0.176883
DNAJB4	1036	1099	0.866155	0.993937	0.484878	0.429433	0.721318	0.97557	0.760435	0.00478707	0.484878
GIPC2	33	40	0.979192	1	0.48	0.550675	0.297217	1	1	0.545106	0.48
PTGFR	4	4	1	1	0.5	1	1	1	0.582199	1	0.5
IFI44L	6	6	1	1	0.5	0.581327	0.580193	1	1	1	0.5
IFI44	2	1	1	1	0.733333	1	0.435902	1	1	0.0922852	0.733333
ADGRL4	174	208	1	0.99449	0.466392	0.794996	1	1	0.380322	0.08793	0.466392
ADGRL2	3710	3666	1	0.99985	0.500804	0.551482	0.951807	0.934379	0.572955	0.806725	0.500804
TTLL7	287	325	0.8097	1	0.501478	0.0422124	0.0320273	1	0.755381	0.911597	0.501478
PRKACB	323	331	1	0.997993	0.501756	0.944559	0.576815	1	0.704067	0.857716	0.501756
SAMD13	465	442	0.859895	1	0.522641	0.67438	0.501945	1	0.55443	0.0291241	0.522641
DNASE2B	3	5	1	1	0.518519	0.120867	1	1	0.278306	1	0.518519
RPF1	3	36	0.00325016	0.908942	0.102362	1	1	1	1	9.63064e-23	0.102362
GNG5	67	74	1	1	0.493858	0.404669	1	1	0.657064	0.84248	0.493858
SPATA1	115	111	1	0.993581	0.5264	0.47394	0.219487	1	0.580433	0.229365	0.5264
CTBS	178	165	0.884442	0.996492	0.540941	0.537477	0.243858	1	0.807015	0.0071593	0.540941
SSX2IP	136	110	1	1	0.521106	0.564824	0.39493	1	0.0109282	0.28469	0.521106
LPAR3	130	139	1	1	0.50566	0.379185	0.776194	1	0.372885	0.776364	0.50566
MCOLN2	401	399	1	0.998512	0.499814	0.950652	0.619963	1	0.675927	0.969247	0.499814
MCOLN3	173	159	1	1	0.529412	0.437635	0.741205	1	0.730824	0.0599598	0.529412
WDR63	73	86	1	1	0.493042	0.291511	0.314869	1	0.807865	0.788685	0.493042
SYDE2	432	387	1	0.998602	0.509632	0.0960988	0.593723	1	0.374701	0.330287	0.509632
C1orf52	43	37	1	1	0.484163	1	0.331474	1	0.240823	0.685248	0.484163
BCL10	64	76	1	1	0.471429	0.52845	0.543195	1	0.585312	0.260578	0.471429
DDAH1	2886	2960	1	0.999151	0.492446	0.555032	0.829175	0.955744	0.497199	0.0246016	0.492446
CCN1	86	72	1	1	0.527716	0.400159	0.900738	1	0.613253	0.257345	0.527716
ZNHIT6	13	93	1.42609e-06	0.956718	0.13602	0.210127	0.517188	1	0.678921	0	0.13602
COL24A1	627	605	0.996104	0.998303	0.503286	0.839886	0.820741	1	0.379822	0.704956	0.503286
ODF2L	68	78	1	0.990511	0.485782	0.230204	0.902979	1	0.60855	0.525912	0.485782
CLCA2	5	6	1	1	0.475	1	1	1	1	0.871415	0.475
CLCA1	12	7	1	1	0.511111	1	1	1	0.0224617	1	0.511111
CLCA4	15	18	1	1	0.50505	0.740458	0.625331	1	0.763088	1	0.50505
SH3GLB1	82	85	1	0.993611	0.503195	0.899632	0.257467	1	0.4879	0.968072	0.503195
SELENOF	610	641	1	0.998916	0.489166	0.225077	0.72231	0.968092	0.284069	0.20494	0.489166
HS2ST1	976	1117	0.749423	0.998911	0.474256	0.599507	0.229486	0.876903	0.542076	8.42995e-06	0.474256
LINC02801	4	7	1	1	0.424528	1	0.738596	1	1	0.140956	0.424528
LMO4	153	128	1	1	0.529675	0.586021	0.274245	1	0.644507	0.081439	0.529675
PKN2	244	435	9.17693e-08	0.998253	0.360563	0.544376	0.913994	1	0.450814	1.12104e-44	0.360563
GTF2B	10	132	1.0101e-15	0.93294	0.0755149	0.775033	1	1	0.810004	0	0.0755149
KYAT3	231	275	0.948885	1	0.469706	0.572812	0.317977	1	0.944267	0.0163348	0.469706
RBMXL1	203	247	0.987879	1	0.465957	0.669868	0.255102	1	1	0.011323	0.465957
GBP7	2	2	1	1	0.583333	1	1	1	1	0.753906	0.583333
GBP4	2	2	1	1	0.454545	-1	1	1	1	1	0.454545
GBP5	2	1	1	1	0.666667	-1	1	1	-1	0.625	0.666667
GBP6	2	1	1	1	0.571429	0.50507	1	1	0.435902	0.647606	0.571429
LRRC8B	905	864	1	0.999349	0.495853	0.0745198	0.3632	1	0.260617	0.540394	0.495853
LRRC8C	219	210	1	1	0.529365	1	0.245948	1	0.384439	0.0395309	0.529365
LRRC8D	1464	1470	1	0.99957	0.498346	0.498964	0.814303	1	0.456867	0.740922	0.498346
ZNF326	162	105	0.102062	0.990177	0.603529	0.395613	0.433093	1	0.836715	6.85191e-10	0.603529
BARHL2	5	3	1	1	0.625	1	1	1	1	0.200488	0.625
ZNF644	368	389	0.862293	1	0.474952	0.597744	1	1	0.209841	0.0109716	0.474952
HFM1	35	27	1	1	0.512545	0.240775	0.516008	1	0.727895	0.71854	0.512545
CDC7	80	279	6.77335e-11	0.986047	0.22963	0.83671	0.16203	1	0.0452218	0	0.22963
TGFBR3	541	546	1	0.995218	0.49509	0.687279	0.361282	1	0.181224	0.642363	0.49509
BRDT	10	15	0.943559	1	0.539823	0.22951	0.200767	1	0.27082	0.447806	0.539823
EPHX4	25	21	0.975986	0.978181	0.582011	0.489168	0.413554	1	1	0.0190381	0.582011
BTBD8	47	64	1	1	0.491094	0.192791	0.239482	1	0.165066	0.761605	0.491094
KIAA1107	3	2	1	1	0.461538	1	1	1	0.496374	1	0.461538
C1orf146	3	2	1	1	0.457143	1	0.0537504	1	1	0.728332	0.457143
GLMN	128	158	1	1	0.473625	0.148536	0.105754	1	0.573343	0.122833	0.473625
RPAP2	13	158	1.8801e-11	0.935567	0.121993	0.0663927	0.451646	1	0.0427531	0	0.121993
GFI1	115	88	0.647208	0.973181	0.582057	0.485714	0.72448	1	0.528152	0.00017023	0.582057
EVI5	406	391	1	0.997077	0.493236	1	0.188464	1	0.46094	0.540472	0.493236
RPL5	7	207	1.22227e-31	1	0.0263158	0.314066	1	1	0.496211	0	0.0263158
DIPK1A	121	23	4.90688e-05	1	0.75365	0.492528	0.000347818	1	0.0815929	6.97795e-34	0.75365
MTF2	620	515	0.0140705	0.996048	0.568309	7.54052e-07	0.000926309	1	0.0182777	5.81882e-19	0.568309
TMED5	232	246	1	0.997466	0.479167	0.420956	0.841002	1	0.0843815	0.0920532	0.479167
CCDC18	326	339	1	0.998592	0.504762	0.895977	0.413743	1	0.304902	0.652063	0.504762
DR1	29	133	1.15828e-05	1	0.180791	0.483163	1	1	0.476735	0	0.180791
FNBP1L	98	112	1	0.995084	0.477301	0.90243	0.78668	1	0.326164	0.18259	0.477301
BCAR3	442	412	1	0.998163	0.496553	0.695903	0.10591	1	0.515691	0.704656	0.496553
DNTTIP2	7	64	2.33034e-07	0.951737	0.109091	0.429335	0.44984	1	1	4.43345e-36	0.109091
GCLM	88	92	1	1	0.521179	0.384681	0.737855	1	0.231331	0.344231	0.521179
ABCA4	59	56	1	1	0.472332	0.18618	0.196628	1	0.690757	0.229068	0.472332
ARHGAP29	10	10	1	1	0.475	0.686229	1	1	0.760698	0.734342	0.475
ABCD3	109	106	1	0.990207	0.504294	0.322451	0.785463	1	0.920088	0.944085	0.504294
F3	80	67	0.935536	1	0.570577	1	0.576861	1	0.295955	0.00173638	0.570577
SLC44A3	250	228	1	1	0.52065	0.822346	0.503617	1	0.24917	0.0578643	0.52065
CNN3	175	159	1	1	0.507874	0.853038	0.718733	1	0.379586	0.593654	0.507874
ALG14	86	384	3.61484e-27	0.969265	0.161214	0.0696875	0.253183	0.932482	0.167656	0	0.161214
TLCD4	151	137	1	1	0.485921	0.610902	0.0672997	1	0.555761	0.334474	0.485921
TLCD4-RWDD3	228	181	1	1	0.513595	0.731036	0.0270787	1	0.102265	0.27915	0.513595
RWDD3	129	114	1	0.995666	0.523243	0.723603	0.494663	1	0.928847	0.147499	0.523243
PTBP2	424	429	1	0.998594	0.467787	0.866866	0.0188004	0.884473	0.0369903	0.000701219	0.467787
DPYD	249	234	1	1	0.498084	0.446435	0.0458793	1	1	0.88831	0.498084
SNX7	706	672	0.781945	0.999149	0.501916	0.0350945	0.0825284	1	0.172707	0.781583	0.501916
PLPPR5	300	248	1	0.997974	0.521255	0.195858	0.353135	1	0.244426	0.0682606	0.521255
PLPPR4	278	244	1	1	0.514797	0.516417	0.30063	1	0.678173	0.242909	0.514797
PALMD	56	51	1	1	0.517241	0.759501	0.900519	1	0.888822	0.501122	0.517241
FRRS1	307	341	1	0.996572	0.483705	0.848879	0.429887	1	0.903071	0.101688	0.483705
AGL	315	277	1	0.997754	0.507019	0.0250032	0.505942	1	0.406587	0.537621	0.507019
SLC35A3	382	346	1	0.995654	0.523878	0.780051	0.551527	1	0.474205	0.00912694	0.523878
MFSD14A	389	416	0.841667	1	0.486774	0.194567	0.921881	1	0.517922	0.173388	0.486774
SASS6	19	308	2.97047e-28	0.934702	0.0626781	0.0836503	0.128066	0.864144	0.715433	0	0.0626781
TRMT13	114	121	1	1	0.494505	1	0.924189	1	0.600116	0.795044	0.494505
LRRC39	19	19	1	1	0.531746	1	0.81974	1	0.634362	0.529769	0.531746
DBT	160	131	1	0.995748	0.494681	0.251462	0.0574198	1	0.0356717	0.719494	0.494681
RTCA	110	92	1	1	0.51633	0.81419	0.548523	1	0.210868	0.429578	0.51633
CDC14A	611	595	0.992243	0.996082	0.509929	0.499239	0.51816	0.967507	0.298554	0.168134	0.509929
GPR88	3	4	1	1	0.571429	1	0.325324	1	0.635036	0.42959	0.571429
VCAM1	217	197	1	0.990707	0.492236	0.170161	0.44069	1	0.146991	0.48573	0.492236
EXTL2	134	162	1	0.995649	0.478827	0.345634	0.34671	1	0.707164	0.18698	0.478827
SLC30A7	193	190	1	0.996759	0.480583	0.595076	0.223748	1	0.630935	0.200168	0.480583
DPH5	169	205	0.8601	0.996383	0.430469	0.0773719	0.426506	1	0.00672513	2.43042e-06	0.430469
S1PR1	176	259	0.802471	0.996654	0.3952	0.103222	0.075358	1	0.478136	1.87067e-13	0.3952
OLFM3	484	515	0.945615	0.999091	0.501589	0.0350333	0.74212	1	0.262929	0.868322	0.501589
COL11A1	594	637	0.98606	0.998981	0.503325	0.131184	0.621779	1	0.0302635	0.71294	0.503325
LOC101928436	651	712	0.975634	0.996532	0.49566	0.0579223	0.126899	0.969411	0.5758	0.695544	0.49566
RNPC3	7	88	1.87209e-11	0.951484	0.070122	0.779267	0.775405	1	0.496264	0	0.070122
AMY2B	5	5	1	1	0.514286	1	1	1	0.611817	1	0.514286
NTNG1	143	137	1	1	0.523002	0.880691	0.507218	1	0.924954	0.197383	0.523002
VAV3	42	46	1	1	0.504651	0.196182	0.895541	1	1	0.811141	0.504651
SLC25A24	141	123	1	0.995383	0.538991	0.242964	1	1	0.568189	0.0192671	0.538991
FAM102B	176	209	1	0.997033	0.45729	0.238055	0.834653	1	0.361408	0.0021388	0.45729
HENMT1	1	2	1	1	0.384615	1	1	1	1	0.548828	0.384615
PRPF38B	5	123	2.39867e-09	0.949749	0.0585106	0.0630374	1	1	0.722057	0	0.0585106
FNDC7	11	14	1	1	0.44	0.781046	0.814834	1	0.783271	0.162072	0.44
STXBP3	99	119	1	0.994817	0.494819	0.651606	0.0989322	1	0.471459	0.745706	0.494819
AKNAD1	180	183	1	0.994965	0.478918	0.253221	0.384003	1	0.941789	0.0788589	0.478918
GPSM2	116	109	0.988798	0.99558	0.484547	0.808886	0.393639	1	0.109677	0.334786	0.484547
CLCC1	187	173	1	0.993276	0.481077	0.245056	0.490438	1	0.0183558	0.163529	0.481077
WDR47	237	217	1	0.997849	0.504301	0.502928	0.664819	1	0.0369792	0.693304	0.504301
TAF13	67	103	0.588015	0.993187	0.383253	0.420544	0.27435	1	0.709417	3.74236e-09	0.383253
TMEM167B	281	267	1	1	0.493692	0.729685	0.130667	1	0.740162	0.606183	0.493692
C1orf194	25	11	1	1	0.632653	0.472572	1	1	0.40903	0.0103459	0.632653
KIAA1324	372	390	1	0.998702	0.501951	0.595695	0.960936	1	0.14296	0.871052	0.501951
SARS1	63	919	0	0.950146	0.0475273	0.376783	0.0322322	1	2.80348e-07	0	0.0475273
CELSR2	37	35	1	1	0.491525	1	0.582354	1	0.763289	0.767304	0.491525
PSRC1	44	58	0.963882	1	0.454286	1	0.58815	1	0.664764	0.0964173	0.454286
MYBPHL	16	19	1	1	0.519481	0.742557	0.531688	1	0.488339	0.685209	0.519481
SORT1	359	355	1	1	0.510929	0.3651	1	1	0.55611	0.244147	0.510929
PSMA5	9	133	4.0865e-13	1	0.0606742	1	0.617029	1	1	0	0.0606742
SYPL2	92	66	1	1	0.537133	0.457832	0.209735	1	0.305508	0.0802905	0.537133
ATXN7L2	238	191	0.863118	0.994408	0.553942	0.7053	0.668998	1	0.38125	2.81158e-05	0.553942
CYB561D1	36	38	1	1	0.45933	1	1	1	0.252242	0.266061	0.45933
AMIGO1	23	4	1	1	0.75641	0.439586	1	1	0.00978603	4.71324e-06	0.75641
GPR61	1	2	1	1	0.4	1	1	1	1	0.581055	0.4
GNAI3	128	106	1	1	0.49506	0.255441	0.262319	1	0.0271244	0.790762	0.49506
GNAT2	3	6	1	1	0.419355	1	1	1	0.628097	0.458258	0.419355
AMPD2	113	92	1	1	0.5328	0.640892	0.46972	1	0.910273	0.108956	0.5328
GSTM4	30	32	1	1	0.487923	0.830232	0.856975	1	1	0.78004	0.487923
GSTM2	7	3	0.860179	1	0.631579	1	0.70024	1	0.697022	0.0265168	0.631579
GSTM1	1	1	1	1	0.5	-1	-1	1	-1	1	0.5
GSTM5	1	1	1	1	0.230769	1	0.205213	1	1	0.0654297	0.230769
GSTM3	5	2	1	1	0.527132	1	0.227367	1	0.410709	0.594615	0.527132
EPS8L3	2	8	0.687702	1	0.357143	0.0277927	0.65798	1	1	0.0806905	0.357143
CSF1	130	104	1	0.978884	0.555118	0.160432	0.339832	1	1	0.000951401	0.555118
AHCYL1	151	166	1	1	0.485981	0.78317	0.882696	1	0.603359	0.350548	0.485981
STRIP1	268	337	1	0.99801	0.470005	0.450301	0.168875	1	0.136185	0.00855447	0.470005
ALX3	3	2	1	1	0.375	0.44949	0.215148	1	1	0.42395	0.375
SLC6A17	13	16	1	1	0.519481	0.031408	0.657792	1	1	0.685209	0.519481
KCNC4	30	15	1	1	0.584615	0.440013	0.267341	1	0.381734	0.0630088	0.584615
RBM15	25	31	1	0.975538	0.448485	0.659999	0.833692	1	0.664213	0.272784	0.448485
SLC16A4	25	36	1	1	0.450237	0.419648	0.858177	1	0.537024	0.166379	0.450237
LAMTOR5	123	164	0.0985684	1	0.352222	0.0867752	0.0121265	1	0.00245725	5.16822e-19	0.352222
KCNA2	6	6	1	1	0.489362	1	1	1	0.653538	1	0.489362
CD53	2	1	1	1	0.619048	0.582262	1	1	1	0.359283	0.619048
LRIF1	62	72	1	1	0.479058	0.633919	1	1	0.570348	0.441647	0.479058
DRAM2	168	127	1	1	0.551597	0.395839	0.5934	1	0.767816	0.00355718	0.551597
CEPT1	349	386	1	0.998243	0.456332	0.749622	0.375255	1	0.0249577	2.6146e-05	0.456332
DENND2D	23	9	1	1	0.605839	1	0.0894401	1	0.139328	0.0156442	0.605839
CHI3L2	120	119	1	0.997187	0.476491	0.336249	0.554983	1	0.324212	0.0897384	0.476491
CHIA	71	66	1	0.993986	0.472264	0.644557	0.307097	1	0.230676	0.140537	0.472264
PIFO	16	11	0.843553	1	0.538462	0.0394246	0.593837	1	0.112979	0.525015	0.538462
OVGP1	8	10	1	1	0.512195	1	0.44639	1	0.655538	1	0.512195
WDR77	6	32	0.00690648	1	0.0866142	0.706705	0.138019	1	0.0727719	9.11799e-24	0.0866142
ATP5PB	51	164	5.44034e-06	0.97299	0.223787	0.60119	0.81682	1	0.015376	0	0.223787
C1orf162	1	1	1	1	0.47619	1	1	1	1	1	0.47619
TMIGD3	110	113	1	1	0.527933	0.717402	0.186927	1	0.149676	0.144364	0.527933
ADORA3	1	2	1	1	0.428571	1	-1	1	1	1	0.428571
RAP1A	412	327	1	0.995383	0.524981	0.025227	0.0844839	1	0.395166	0.00809508	0.524981
INKA2	156	141	1	1	0.51168	0.833056	0.867611	1	0.404667	0.504296	0.51168
DDX20	6	53	0.005265	0.894102	0.117647	0.722796	0.762155	1	1	1.73051e-30	0.117647
KCND3	47	53	1	1	0.511628	0.851196	0.366967	1	0.471432	0.683535	0.511628
CTTNBP2NL	690	732	0.979573	0.999221	0.485031	0.509253	0.646585	0.970068	0.272371	0.0306428	0.485031
WNT2B	181	190	1	0.996532	0.502168	0.385485	0.824849	1	0.628454	0.952994	0.502168
ST7L	1114	1127	1	0.99946	0.502233	0.971902	0.65375	1	0.456174	0.727055	0.502233
CAPZA1	600	631	0.794608	0.998991	0.465426	0.282946	0.124233	1	0.0850704	1.19053e-05	0.465426
MOV10	261	242	0.826409	1	0.52894	0.447462	0.902399	1	0.688779	0.0165843	0.52894
RHOC	88	91	1	0.992999	0.515734	1	0.456922	1	0.36502	0.42616	0.515734
PPM1J	14	15	1	1	0.506667	1	0.233176	1	1	1	0.506667
TAFA3	26	28	1	1	0.528302	1	0.247092	1	0.803399	0.523301	0.528302
SLC16A1	307	458	0.00802645	0.998224	0.397278	0.000771098	0.679276	1	0.388107	2.83384e-23	0.397278
LRIG2	91	91	1	0.993977	0.464768	0.224977	0.27504	1	0.738082	0.0626121	0.464768
MAGI3	249	245	1	1	0.512375	1	0.441808	1	1	0.290899	0.512375
PHTF1	319	320	1	0.998183	0.509545	0.427978	1	1	0.410271	0.405493	0.509545
RSBN1	536	458	1	0.997763	0.51621	0.0931814	0.214261	1	0.214627	0.0465783	0.51621
PTPN22	48	32	1	1	0.543253	0.24765	0.756595	1	0.1908	0.156457	0.543253
BCL2L15	2	4	1	1	0.5	1	1	1	0.264836	1	0.5
AP4B1	126	128	1	1	0.498741	1	0.640184	1	0.695451	0.971657	0.498741
DCLRE1B	70	95	1	1	0.447566	0.270245	0.511449	1	0.901864	0.0170184	0.447566
HIPK1	79	97	1	1	0.46118	0.402735	0.756098	1	0.822295	0.0530437	0.46118
OLFML3	1	3	1	1	0.5	-1	0.619562	1	0.267127	1	0.5
SYT6	77	86	1	0.986835	0.524176	0.615121	0.209739	1	0.0782984	0.103871	0.524176
TRIM33	390	374	0.938096	0.998597	0.515767	0.308531	0.24845	1	0.194837	0.0883655	0.515767
BCAS2	4	47	3.64826e-06	0.923233	0.0819672	1	1	1	0.722484	1.63321e-35	0.0819672
DENND2C	93	95	1	0.994236	0.498559	0.0418391	0.635031	1	0.910426	1	0.498559
AMPD1	20	18	1	1	0.505882	1	0.581357	1	0.250079	1	0.505882
NRAS	103	88	1	1	0.499197	0.676977	0.321349	1	0.182288	1	0.499197
CSDE1	105	244	0.000138829	0.995362	0.280899	0.0441329	0.300128	1	0.425965	0	0.280899
SIKE1	44	49	0.988233	0.987099	0.438095	0.587236	0.310409	1	0.875325	0.0236097	0.438095
SYCP1	33	36	1	1	0.515152	0.371117	0.581015	1	0.871469	0.665488	0.515152
TSPAN2	57	44	1	0.989144	0.539084	1	0.443642	1	1	0.11823	0.539084
NGF	7	6	1	1	0.53125	0.267025	1	1	0.357133	0.855536	0.53125
VANGL1	108	90	1	0.994924	0.51711	0.657484	0.776262	1	0.187353	0.318235	0.51711
CASQ2	107	89	1	0.995391	0.516129	0.630297	0.31883	1	0.475797	0.395597	0.516129
NHLH2	162	230	0.440578	1	0.431667	0.44384	0.934762	0.942109	0.228924	2.40154e-06	0.431667
SLC22A15	1995	2003	1	0.998512	0.502048	0.474014	0.30903	0.910952	0.60345	0.704134	0.502048
MAB21L3	5	2	1	1	0.574468	0.584535	0.378247	1	1	0.371298	0.574468
ATP1A1	178	507	9.20632e-16	0.990374	0.262593	0.356813	0.371985	1	0.726448	0	0.262593
CD58	164	179	1	0.996949	0.505712	0.276963	0.0266778	1	0.651405	0.740341	0.505712
IGSF3	99	85	1	1	0.492041	0.802919	0.25549	1	0.0502273	0.703255	0.492041
CD2	4	8	1	1	0.567568	0.354672	0.0189386	1	0.38275	0.49956	0.567568
PTGFRN	2057	1985	1	0.997815	0.51263	0.569391	0.519741	0.964508	0.313742	0.00644825	0.51263
CD101	33	25	1	1	0.534031	1	0.862149	1	0.396671	0.382785	0.534031
TTF2	47	113	0.00441585	0.980892	0.298	1	0.902507	1	0.889959	1.1307e-20	0.298
TRIM45	42	37	1	1	0.535211	1	0.31466	1	0.270626	0.335161	0.535211
VTCN1	47	51	1	0.992253	0.527027	0.164552	0.311589	1	0.623266	0.201679	0.527027
MAN1A2	226	226	1	0.997632	0.512426	0.398654	0.277679	1	0.685074	0.29528	0.512426
TENT5C	8	6	1	1	0.583333	1	1	1	0.637124	0.391528	0.583333
GDAP2	161	189	1	0.995744	0.458774	0.530572	0.53349	1	0.770775	0.0146016	0.458774
WDR3	8	149	5.81264e-18	1	0.0743802	0.789776	0.0219473	1	0.505537	0	0.0743802
SPAG17	106	99	1	0.99371	0.503145	0.165768	0.84765	1	1	0.968324	0.503145
TBX15	81	88	1	1	0.492013	1	0.605912	1	0.810055	0.718663	0.492013
WARS2	67	106	0.0246856	0.992615	0.351261	0.354727	0.58743	1	0.148616	1.76784e-13	0.351261
HAO2	21	15	1	1	0.52381	0.79673	0.33221	1	1	0.558652	0.52381
ZNF697	77	79	1	1	0.494382	1	1	1	1	0.809756	0.494382
PHGDH	329	347	1	0.998003	0.492262	0.848318	0.953749	1	0.572674	0.531363	0.492262
HMGCS2	7	7	1	1	0.52381	1	0.508101	1	0.448316	0.798153	0.52381
REG4	4	7	1	1	0.4	0.248989	1	1	1	0.255875	0.4
NBPF7	1	5	1	1	0.466667	0.309017	0.309017	1	0.223605	1	0.466667
NOTCH2	96	105	1	0.994036	0.479167	0.817678	0.691133	1	0.742254	0.262542	0.479167
SEC22B	17	128	4.15954e-09	0.976505	0.118644	0.600681	1	1	0.834188	0	0.118644
NBPF8	96	103	0.982981	1	0.518946	0.412889	0.282269	1	0.375261	0.371107	0.518946
FCGR1B	8	17	1	1	0.539823	0.195443	0.0431607	1	0.0240357	0.447806	0.539823
FAM72B	17	22	1	1	0.423913	0.426147	0.594194	1	1	0.170242	0.423913
SRGAP2C	83	67	1	0.986496	0.523649	0.904051	0.438971	1	0.278311	0.201827	0.523649
FAM72C	8	5	1	1	0.56	0.68745	0.712804	1	1	0.470879	0.56
NBPF15	16	18	1	1	0.508197	1	0.643766	1	0.617609	0.927315	0.508197
SRGAP2B	65	82	1	1	0.470588	0.245835	0.747997	1	0.545909	0.162594	0.470588
FAM72D	10	16	1	1	0.488372	0.702145	0.091243	1	1	0.913202	0.488372
NBPF20	1	2	1	1	0.590909	1	0.641355	1	1	0.503445	0.590909
GPR89A	39	34	1	0.985338	0.487179	0.15716	0.868803	1	0.497288	0.627073	0.487179
PDZK1	5	19	1	1	0.494624	0.0292821	0.0503949	1	0.00139258	1	0.494624
CD160	17	25	1	1	0.446237	0.769659	0.84468	1	0.53223	0.161122	0.446237
RNF115	206	201	1	1	0.511126	0.454597	1	1	0.942036	0.398249	0.511126
POLR3C	23	153	1.88238e-11	0.97352	0.156522	0.592005	0.238594	1	0.863197	0	0.156522
NUDT17	24	35	1	1	0.455	0.632275	0.85512	1	0.183897	0.226906	0.455
PIAS3	31	34	1	1	0.510526	0.457568	0.576189	1	0.255301	0.82688	0.510526
ANKRD35	12	14	1	1	0.376471	0.748388	1	1	0.129477	0.0275342	0.376471
ITGA10	12	8	1	1	0.575342	1	1	1	1	0.235098	0.575342
PEX11B	103	101	1	1	0.474832	0.338155	0.746328	1	0.317175	0.234065	0.474832
RBM8A	2	51	3.83338e-05	1	0.0208333	1	0.496753	1	1	3.64257e-39	0.0208333
LIX1L	141	110	0.488305	0.990798	0.560726	0.918365	1	1	1	0.000203426	0.560726
ANKRD34A	253	257	1	1	0.494778	0.7128	1	1	0.838551	0.701375	0.494778
POLR3GL	108	122	1	1	0.470952	0.822099	0.782734	1	0.50413	0.105329	0.470952
TXNIP	52	54	1	1	0.404908	0.299584	0.0249824	1	0.264388	0.000678443	0.404908
HJV	3	5	1	1	0.53125	0.472136	1	1	0.103707	0.855536	0.53125
NOTCH2NLA	10	9	1	1	0.615385	0.498017	0.377726	1	1	0.0334167	0.615385
NBPF12	49	45	1	1	0.50578	0.746502	0.573798	1	0.216873	0.871534	0.50578
PRKAB2	229	218	1	1	0.511387	0.216054	0.506597	1	0.826489	0.400226	0.511387
CHD1L	357	340	1	0.998532	0.491569	0.231067	0.172008	1	0.627146	0.368021	0.491569
FMO5	6	14	0.925701	1	0.419048	0.726739	0.0843549	1	0.770515	0.114468	0.419048
BCL9	1631	1602	1	0.994805	0.514568	0.547388	0.163897	0.920741	0.0281795	0.000675163	0.514568
ACP6	82	92	1	1	0.497278	0.501484	0.119942	1	0.732904	0.931987	0.497278
GJA5	4	4	1	1	0.526316	1	1	1	1	1	0.526316
GJA8	1	1	1	1	0.5	-1	1	1	1	1	0.5
GPR89B	25	24	1	1	0.466292	0.66288	0.526766	1	0.687856	0.407087	0.466292
NBPF11	40	37	1	1	0.5	0.847214	0.643219	1	0.733235	1	0.5
NBPF14	1	5	1	1	0.403226	1	0.382116	1	0.481381	0.155002	0.403226
NOTCH2NLB	15	22	1	1	0.458065	1	0.391471	1	0.80839	0.331993	0.458065
PDE4DIP	111	123	1	1	0.482719	0.902413	1	1	0.424448	0.3244	0.482719
NBPF9	1	2	1	1	0.461538	-1	1	1	1	1	0.461538
NOTCH2NLC	79	86	1	0.993526	0.490291	0.895896	0.529916	1	1	0.71692	0.490291
NBPF19	1	2	1	1	0.5	-1	1	1	1	1	0.5
FCGR1A	7	7	1	1	0.523077	0.330602	0.740479	1	0.257624	0.801306	0.523077
H2BC18	116	126	1	1	0.492958	0.836003	0.635726	1	0.374947	0.720153	0.492958
SV2A	8	12	1	1	0.530303	0.729909	0.0405427	1	0.723881	0.707981	0.530303
SF3B4	3	45	0.00023868	1	0.057971	1	0.624583	1	1	3.53973e-30	0.057971
MTMR11	20	11	1	1	0.607843	0.536691	0.656266	1	1	0.00898662	0.607843
OTUD7B	234	253	0.869539	0.992773	0.48854	0.159036	1	1	0.840964	0.290661	0.48854
VPS45	233	232	1	0.997528	0.50309	0.518246	0.310697	1	0.581906	0.784375	0.50309
PLEKHO1	121	94	1	0.994372	0.530154	0.310213	0.285929	1	0.598281	0.133527	0.530154
ANP32E	298	328	1	1	0.49651	0.228919	0.346948	1	0.451177	0.753944	0.49651
CA14	73	84	1	1	0.475155	0.183837	0.54903	1	0.564522	0.221122	0.475155
APH1A	85	95	0.958975	1	0.482699	0.803688	0.91456	1	0.354516	0.42858	0.482699
C1orf54	30	30	1	1	0.441077	1	0.188073	1	0.513843	0.0475694	0.441077
CIART	20	10	1	1	0.537634	0.334179	0.150834	1	0.18234	0.529602	0.537634
MRPS21	47	81	0.552485	0.988944	0.348371	0.0125853	0.224052	1	0.0193565	6.76086e-10	0.348371
PRPF3	15	266	9.25395e-30	0.982	0.0607903	0.307104	1	1	0.850295	0	0.0607903
RPRD2	568	763	0.557427	0.997691	0.446306	0.965157	0.00123531	1	0.968116	1.42106e-14	0.446306
TARS2	56	128	0.000131417	0.983449	0.27649	0.377962	0.516543	1	0.000599196	9.16603e-30	0.27649
ECM1	3	3	1	1	0.5625	1	0.604055	1	1	0.584665	0.5625
ADAMTSL4	66	41	0.167765	0.986882	0.637462	0.483278	0.768226	1	0.755799	3.31099e-07	0.637462
MCL1	4	33	0.221743	1	0.0804598	1	0.639467	1	0.563211	2.44164e-17	0.0804598
ENSA	119	144	0.846527	1	0.449622	0.205444	0.855445	1	0.775623	0.00496676	0.449622
GOLPH3L	119	115	1	0.991864	0.484725	0.439555	0.550613	1	0.659154	0.424539	0.484725
HORMAD1	116	128	1	0.995818	0.484342	0.73153	1	1	0.786442	0.316048	0.484342
CTSS	82	84	1	0.994673	0.494008	0.83529	0.402785	1	0.226396	0.826485	0.494008
CTSK	13	6	1	1	0.609195	0.68616	1	1	0.385315	0.0502509	0.609195
ARNT	298	329	1	1	0.473843	0.195833	0.408786	1	0.741305	0.00738991	0.473843
SETDB1	333	258	0.848569	0.996357	0.556455	0.334615	0.311112	1	0.31926	6.83958e-08	0.556455
CERS2	197	170	0.950342	1	0.528689	0.934678	0.595945	1	0.68617	0.0479875	0.528689
ANXA9	5	10	1	1	0.435294	0.264414	0.755226	1	1	0.272269	0.435294
MINDY1	437	429	1	0.998763	0.495206	0.825331	0.372999	1	0.810802	0.622306	0.495206
PRUNE1	133	149	1	0.996157	0.496638	0.383262	0.617521	1	0.315863	0.901248	0.496638
BNIPL	28	24	1	1	0.55814	1	1	1	0.55325	0.144831	0.55814
C1orf56	35	49	0.483931	1	0.410423	0.713169	1	1	1	0.00193949	0.410423
CDC42SE1	206	202	1	0.99685	0.499606	0.793455	0.511537	1	0.764538	0.955195	0.499606
MLLT11	582	611	1	0.999087	0.489847	0.63853	0.872987	0.967326	0.835926	0.193833	0.489847
GABPB2	302	304	1	1	0.507457	0.84634	0.631809	1	0.732914	0.46966	0.507457
SEMA6C	25	14	1	1	0.485	0.0782777	0.0264391	1	0.216952	0.722438	0.485
TNFAIP8L2-SCNM1	326	310	0.911532	0.998034	0.48303	0.0597603	0.367887	1	0.0917191	0.12034	0.48303
TNFAIP8L2	2	1	1	1	0.636364	1	1	1	1	0.507812	0.636364
LYSMD1	181	198	1	1	0.494453	0.493513	0.514533	1	0.583568	0.714207	0.494453
SCNM1	81	99	0.568154	1	0.41109	0.283199	0.590226	1	0.147275	5.33296e-05	0.41109
TMOD4	5	5	1	1	0.439024	1	0.0602929	1	0.659685	0.522397	0.439024
VPS72	15	216	6.13615e-25	0.961529	0.0761015	1	0.4831	1	0.83214	0	0.0761015
PIP5K1A	225	213	1	0.995049	0.50062	0.530388	0.697388	1	0.677071	0.900898	0.50062
PSMD4	31	133	5.77085e-06	0.967333	0.21547	0.857023	0.515202	1	0.364359	4.06377e-44	0.21547
ZNF687	137	192	0.338748	1	0.402498	0.836765	0.150484	1	0.864056	3.2518e-10	0.402498
PI4KB	116	128	1	0.995104	0.471306	0.908249	0.189062	1	0.0182247	0.0930314	0.471306
RFX5	142	153	0.91813	1	0.443089	0.38083	0.0691238	1	0.477034	0.000391662	0.443089
SELENBP1	20	14	1	1	0.514286	1	0.141982	1	1	0.843898	0.514286
PSMB4	3	44	0.00475618	0.910051	0.0890411	0.383376	1	1	1	9.12742e-28	0.0890411
POGZ	264	279	1	0.998046	0.486328	1	0.8616	1	0.760595	0.241303	0.486328
CGN	72	59	0.706952	0.990962	0.573009	0.146184	0.802958	1	1	0.00293773	0.573009
TUFT1	180	196	1	1	0.47995	0.940484	0.413953	1	0.420615	0.114546	0.47995
SNX27	133	149	1	1	0.479638	0.84544	0.874323	1	0.398402	0.185198	0.479638
CELF3	3	1	1	1	0.529412	1	0.653996	0.320377	0.169576	0.86005	0.529412
RIIAD1	5	6	1	1	0.44186	0.564171	1	1	1	0.532709	0.44186
MRPL9	29	69	0.0965804	1	0.310345	1	0.765043	1	0.861703	8.91718e-12	0.310345
OAZ3	211	210	1	1	0.490699	0.937999	0.420762	1	0.94405	0.477964	0.490699
TDRKH	40	39	1	1	0.502024	0.820961	0.624617	1	0.868261	1	0.502024
RORC	91	91	1	0.995362	0.511008	0.379576	0.704335	1	0.509977	0.495515	0.511008
THEM5	2	3	1	1	0.411765	1	1	1	1	0.607239	0.411765
THEM4	143	129	1	1	0.522466	0.194766	0.551259	1	0.596536	0.174087	0.522466
S100A10	269	267	1	1	0.505458	0.310282	0.393021	1	0.951495	0.631587	0.505458
S100A11	177	184	1	0.996949	0.491603	0.727435	0.940616	1	0.658838	0.524824	0.491603
RPTN	1	1	1	1	0.666667	-1	1	1	-1	0.625	0.666667
SMCP	1	2	1	1	0.428571	1	-1	1	1	1	0.428571
PGLYRP3	2	1	1	1	0.428571	-1	0.414214	1	0.414214	1	0.428571
PGLYRP4	2	2	1	1	0.615385	-1	1	1	1	0.548828	0.615385
S100A6	49	56	1	1	0.465257	0.622892	0.557303	1	1	0.225113	0.465257
S100A5	91	126	1	0.994431	0.479167	0.11025	0.345506	1	0.00967728	0.247291	0.479167
S100A4	178	202	1	0.99688	0.481712	0.453295	0.941036	1	0.594054	0.1802	0.481712
S100A3	7	6	1	1	0.660714	0.322806	0.0486361	1	0.724261	0.0198343	0.660714
S100A2	4	3	1	1	0.47541	1	0.665866	1	1	0.794844	0.47541
S100A16	33	26	0.836723	1	0.478827	0.819554	0.211641	1	0.0891191	0.492071	0.478827
S100A13	128	141	1	1	0.481328	0.423533	0.935193	1	1	0.259121	0.481328
S100A1	7	5	1	1	0.483871	1	0.153278	1	1	0.897422	0.483871
CHTOP	179	326	7.59871e-10	0.99681	0.294702	0.00444271	0.000621581	1	0.0677102	0	0.294702
SNAPIN	27	25	1	1	0.505882	1	1	1	0.521268	0.938533	0.505882
ILF2	17	149	5.31842e-12	0.956398	0.107216	0.81291	0.186193	1	0.0240417	0	0.107216
NPR1	3	7	1	1	0.455882	0.358155	0.482956	1	0.417655	0.538583	0.455882
INTS3	60	89	0.572339	0.990531	0.363239	0.766464	0.011677	1	0.694373	2.76973e-09	0.363239
SLC27A3	5	4	1	1	0.5	0.646574	1	1	1	1	0.5
GATAD2B	1092	1323	1	0.997138	0.475527	0.00981506	0.0253652	0.862317	0.184559	4.09123e-06	0.475527
DENND4B	129	92	0.171614	0.988328	0.604749	0.72115	0.33615	1	0.747268	9.05814e-09	0.604749
CRTC2	83	76	1	1	0.570539	0.886365	0.207846	1	0.0916704	0.00219436	0.570539
SLC39A1	802	808	1	0.998552	0.501724	0.904802	0.567101	0.97188	0.796231	0.850392	0.501724
CREB3L4	146	141	1	1	0.512195	0.436813	0.799662	1	1	0.473282	0.512195
JTB	140	187	1	1	0.439759	0.103216	0.735898	1	0.478132	0.000157672	0.439759
RAB13	94	92	1	1	0.471299	0.529053	0.256551	1	0.603634	0.149749	0.471299
RPS27	35	157	2.49934e-13	0.984834	0.147727	0.239168	0.559061	1	0.0342275	0	0.147727
NUP210L	106	88	1	1	0.520213	0.326506	0.52301	1	0.6393	0.226993	0.520213
TPM3	988	1063	0.873464	0.998299	0.487387	0.968543	0.432667	1	0.646089	0.0417425	0.487387
C1orf189	17	10	1	1	0.483051	1	0.208148	1	0.0801753	0.780739	0.483051
C1orf43	636	602	0.841298	0.997326	0.516373	0.894003	1	1	0.616798	0.0232478	0.516373
UBAP2L	72	238	2.69807e-09	0.989423	0.230986	0.650794	0.451294	1	0.840304	0	0.230986
HAX1	57	95	1	1	0.42562	0.617039	0.0140413	1	0.792848	0.00119827	0.42562
AQP10	4	7	0.927032	1	0.413043	0.0579612	0.698287	1	1	0.291215	0.413043
ATP8B2	158	147	1	0.996379	0.526173	0.707299	0.435913	1	0.671968	0.0760016	0.526173
IL6R	94	73	1	1	0.504202	0.35227	0.264198	1	0.068605	0.806717	0.504202
SHE	18	22	1	1	0.514894	0.44434	1	1	0.159718	0.694354	0.514894
TDRD10	21	26	1	1	0.536585	0.431598	0.344665	1	0.181223	0.325809	0.536585
UBE2Q1	152	117	1	1	0.552632	0.405962	0.733725	1	0.351144	0.00162267	0.552632
CHRNB2	3	5	1	1	0.545455	1	0.290634	1	0.527253	0.823803	0.545455
ADAR	484	640	0.495686	1	0.458887	0.268975	0.0279613	1	0.078449	1.06727e-06	0.458887
KCNN3	1505	1575	1	0.999379	0.496039	0.564336	0.98128	1	0.0551496	0.392571	0.496039
PMVK	273	363	0.984106	1	0.441327	0.01173	0.00471199	1	0.776149	1.35389e-08	0.441327
PBXIP1	33	42	0.955523	1	0.485437	0.143231	1	1	0.268266	0.648041	0.485437
PYGO2	84	81	1	1	0.53169	0.348057	0.913909	1	0.35677	0.14118	0.53169
SHC1	422	369	0.627674	0.998602	0.538248	0.0560903	0.508226	0.959787	0.578973	5.13087e-05	0.538248
CKS1B	219	620	3.81878e-18	0.992182	0.252959	0.943196	0.404246	1	0.394623	0	0.252959
FLAD1	255	277	0.893845	0.997656	0.475439	0.886381	0.750846	0.951057	0.842699	0.039682	0.475439
ZBTB7B	433	455	1	1	0.484396	0.605304	0.637659	0.96213	0.654712	0.0900365	0.484396
DCST2	15	8	1	1	0.5	0.446272	0.303293	1	0.058281	1	0.5
DCST1	621	692	1	0.998301	0.481859	0.827874	0.905007	1	0.157685	0.0155745	0.481859
ADAM15	83	70	0.984024	1	0.540773	1	1	1	1	0.0857448	0.540773
EFNA4	55	41	1	0.988979	0.550409	0.465765	0.78404	1	0.383808	0.0465516	0.550409
EFNA3	176	186	1	0.9969	0.491078	0.57012	0.672559	1	0.698798	0.503515	0.491078
EFNA1	90	80	1	0.994145	0.540698	0.35585	0.601224	1	0.760202	0.0294612	0.540698
SLC50A1	184	165	1	1	0.522968	0.63564	0.93977	1	0.327	0.12919	0.522968
DPM3	17	15	1	1	0.5	0.785469	1	1	0.801254	1	0.5
KRTCAP2	95	101	1	1	0.492913	1	0.835766	1	0.82968	0.750535	0.492913
TRIM46	51	62	1	1	0.464853	0.833858	1	1	0.619208	0.152113	0.464853
MUC1	15	20	1	1	0.481752	1	0.253342	1	0.824839	0.730789	0.481752
THBS3	245	216	0.777487	0.997501	0.540037	0.156439	0.702541	1	0.537788	0.00118487	0.540037
MTX1	127	187	0.993178	0.995907	0.443883	0.227939	0.0416586	1	0.855813	0.000358976	0.443883
GBA	419	458	1	0.99451	0.491584	0.369605	0.624733	0.961862	0.0637577	0.299137	0.491584
FAM189B	139	178	1	0.996155	0.469799	0.305716	0.872702	1	0.0545655	0.0472482	0.469799
SCAMP3	107	132	1	0.995104	0.471951	0.633129	0.179706	1	1	0.100259	0.471951
CLK2	220	209	1	1	0.511828	0.660525	0.945396	1	0.773665	0.391241	0.511828
HCN3	55	54	1	1	0.526611	0.684395	0.239713	1	0.666744	0.339416	0.526611
PKLR	12	11	1	1	0.448598	0.0465113	0.780389	1	0.43716	0.329137	0.448598
FDPS	253	314	0.0683226	0.997626	0.424506	0.313922	0.67209	1	0.0787103	2.87936e-10	0.424506
RUSC1	142	121	1	0.995154	0.548619	0.464307	0.536083	1	0.647397	0.00677899	0.548619
ASH1L	610	624	1	0.998623	0.52011	0.44048	0.068953	0.96788	0.00522845	0.00188317	0.52011
MSTO1	7	9	1	1	0.33871	0.657079	1	1	0.0385506	0.0134893	0.33871
YY1AP1	129	160	1	1	0.486328	0.351389	0.258454	1	0.106333	0.398359	0.486328
DAP3	115	242	2.05999e-10	0.99229	0.295345	0.0237373	0.939497	1	0.0266202	0	0.295345
GON4L	435	1484	0	0.990011	0.265859	1.61946e-05	0.236216	1	2.48418e-07	0	0.265859
SYT11	120	138	1	0.996095	0.47036	0.320651	0.821503	0.929583	1	0.0529781	0.47036
RIT1	90	96	1	0.987699	0.523077	0.895941	0.192268	1	0.196841	0.194812	0.523077
KHDC4	149	172	0.984637	1	0.454392	0.332776	0.505541	1	0.215186	0.00184466	0.454392
ARHGEF2	287	307	1	0.997974	0.490365	0.512255	0.554987	1	0.812128	0.379579	0.490365
SSR2	78	94	0.632427	1	0.39	0.0769669	0.142054	1	0.135769	9.41821e-07	0.39
UBQLN4	65	61	1	1	0.509852	1	0.606039	1	0.790001	0.72769	0.509852
LAMTOR2	41	80	0.0127332	0.987323	0.306452	0.466054	0.378606	1	0.568415	2.1948e-14	0.306452
RAB25	13	17	1	1	0.483871	1	0.486884	1	0.800142	0.786058	0.483871
MEX3A	134	106	1	0.994876	0.536306	0.320548	0.584488	1	0.840835	0.0381277	0.536306
LMNA	887	867	1	0.99945	0.493372	0.437344	0.667799	1	0.0721752	0.254287	0.493372
SEMA4A	411	439	1	0.998851	0.490642	0.622939	0.757152	1	0.368947	0.262602	0.490642
SLC25A44	60	59	1	1	0.46371	0.233946	0.185859	1	1	0.115229	0.46371
PMF1-BGLAP	16	244	5.30498e-18	0.960458	0.0674847	1	1	1	0.704368	0	0.0674847
PMF1	16	244	5.29493e-18	0.95903	0.0653514	1	1	1	0.846806	0	0.0653514
PAQR6	7	6	1	1	0.547619	1	1	1	1	0.439705	0.547619
SMG5	47	233	8.19744e-07	0.992723	0.217016	0.0576159	0.420502	1	0.00302401	0	0.217016
TMEM79	5	14	1	1	0.464789	0.0145009	0.102187	1	0.219218	0.630457	0.464789
CCT3	19	256	5.69509e-36	0.924206	0.0634744	0.299052	0.723385	0.727308	0.85563	0	0.0634744
TSACC	217	103	3.99289e-06	1	0.703901	0.922507	0.395608	1	0.124193	8.40779e-44	0.703901
RHBG	17	25	1	1	0.460993	0.759919	0.650838	1	0.393327	0.396415	0.460993
C1orf61	40	49	1	1	0.507599	0.267436	0.758663	1	0.132076	0.824978	0.507599
MEF2D	86	66	1	1	0.513672	0.367171	0.230735	1	0.165957	0.564895	0.513672
IQGAP3	43	36	0.889388	0.986011	0.48951	0.63209	0.287578	1	0.275268	0.858749	0.48951
TTC24	15	21	1	1	0.443548	1	0.491929	1	1	0.239089	0.443548
NAXE	57	53	1	0.975848	0.548193	0.506056	0.4777	1	1	0.13708	0.548193
GPATCH4	214	314	0.0676345	1	0.418645	0.82918	0.209439	1	0.944792	1.41635e-11	0.418645
HAPLN2	32	30	1	1	0.468182	0.286645	0.699068	1	0.60653	0.378646	0.468182
BCAN	31	35	1	1	0.482456	0.129613	0.861807	1	1	0.641575	0.482456
NES	394	361	0.643262	0.99686	0.536719	0.851998	0.761372	1	0.0986707	0.000294949	0.536719
CRABP2	40	58	0.948024	0.989668	0.440204	0.848912	0.445835	1	0.545065	0.0150985	0.440204
ISG20L2	36	128	1.33004e-07	0.970158	0.179039	0.736396	0.235735	1	0.00772716	0	0.179039
RRNAD1	60	70	1	1	0.478747	0.624891	0.559922	1	1	0.393527	0.478747
MRPL24	141	254	3.29407e-05	1	0.35387	0.596056	0.509854	1	0.346541	1.40025e-25	0.35387
HDGF	855	954	0.833553	0.998024	0.472951	0.504084	0.553717	0.94689	0.774423	1.77902e-05	0.472951
PRCC	30	260	1.70429e-21	0.941522	0.106904	0.398538	0.779442	0.890035	0.296674	0	0.106904
SH2D2A	64	64	1	0.993727	0.487461	0.685385	0.741667	1	0.642657	0.60625	0.487461
NTRK1	68	62	0.977236	0.991798	0.539715	0.64578	1	1	0.710614	0.103433	0.539715
INSRR	5	5	1	1	0.55814	1	1	1	1	0.532709	0.55814
PEAR1	17	10	1	1	0.487013	0.486893	0.111257	1	0.221592	0.807846	0.487013
LRRC71	24	26	1	1	0.494792	0.244352	1	1	0.671558	0.942191	0.494792
ARHGEF11	121	152	0.71301	0.996064	0.447907	0.919689	0.936421	1	0.854385	0.00115022	0.447907
ETV3L	4	4	1	1	0.44	1	0.647197	1	1	0.677639	0.44
ETV3	27	29	1	1	0.544444	0.507024	0.706786	1	0.0870309	0.260829	0.544444
FCRL5	3	2	1	1	0.636364	1	1	1	-1	0.507812	0.636364
FCRL4	1	3	1	1	0.384615	1	1	1	1	0.548828	0.384615
FCRL3	1	3	0.972222	1	0.461538	-1	0.267127	1	1	1	0.461538
FCRL2	1	2	1	1	0.4375	0.560276	1	1	1	0.790527	0.4375
CD5L	2	1	1	1	0.571429	0.414214	1	1	-1	1	0.571429
KIRREL1	513	374	0.749705	0.996645	0.570606	0.100623	0.642665	1	0.58274	6.26965e-18	0.570606
PYHIN1	4	1	1	1	0.714286	0.118146	1	0.2833	1	0.145996	0.714286
IFI16	37	35	1	1	0.494607	0.683507	0.693382	1	0.590851	0.813545	0.494607
AIM2	1	1	1	1	0.692308	1	1	1	0.396905	0.226562	0.692308
CADM3	4	2	1	1	0.473684	-1	0.57143	1	0.50989	1	0.473684
OR10J1	1	3	1	1	0.416667	0.44949	1	1	1	0.753906	0.416667
DUSP23	11	11	1	1	0.534483	0.042172	1	1	0.473481	0.68888	0.534483
FCRL6	1	1	1	1	0.5	1	1	1	-1	1	0.5
VSIG8	24	18	1	1	0.469388	0.220461	0.0672336	1	0.659719	0.506596	0.469388
CFAP45	3	5	1	1	0.566667	0.605457	0.290634	1	0.570401	0.571588	0.566667
TAGLN2	111	136	1	0.99453	0.468665	1	0.639457	1	0.375614	0.0822867	0.468665
IGSF9	20	27	1	1	0.505435	0.307814	0.557732	1	0.226725	0.940938	0.505435
KCNJ10	9	10	1	1	0.413043	0.149168	0.560106	1	0.520945	0.113344	0.413043
KCNJ9	1	4	1	1	0.230769	1	0.486019	1	1	0.0654297	0.230769
IGSF8	85	83	1	1	0.506718	0.406616	1	1	0.706992	0.792295	0.506718
ATP1A2	7	5	1	1	0.575	1	1	1	1	0.417692	0.575
ATP1A4	6	7	1	1	0.508772	1	1	1	0.707449	1	0.508772
CASQ1	15	16	1	1	0.507812	0.746094	1	1	1	0.92906	0.507812
PEA15	37	37	1	1	0.497797	1	1	1	1	1	0.497797
DCAF8	176	175	1	0.992989	0.484663	0.464253	0.262843	1	0.866741	0.260174	0.484663
PEX19	51	54	1	1	0.433628	0.721864	0.103236	1	0.75589	0.0164103	0.433628
COPA	6	126	2.95474e-08	0.921566	0.0630631	0.113061	1	1	1	0	0.0630631
NCSTN	109	115	1	1	0.49806	0.317922	0.855772	1	0.601442	0.942586	0.49806
NHLH1	1	2	1	1	0.416667	1	1	1	1	0.753906	0.416667
VANGL2	60	51	0.849328	0.990452	0.57243	0.141105	1	1	0.455919	0.00420185	0.57243
SLAMF6	4	4	1	1	0.5	1	1	1	1	1	0.5
CD84	5	3	1	1	0.571429	0.605908	1	1	0.632756	0.557197	0.571429
SLAMF1	14	21	1	0.977728	0.472222	0.639797	0.296861	1	0.48804	0.599936	0.472222
CD48	52	47	0.988735	1	0.518293	0.183112	0.314181	1	0.459169	0.3106	0.518293
SLAMF7	1	4	1	1	0.463768	0.408307	0.355499	1	0.251845	0.625407	0.463768
LY9	286	302	1	0.998413	0.502776	0.403384	0.654372	1	0.230729	0.826558	0.502776
CD244	8	11	1	1	0.52518	1	0.312051	1	0.764855	0.608384	0.52518
ITLN2	8	8	1	1	0.456647	0.735736	1	1	0.550258	0.284314	0.456647
F11R	624	604	1	0.998263	0.502826	0.682175	0.380092	0.935647	0.640971	0.756796	0.502826
USF1	82	99	0.722608	0.992513	0.431985	0.686557	0.383389	1	1	0.00226093	0.431985
ARHGAP30	13	11	1	1	0.472973	1	0.741142	1	0.0821043	0.723948	0.472973
NECTIN4	11	20	1	1	0.507614	0.143725	0.284273	1	0.0516505	0.886162	0.507614
PFDN2	10	135	1.3074e-17	0.970959	0.07393	0.493929	0.457471	1	0.804771	0	0.07393
NIT1	65	73	1	1	0.507157	0.211564	0.419291	1	0.8042	0.785743	0.507157
DEDD	142	149	1	0.995842	0.504158	0.179228	0.157003	1	0.29707	0.771472	0.504158
UFC1	211	261	0.276918	0.997727	0.447442	1	0.848537	1	0.89353	1.25041e-05	0.447442
USP21	108	99	1	0.993977	0.515789	0.722319	0.843916	1	0.912943	0.484541	0.515789
PPOX	66	80	0.954113	0.99165	0.467775	0.264416	0.905392	1	0.802129	0.14363	0.467775
B4GALT3	36	35	1	1	0.523013	1	0.518491	1	0.709747	0.516056	0.523013
ADAMTS4	12	19	1	1	0.450704	0.736553	0.371259	1	0.810105	0.271842	0.450704
NDUFS2	415	459	1	0.998617	0.475517	0.377853	0.669114	1	0.959244	0.0098094	0.475517
FCER1G	5	6	1	1	0.55	0.674302	0.451466	1	1	0.511842	0.55
TOMM40L	180	194	1	0.9968	0.492812	0.557267	1	1	0.519416	0.591008	0.492812
NR1I3	1	3	1	1	0.36	1	1	1	1	0.21004	0.36
PCP4L1	13	17	1	1	0.503448	0.596314	0.491484	1	0.622335	1	0.503448
MPZ	131	118	1	0.995758	0.503178	0.817802	0.414347	1	0.452489	0.922141	0.503178
SDHC	233	500	8.52757e-14	0.99006	0.300796	0.49746	0.956015	1	0.00346435	0	0.300796
FCGR2A	8	7	1	1	0.574468	1	1	1	0.528455	0.174984	0.574468
FCGR3A	1	1	1	1	0.6	1	0.47434	1	-1	0.726562	0.6
FCGR2B	34	22	1	1	0.543779	0.790461	0.294298	1	0.44985	0.219511	0.543779
FCRLA	2	2	1	1	0.647059	1	1	1	-1	0.301758	0.647059
FCRLB	74	75	1	0.990511	0.537736	0.882996	0.0806835	1	0.324348	0.157958	0.537736
DUSP12	21	15	0.806927	1	0.404959	0.0366089	0.100192	1	0.0281197	0.0432683	0.404959
ATF6	302	313	0.994651	0.996056	0.484714	0.405245	0.953745	1	0.858374	0.148696	0.484714
OLFML2B	7	15	1	1	0.5	0.735367	0.0459193	1	0.139503	1	0.5
NOS1AP	250	211	0.987547	1	0.506652	0.510129	0.0164203	1	0.396022	0.579617	0.506652
SPATA46	1	1	1	1	0.5	-1	-1	1	-1	1	0.5
SH2D1B	5	5	1	1	0.5	0.576434	1	1	0.660377	1	0.5
UHMK1	115	111	1	0.994451	0.488211	0.272929	0.401646	1	0.91793	0.502065	0.488211
UAP1	91	82	0.935629	0.991985	0.522	1	0.41863	1	0.17877	0.394563	0.522
DDR2	305	299	1	0.998368	0.515287	0.272346	0.824567	1	0.82138	0.124737	0.515287
HSD17B7	20	19	1	1	0.527473	0.795505	1	1	0.50392	0.502445	0.527473
RGS4	1	1	1	1	0.555556	1	0.47434	1	-1	1	0.555556
RGS5	126	118	0.973203	0.99552	0.508399	0.157213	0.390437	1	0.374833	0.687696	0.508399
NUF2	4	91	1.30579e-08	0.938095	0.0571429	1	0.752992	1	0.721558	0	0.0571429
PBX1	1696	1602	1	0.995463	0.510144	0.819786	0.192929	0.901954	0.441969	0.0125714	0.510144
LMX1A	32	37	0.958648	1	0.524306	0.724022	0.0349852	1	0.219212	0.442123	0.524306
MGST3	43	47	1	1	0.512658	0.578292	0.40255	1	0.241576	0.692884	0.512658
ALDH9A1	74	76	1	1	0.499048	0.210701	1	1	0.710461	1	0.499048
TMCO1	53	51	1	0.987927	0.462462	1	0.226592	1	0.277797	0.226521	0.462462
UCK2	376	321	0.906819	0.998243	0.525186	0.95044	0.327906	1	0.446738	0.0151299	0.525186
FAM78B	5	7	1	1	0.509804	0.248561	1	1	1	1	0.509804
POGK	93	60	1	0.991179	0.56087	0.128387	0.188766	1	0.683988	0.0131806	0.56087
TADA1	32	45	0.939205	1	0.332016	0.854276	0.132012	1	0.00108208	8.70805e-08	0.332016
ILDR2	9	5	1	1	0.478261	0.131958	0.438604	1	0.425415	0.880396	0.478261
MAEL	17	18	1	1	0.43617	0.198868	0.644747	1	1	0.251322	0.43617
GPA33	15	19	1	1	0.440678	0.739667	0.820202	1	0.594136	0.227275	0.440678
DUSP27	15	9	1	1	0.541176	1	0.302747	1	0.747823	0.51041	0.541176
POU2F1	1114	1043	0.433038	1	0.49176	6.6703e-10	0.0697974	1	7.56399e-06	0.164885	0.49176
CD247	370	313	0.968636	0.998262	0.521683	0.475686	0.243153	1	0.411399	0.0353412	0.521683
CREG1	19	18	1	1	0.536232	0.615753	1	1	0.789529	0.440383	0.536232
RCSD1	33	39	1	1	0.508621	0.680541	0.511888	1	0.258831	0.843245	0.508621
MPZL1	130	113	1	0.9918	0.50924	0.234254	0.932598	1	0.306033	0.500601	0.50924
ADCY10	336	315	0.835498	0.996902	0.520696	0.379044	1	1	0.864974	0.0304166	0.520696
MPC2	143	163	0.89632	0.996254	0.480374	0.17327	1	1	0.863665	0.188223	0.480374
DCAF6	230	272	1	1	0.487712	0.0597517	0.404328	1	0.204671	0.303556	0.487712
GPR161	62	64	1	0.990894	0.538462	0.0749958	0.478199	1	0.583743	0.139355	0.538462
TIPRL	150	203	0.139751	0.996439	0.412781	0.427091	0.715881	1	1	4.43415e-09	0.412781
SFT2D2	61	62	1	0.980037	0.53	0.650761	0.60591	1	0.0934913	0.340912	0.53
TBX19	90	104	1	1	0.486957	1	0.454392	1	0.512746	0.516938	0.486957
DPT	26	34	1	1	0.475728	0.36221	0.850177	1	0.58458	0.528715	0.475728
ATP1B1	307	311	1	0.997849	0.492473	0.528497	0.860078	1	0.846272	0.561936	0.492473
NME7	832	794	1	0.999277	0.492043	0.0277367	0.408907	1	0.0798861	0.252939	0.492043
BLZF1	75	71	1	1	0.506518	1	0.825895	1	0.471763	0.795354	0.506518
CCDC181	4	6	1	1	0.537037	1	0.233267	1	1	0.677809	0.537037
SLC19A2	119	121	1	0.99425	0.510057	0.3736	0.560052	1	0.916225	0.569121	0.510057
F5	12	27	1	1	0.453901	0.103412	0.0352043	1	0.415141	0.308753	0.453901
SELP	3	5	1	1	0.407407	1	0.627963	1	0.577823	0.424356	0.407407
SELL	8	8	1	1	0.404255	0.314842	0.131536	1	0.691808	0.232693	0.404255
METTL18	151	153	1	0.995781	0.515279	0.504765	0.500011	1	0.654083	0.329627	0.515279
C1orf112	109	131	0.915722	0.995069	0.450549	0.833536	0.713784	1	1	0.00632048	0.450549
SCYL3	120	88	1	1	0.556589	0.4795	0.834727	1	0.235219	0.00448296	0.556589
KIFAP3	808	730	0.820386	0.998502	0.518075	0.964293	0.289113	0.942428	0.795093	0.0100636	0.518075
METTL11B	23	19	1	1	0.490291	0.575502	0.607606	1	0.404654	0.833699	0.490291
GORAB	113	140	1	0.995327	0.494159	0.0947221	0.111482	1	0.29668	0.810708	0.494159
PRRX1	31	25	0.90868	1	0.49835	0.258751	0.273885	1	0.871017	1	0.49835
MROH9	15	18	1	1	0.480392	0.785076	1	1	0.785076	0.764353	0.480392
FMO3	2	2	1	1	0.4375	-1	0.620671	1	0.154387	0.790527	0.4375
FMO2	4	5	1	1	0.416667	1	0.572155	1	1	0.391528	0.416667
FMO1	13	24	1	1	0.473684	0.496534	0.0176504	1	0.148589	0.600295	0.473684
FMO4	29	27	1	1	0.502183	1	0.463426	1	1	1	0.502183
PRRC2C	132	163	0.311222	0.995837	0.419878	0.0641931	0.93553	1	0.223201	3.78558e-07	0.419878
MYOCOS	134	135	1	0.995203	0.484412	0.71713	0.331657	1	0.71861	0.34925	0.484412
MYOC	30	34	1	1	0.486726	0.838784	0.594592	1	0.855612	0.738406	0.486726
VAMP4	134	124	1	0.994908	0.510178	0.822131	0.65638	1	0.842152	0.543783	0.510178
EEF1AKNMT	82	110	1	0.993379	0.43252	0.412218	0.751595	1	0.565094	0.00121497	0.43252
DNM3	710	697	1	0.999358	0.501605	0.790092	0.538466	0.96992	0.654839	0.790198	0.501605
C1orf105	153	139	0.999533	0.991337	0.524892	0.916447	0.463773	1	0.185508	0.106535	0.524892
PIGC	46	72	0.869667	1	0.40176	1	0.339938	1	0.512747	0.000324124	0.40176
SUCO	172	296	0.0509816	0.984795	0.351427	0.929349	0.0073251	1	0.242523	4.09475e-31	0.351427
TNFSF4	5	3	1	1	0.393939	0.623989	0.387516	1	0.110419	0.281042	0.393939
PRDX6	106	96	0.948717	1	0.55	0.809866	0.338206	1	0.501605	0.0157648	0.55
SLC9C2	497	453	1	1	0.502964	0.63547	0.122749	1	0.337541	0.743524	0.502964
ANKRD45	16	21	1	1	0.483766	0.654224	0.711382	1	0.555177	0.606978	0.483766
KLHL20	68	73	1	1	0.453975	0.322637	1	1	0.283876	0.0486211	0.453975
CENPL	23	86	0.000107435	0.968682	0.219251	0.852509	0.482653	1	0.405552	4.93776e-30	0.219251
DARS2	78	126	0.0320108	0.993591	0.354839	0.485773	0.923653	1	0.0140185	1.51147e-14	0.354839
ZBTB37	61	52	1	1	0.520505	0.565604	0.570631	1	1	0.499024	0.520505
SERPINC1	3	1	1	1	0.6	0.174458	1	0.320377	0.618449	0.480682	0.6
RC3H1	179	126	0.0378064	1	0.617988	0.620581	0.93409	1	0.00867003	2.97728e-14	0.617988
RABGAP1L	276	279	1	0.998232	0.495802	0.683319	0.445104	1	0.312152	0.736511	0.495802
CACYBP	212	216	1	1	0.498569	0.862952	0.786757	1	0.555662	0.936008	0.498569
MRPS14	15	53	0.0127277	1	0.239819	0.594572	0.153392	1	0.255674	2.92867e-15	0.239819
TNN	148	140	1	1	0.501333	0.733675	0.640729	1	0.849634	0.952413	0.501333
KIAA0040	99	78	1	1	0.513514	0.403952	0.145576	1	0.457295	0.509459	0.513514
TNR	597	609	1	0.998056	0.495259	0.698061	0.809657	1	0.771375	0.595923	0.495259
COP1	1666	1378	6.67529e-06	0.999592	0.569115	0.551137	0.0071403	0.979458	0.000857418	1.10703e-43	0.569115
PAPPA2	220	225	1	1	0.476828	0.50409	0.233542	1	1	0.157478	0.476828
ASTN1	88	64	1	1	0.513978	0.120344	0.348565	1	0.0626516	0.577105	0.513978
BRINP2	15	9	1	1	0.544118	0.721302	0.362803	1	0.714355	0.538583	0.544118
CRYZL2P-SEC16B	97	108	1	0.990169	0.52457	0.475307	0.128431	1	0.0808266	0.131247	0.52457
SEC16B	19	31	1	1	0.511211	0.388915	0.226475	1	0.00452875	0.787949	0.511211
RASAL2	2050	1771	0.404518	0.996552	0.536561	0.0946099	0.815418	0.926892	0.420138	3.36866e-17	0.536561
TEX35	1	3	1	1	0.387097	1	1	1	0.541509	0.264931	0.387097
RALGPS2	116	112	1	0.994866	0.480154	0.385308	0.581617	1	0.360538	0.251565	0.480154
ANGPTL1	9	12	0.978429	1	0.518072	0.175473	0.368524	1	0.753703	0.824313	0.518072
FAM20B	599	521	0.997412	0.998974	0.5196	0.399566	0.150748	0.9662	0.809578	0.013666	0.5196
TOR3A	86	75	0.831856	0.992113	0.548828	0.314895	0.299603	1	0.121857	0.0373123	0.548828
ABL2	418	409	1	0.998676	0.516534	0.723362	0.40631	1	0.715074	0.0661516	0.516534
SOAT1	735	646	1	1	0.51742	0.530087	0.320488	0.939202	0.209397	0.0161446	0.51742
AXDND1	68	59	1	1	0.466102	0.433606	0.0125401	1	0.61085	0.152663	0.466102
NPHS2	1	3	1	1	0.4375	0.44949	1	1	0.582199	0.584665	0.4375
TDRD5	8	12	1	1	0.442623	0.33943	0.7119	1	1	0.434993	0.442623
FAM163A	107	100	1	1	0.504039	0.465719	0.650765	1	1	0.872083	0.504039
TOR1AIP2	78	102	0.514825	1	0.427136	0.802542	0.83141	1	0.645587	0.000413455	0.427136
TOR1AIP1	153	183	0.602801	0.996371	0.452338	0.787623	0.753216	1	0.803246	0.00197785	0.452338
CEP350	162	493	8.79618e-10	0.990197	0.255955	0.077503	0.491736	1	0.395408	0	0.255955
QSOX1	55	51	1	1	0.541139	0.859218	0.315016	1	1	0.158185	0.541139
LHX4	153	137	0.841809	0.990835	0.542759	0.764105	0.477518	0.933685	0.714839	0.0179101	0.542759
ACBD6	248	226	0.904132	0.997649	0.514974	0.547691	0.288617	1	1	0.207363	0.514974
XPR1	727	809	0.969862	0.998532	0.484693	0.521058	0.418184	1	0.372104	0.0213189	0.484693
KIAA1614	304	216	1	0.997579	0.55529	0.285764	0.133375	1	0.345722	5.24777e-06	0.55529
STX6	94	85	1	0.993384	0.523102	0.0985616	0.609018	1	0.556741	0.237978	0.523102
MR1	233	261	1	0.997478	0.481108	1	0.803353	1	0.358338	0.152329	0.481108
CACNA1E	37	35	1	1	0.478088	0.852469	0.214224	1	1	0.526344	0.478088
GLUL	46	47	1	0.983826	0.552	0.0711596	0.87195	1	0.269365	0.144	0.552
RGSL1	16	15	1	1	0.54902	1	1	1	0.434936	0.368202	0.54902
RNASEL	31	28	1	1	0.457249	0.32583	0.187991	1	0.71821	0.178071	0.457249
RGS16	103	96	0.982897	1	0.508621	0.652841	0.658755	1	0.0711548	0.708178	0.508621
RGS8	8	3	1	1	0.685714	1	1	1	1	0.035082	0.685714
NPL	62	57	1	1	0.525126	0.497724	0.8044	1	0.77553	0.339695	0.525126
DHX9	18	154	2.0687e-16	0.878866	0.0662983	0.252933	0.0256069	0.8569	0.0139621	0	0.0662983
SHCBP1L	39	49	1	1	0.468927	0.712168	1	1	0.369206	0.262982	0.468927
LAMC1	616	606	1	0.998114	0.490943	0.111726	0.567019	1	0.448445	0.21971	0.490943
LAMC2	205	183	1	0.99721	0.504881	0.0833045	0.446415	1	0.615645	0.691834	0.504881
NMNAT2	2248	2157	1	0.997112	0.503826	0.413391	0.570152	0.814625	0.27744	0.244261	0.503826
SMG7	144	297	0.000566557	0.980911	0.355528	0.805423	0.122472	0.942648	0.128795	6.34734e-33	0.355528
NCF2	15	14	1	1	0.475806	0.774649	1	1	0.208248	0.65096	0.475806
ARPC5	187	217	1	0.995003	0.49531	0.0188751	0.562197	1	0.202418	0.802415	0.49531
RGL1	554	561	1	0.997923	0.506881	0.571915	0.709825	1	0.328412	0.366719	0.506881
APOBEC4	2	6	1	1	0.363636	1	0.600143	1	0.523283	0.263176	0.363636
COLGALT2	3143	3122	1	0.995264	0.503588	0.202998	0.344816	0.774963	0.498944	0.206608	0.503588
TSEN15	172	1138	0	0.936198	0.121188	0.017066	0.224224	0.907567	9.86099e-11	0	0.121188
C1orf21	478	443	0.894471	0.997646	0.520717	0.957606	0.892933	1	0.810381	0.0135293	0.520717
EDEM3	106	94	1	0.993828	0.507716	0.482983	0.694521	1	0.481552	0.783026	0.507716
NIBAN1	245	257	0.983669	0.997885	0.499207	0.312529	0.906883	1	0.52564	1	0.499207
RNF2	143	144	1	0.991916	0.476768	0.846476	0.616662	1	0.164343	0.118976	0.476768
TRMT1L	108	120	1	0.994402	0.466574	0.911425	1	1	0.34029	0.0669934	0.466574
SWT1	88	74	1	0.99473	0.530184	0.428289	0.838937	1	0.670745	0.0881523	0.530184
IVNS1ABP	99	88	1	1	0.513661	0.807614	0.52663	1	1	0.549481	0.513661
HMCN1	304	323	0.866064	1	0.47299	0.610744	0.6416	1	0.55294	0.00931514	0.47299
PRG4	3	7	1	1	0.444444	1	1	1	0.0928782	0.542384	0.444444
TPR	7	116	7.55026e-09	1	0.0837989	0.73132	0.438155	1	0.187157	0	0.0837989
ODR4	176	182	1	0.996571	0.462063	0.23719	0.196156	1	0.677984	0.0119333	0.462063
PDC	34	25	1	1	0.490991	0.651815	0.0821048	1	0.450304	0.839771	0.490991
PTGS2	6	9	1	1	0.491525	1	0.45767	1	0.45767	1	0.491525
PLA2G4A	1425	1419	1	0.998814	0.499605	0.777008	0.613358	1	0.932258	0.992066	0.499605
BRINP3	835	841	1	0.995062	0.493045	0.332555	0.141928	0.97244	0.6234	0.526649	0.493045
RGS18	75	78	1	1	0.48062	1	0.622576	1	0.360048	0.402023	0.48062
RGS21	9	12	1	1	0.434211	0.749411	0.709712	1	0.769142	0.295413	0.434211
RGS1	12	10	1	1	0.5	1	0.558506	1	1	1	0.5
RGS13	56	90	1	0.989962	0.411192	1	0.435603	1	0.121093	0.000522198	0.411192
RGS2	43	53	1	1	0.482639	0.390915	0.658609	1	0.720324	0.594678	0.482639
UCHL5	331	454	0.00297034	0.996176	0.3898	0.649764	0.105966	1	0.00148679	9.90309e-25	0.3898
RO60	224	239	1	0.997248	0.47838	0.25956	0.945825	1	0.881456	0.0933458	0.47838
GLRX2	82	56	1	1	0.575904	0.315619	0.802234	1	0.881723	0.00224329	0.575904
CDC73	32	600	0	0.93301	0.0581065	0.214616	1	1	1	0	0.0581065
B3GALT2	83	6	9.93519e-07	1	0.936508	0.223925	0.489215	1	0.304687	0	0.936508
KCNT2	305	323	0.887439	0.994902	0.504255	0.90336	0.120692	1	0.226689	0.605913	0.504255
CFH	8	5	0.934144	1	0.454545	1	0.135728	1	0.0505818	0.532309	0.454545
CFHR3	1	2	1	1	0.571429	1	0.560276	1	1	0.774414	0.571429
CFHR4	5	4	1	1	0.3	0.302507	0.302507	1	0.1249	0.0356981	0.3
F13B	2	4	1	1	0.540541	1	0.293175	1	0.594965	0.735879	0.540541
ASPM	246	343	0.629771	0.996431	0.450686	0.174353	0.0482932	1	0.3344	4.43074e-06	0.450686
ZBTB41	359	312	1	1	0.498079	0.0155781	0.0647075	1	0.252774	0.87802	0.498079
CRB1	300	274	1	1	0.493059	0.0237854	0.397379	1	0.330007	0.539946	0.493059
DENND1B	866	776	1	1	0.511831	0.162781	0.109	1	0.719699	0.0960458	0.511831
C1orf53	131	93	0.0791104	0.98739	0.606928	0.331048	0.696409	1	0.488676	1.53331e-08	0.606928
LHX9	411	392	0.96043	0.996785	0.51587	0.716768	0.760342	1	1	0.100099	0.51587
NEK7	1036	1020	1	0.99938	0.502008	0.851546	0.509485	1	0.860185	0.77496	0.502008
ATP6V1G3	29	22	0.873555	1	0.442177	0.0246554	0.240873	1	0.0724875	0.183746	0.442177
PTPRC	283	234	1	0.997377	0.505581	0.0300066	0.137993	1	0.0472068	0.719627	0.505581
NR5A2	774	876	0.880062	0.997039	0.466667	0.967831	0.184839	1	0.01507	5.43337e-07	0.466667
ZNF281	10	7	1	1	0.5	1	0.456375	1	0.410994	1	0.5
KIF14	46	275	6.02365e-08	0.990678	0.130526	0.00221352	0.00102916	1	0.307612	0	0.130526
DDX59	66	168	1.30761e-05	0.993631	0.275032	0.900181	0.919538	1	0.656989	3.34828e-38	0.275032
CAMSAP2	327	366	1	0.998522	0.492791	0.948154	0.243281	1	0.139607	0.441678	0.492791
INAVA	4	6	1	1	0.529412	0.287815	0.438603	1	1	0.77545	0.529412
KIF21B	35	19	1	1	0.55625	0.764622	0.341317	1	0.034479	0.176044	0.55625
CACNA1S	15	20	1	0.975159	0.45679	1	0.664557	1	1	0.384567	0.45679
TMEM9	96	113	1	1	0.46252	1	0.618852	1	0.723045	0.0656822	0.46252
IGFN1	10	6	1	1	0.62	0.633623	0.458785	1	0.697349	0.111403	0.62
PKP1	11	8	1	1	0.564356	1	1	1	1	0.227626	0.564356
TNNT2	1	6	1	1	0.461538	1	0.345611	1	0.0426299	0.742829	0.461538
LAD1	4	2	1	1	0.678571	1	0.685635	1	1	0.0755187	0.678571
TNNI1	5	1	1	1	0.590909	0.435902	0.126529	0.257284	1	0.503445	0.590909
CSRP1	172	152	1	1	0.522648	0.720217	0.531719	1	0.770013	0.131895	0.522648
NAV1	1362	1316	1	1	0.498459	0.434515	0.203358	1	0.413993	0.768786	0.498459
IPO9	132	210	0.0245944	0.978684	0.355599	0.760614	0.936535	1	0.000151873	9.8974e-22	0.355599
SHISA4	8	6	1	1	0.619048	0.624406	1	1	1	0.15386	0.619048
LMOD1	56	50	0.958106	1	0.511811	0.198526	0.910879	1	1	0.577938	0.511811
TIMM17A	130	154	0.652224	1	0.449024	0.838242	1	1	0.577667	0.00215164	0.449024
RNPEP	140	103	1	0.990717	0.561283	0.233321	1	1	0.630802	0.000540627	0.561283
ARL8A	63	45	0.972177	1	0.573892	0.871218	0.793224	1	0.484564	0.00328206	0.573892
PTPN7	12	12	1	1	0.46729	0.685633	0.624085	1	1	0.558394	0.46729
LGR6	59	76	1	1	0.466967	0.28352	0.747931	1	0.12032	0.095098	0.466967
UBE2T	126	222	3.06586e-06	0.980988	0.333616	0.155778	0.166097	1	0.460864	3.42995e-32	0.333616
PPP1R12B	821	789	1	0.998462	0.50604	0.455932	0.945272	0.971875	0.616821	0.421797	0.50604
SYT2	275	301	0.926375	0.997512	0.486638	0.131609	0.952669	1	0.941853	0.318367	0.486638
KDM5B	302	299	1	1	0.517592	0.721769	0.360671	1	0.570357	0.0911949	0.517592
RABIF	184	154	0.983856	1	0.533443	0.854741	0.650278	1	0.136548	0.021365	0.533443
KLHL12	308	298	1	0.996014	0.498753	0.318197	0.389017	1	0.397698	1	0.498753
ADIPOR1	19	26	1	1	0.437126	0.808391	1	1	1	0.119205	0.437126
CYB5R1	11	12	1	1	0.508197	0.674313	0.729709	1	0.488758	1	0.508197
TMEM183A	56	46	1	0.98784	0.530303	1	0.581629	1	0.758827	0.347916	0.530303
PPFIA4	381	335	1	0.998313	0.505897	0.408982	0.0814411	1	0.34961	0.607741	0.505897
ADORA1	453	444	1	0.998717	0.502405	0.568969	0.828125	0.962328	0.748589	0.774436	0.502405
CHI3L1	2	3	1	1	0.533333	-1	0.516899	1	1	1	0.533333
CHIT1	3	1	1	1	0.636364	-1	1	0.320377	1	0.507812	0.636364
BTG2	120	128	1	0.989336	0.481976	1	0.778082	1	0.770298	0.420874	0.481976
FMOD	8	4	0.999097	1	0.554054	1	0.496499	1	0.276226	0.409579	0.554054
PRELP	15	8	1	1	0.561404	0.671629	1	1	0.108348	0.219131	0.561404
OPTC	1	4	1	1	0.454545	1	0.318728	1	1	0.7201	0.454545
ATP2B4	422	394	0.95483	1	0.502695	0.280044	0.923596	0.960484	0.23931	0.782994	0.502695
LAX1	19	22	1	1	0.455882	0.515776	0.67938	1	0.807064	0.342015	0.455882
ZC3H11A	159	335	9.82467e-07	0.982145	0.355464	0.450282	0.00535736	0.945791	0.876302	5.48226e-35	0.355464
SNRPE	19	163	2.07346e-11	1	0.0750469	1	0.0207053	1	0.194819	0	0.0750469
SOX13	400	370	0.795441	1	0.522727	0.902781	0.845936	1	0.909072	0.0204911	0.522727
ETNK2	21	16	1	1	0.544218	0.586436	0.516327	1	1	0.318989	0.544218
REN	4	7	1	1	0.394737	0.62547	1	1	1	0.242985	0.394737
KISS1	4	4	1	1	0.555556	0.314714	1	1	0.600001	0.607591	0.555556
GOLT1A	6	6	1	1	0.479167	1	0.697042	1	1	0.882996	0.479167
PLEKHA6	26	28	1	0.985629	0.473118	0.224009	0.406349	1	0.602032	0.470968	0.473118
PPP1R15B	1	37	0.000128386	1	0.0598291	1	1	1	0.312953	1.43211e-25	0.0598291
PIK3C2B	78	84	1	0.993607	0.48722	0.484945	0.601634	1	0.663401	0.602809	0.48722
MDM4	191	244	0.837007	1	0.438283	0.438161	0.949208	1	0.522943	4.66729e-07	0.438283
LRRN2	77	82	1	1	0.525444	0.668698	0.220607	1	0.531682	0.147977	0.525444
NFASC	245	276	0.915608	1	0.463183	0.871382	0.47594	1	0.942973	0.00269715	0.463183
CNTN2	5	3	1	1	0.424242	0.539056	0.166474	1	1	0.47313	0.424242
RBBP5	11	66	4.54394e-06	0.923063	0.11583	0.3787	0.327457	1	0.444922	2.55008e-41	0.11583
DSTYK	120	114	1	1	0.48652	0.550484	0.472979	1	0.449651	0.461722	0.48652
TMCC2	42	38	1	1	0.51087	0.482461	1	1	0.864136	0.76267	0.51087
NUAK2	727	687	1	1	0.511299	0.736468	0.696728	1	0.410247	0.102385	0.511299
KLHDC8A	593	584	1	0.997389	0.506533	0.962192	0.756149	1	0.342976	0.33735	0.506533
LEMD1	77	95	1	1	0.490175	0.484357	0.391272	1	0.182532	0.573929	0.490175
CDK18	192	223	0.967616	0.99663	0.466443	0.175628	0.942361	1	0.464173	0.025566	0.466443
MFSD4A	71	48	1	1	0.53202	0.445598	0.320386	1	0.0574076	0.213523	0.53202
ELK4	236	161	0.993186	0.99675	0.559648	0.0866412	0.13861	1	0.530052	2.11299e-05	0.559648
SLC45A3	91	48	0.254694	0.983175	0.61829	0.425974	0.136249	1	0.429127	4.32205e-08	0.61829
NUCKS1	290	289	1	0.997775	0.487778	0.427031	0.0687441	1	0.335292	0.288574	0.487778
RAB29	37	44	1	0.98255	0.437768	0.678289	0.193622	1	0.70725	0.0481631	0.437768
SLC41A1	59	60	1	1	0.473214	0.724512	0.784121	1	0.185982	0.352285	0.473214
PM20D1	9	6	1	1	0.488372	1	0.417719	1	0.397656	1	0.488372
SLC26A9	169	185	1	1	0.479182	0.470569	0.490767	1	0.52941	0.129838	0.479182
RAB7B	23	20	1	1	0.50365	1	0.221157	1	1	1	0.50365
CTSE	6	6	1	1	0.463415	0.668139	0.669628	1	0.174515	0.749259	0.463415
RHEX	22	19	1	1	0.52356	0.228396	0.700572	1	0.822136	0.56074	0.52356
AVPR1B	2	2	1	1	0.4	1	1	1	-1	0.726562	0.4
FAM72A	12	14	1	1	0.47	1	0.798242	1	1	0.613734	0.47
SRGAP2	195	141	0.575649	0.994108	0.596168	0.636084	0.888572	1	0.0576507	2.34158e-13	0.596168
IKBKE	33	26	1	1	0.492611	0.245107	0.274825	1	0.703318	0.887861	0.492611
RASSF5	371	344	0.73491	0.996379	0.538946	0.0930397	0.342816	0.957772	0.601864	0.000185449	0.538946
EIF2D	126	129	1	0.994434	0.510431	0.136404	0.927229	1	0.917431	0.550183	0.510431
DYRK3	52	49	1	1	0.502841	0.868901	0.777915	1	0.772034	0.957382	0.502841
MAPKAPK2	64	66	1	0.991263	0.489083	0.531545	1	1	0.582066	0.7431	0.489083
IL19	7	4	0.91168	1	0.4	0.125738	0.154994	1	0.209026	0.168978	0.4
FCMR	27	29	1	1	0.531469	0.781679	0.40764	1	0.637233	0.500629	0.531469
PIGR	5	2	1	1	0.535714	0.311179	0.540233	1	0.584535	0.845019	0.535714
FCAMR	1	1	1	1	0.5	1	1	1	1	1	0.5
C1orf116	2	1	1	1	0.4	-1	0.366025	1	1	0.726562	0.4
YOD1	32	29	1	1	0.528662	0.794906	1	1	0.67132	0.520633	0.528662
PFKFB2	25	35	1	1	0.464706	0.796054	0.694067	1	0.307545	0.396133	0.464706
C4BPB	3	3	1	1	0.421053	1	1	1	0.534508	0.629059	0.421053
C4BPA	6	4	1	1	0.583333	1	1	1	1	0.237047	0.583333
CD55	187	203	1	1	0.518936	0.0400069	0.0658518	1	0.534488	0.191246	0.518936
CR1	125	144	1	1	0.494893	0.59594	0.0520669	1	0.721949	0.760385	0.494893
CR1L	35	35	1	0.984911	0.530075	1	1	1	0.273777	0.423709	0.530075
CD46	126	129	1	1	0.493873	0.233801	0.928804	1	0.117031	0.752442	0.493873
CD34	9	3	1	1	0.463415	0.606283	0.0181002	1	0.172778	0.749259	0.463415
PLXNA2	55	69	1	0.993374	0.491722	0.233681	0.333421	1	0.522204	0.653953	0.491722
CAMK1G	3	2	1	1	0.428571	1	0.540881	1	1	0.647606	0.428571
LAMB3	4	2	1	1	0.545455	0.0535048	1	1	1	0.823803	0.545455
HSD11B1	6	5	1	1	0.548387	1	0.616716	1	0.573328	0.711071	0.548387
TRAF3IP3	4	3	1	1	0.625	1	1	1	1	0.42395	0.625
C1orf74	18	35	1	1	0.410959	0.607963	0.528906	1	0.0752868	0.0368523	0.410959
IRF6	4	6	1	1	0.416667	1	1	1	0.333515	0.523467	0.416667
UTP25	3	66	3.29973e-09	0.924402	0.0652174	1	0.475268	1	0.697743	0	0.0652174
SYT14	74	82	1	1	0.4967	0.437179	0.764126	1	0.463651	0.902858	0.4967
SERTAD4	16	7	1	1	0.576271	0.408005	0.186466	1	0.490718	0.289244	0.576271
HHAT	666	709	1	0.998223	0.491018	0.666099	0.943454	1	0.263091	0.210848	0.491018
KCNH1	61	48	1	1	0.498701	0.222954	0.557919	1	0.146381	1	0.498701
RCOR3	329	306	1	0.995897	0.505653	0.729289	0.464061	1	0.513525	0.699827	0.505653
TRAF5	107	103	1	1	0.532578	0.909922	0.628367	1	0.241254	0.0898143	0.532578
RD3	3	5	1	1	0.392857	1	1	1	1	0.32694	0.392857
SLC30A1	35	22	1	0.986178	0.566102	1	0.265732	1	1	0.0192937	0.566102
NEK2	18	16	1	1	0.492647	0.249898	0.487742	1	0.349319	0.931202	0.492647
LPGAT1	261	195	1	0.997979	0.549775	0.0583182	0.231469	1	0.845145	7.49722e-06	0.549775
INTS7	86	225	5.27544e-05	0.986524	0.292365	0.912597	1	1	0.125073	1.82169e-44	0.292365
DTL	21	306	1.38363e-39	0.970676	0.0688372	0.854588	0.755216	1	0.728194	0	0.0688372
PPP2R5A	95	80	1	0.993502	0.517857	0.392559	0.607601	1	0.635959	0.443239	0.517857
PACC1	26	41	1	1	0.461538	0.178292	0.869212	1	0.00574979	0.236794	0.461538
NENF	66	58	0.895298	0.988875	0.576087	0.244283	0.488213	1	0.550268	0.00552703	0.576087
ATF3	397	421	0.979715	0.998522	0.481687	0.563488	0.808889	1	0.634827	0.0543164	0.481687
BATF3	60	38	1	1	0.558719	0.6989	0.115818	1	0.157851	0.0551969	0.558719
NSL1	14	210	5.74318e-16	1	0.0827068	0.349833	0.351899	1	0.317027	0	0.0827068
TATDN3	171	163	1	1	0.511585	1	1	1	1	0.464604	0.511585
SPATA45	13	16	1	1	0.491228	0.344172	0.453502	1	0.598661	0.924775	0.491228
FLVCR1	72	84	1	0.992731	0.471014	1	0.270651	1	0.403329	0.216212	0.471014
VASH2	60	71	1	0.988848	0.450276	0.87193	0.70658	1	0.613703	0.0818469	0.450276
ANGEL2	232	231	1	1	0.510537	0.438581	0.841685	1	0.417658	0.433798	0.510537
RPS6KC1	690	708	1	0.998373	0.512175	0.576477	0.053439	1	0.301855	0.101304	0.512175
PROX1	426	487	1	1	0.485304	0.408797	0.0790541	0.962584	0.876262	0.115954	0.485304
SMYD2	268	226	1	0.995029	0.523277	0.436822	0.365785	1	0.715578	0.0517968	0.523277
PTPN14	378	371	1	1	0.480068	0.0466669	0.630432	1	0.100804	0.0321829	0.480068
CENPF	67	113	1	1	0.3951	0.151921	0.758189	1	0.184935	8.8312e-08	0.3951
KCNK2	2411	2405	1	0.99956	0.501816	0.942248	0.696055	0.951249	0.394973	0.650849	0.501816
KCTD3	321	273	0.486811	0.99376	0.558808	0.891582	0.554216	1	0.0670472	1.08388e-07	0.558808
USH2A	1699	1726	1	0.999291	0.501457	0.289643	0.832251	0.96145	0.425882	0.792413	0.501457
ESRRG	3572	3460	1	0.998104	0.507644	0.613686	0.987496	0.959643	0.941902	0.0228867	0.507644
GPATCH2	203	195	1	0.996979	0.481146	0.468109	0.0838549	1	0.12828	0.161007	0.481146
SPATA17	275	337	1	0.995608	0.474781	0.871458	0.0735323	1	0.225403	0.0415013	0.474781
RRP15	28	130	2.14977e-06	0.986933	0.19	0.512046	0.766966	1	0.401121	0	0.19
TGFB2	201	195	1	1	0.509938	0.822023	0.740077	1	0.788607	0.417561	0.509938
LYPLAL1	644	676	0.943742	0.99902	0.484337	1	0.937892	0.968938	0.545667	0.0504528	0.484337
SLC30A10	13	14	1	1	0.514706	0.718138	0.263531	1	0.7592	0.902158	0.514706
EPRS1	10	162	8.98539e-19	1	0.0708955	0.624118	1	1	0.253094	0	0.0708955
BPNT1	91	97	1	0.993728	0.489028	0.822023	0.524481	1	1	0.662741	0.489028
IARS2	7	133	2.06812e-10	0.968955	0.0851064	0.179578	1	1	0.0237979	0	0.0851064
RAB3GAP2	165	194	0.449338	0.996522	0.435897	0.568916	0.532473	1	0.177232	9.68104e-06	0.435897
MARK1	309	270	0.836012	0.997944	0.531522	0.832582	1	1	0.951341	0.00654983	0.531522
C1orf115	40	18	1	1	0.61875	0.79475	0.0954271	1	0.644098	0.00311962	0.61875
2002-03-01	34	22	1	1	0.542683	0.613574	0.53343	1	0.299463	0.307067	0.542683
2001-03-01	71	54	1	0.979471	0.554707	0.674333	0.49961	1	0.77098	0.0198846	0.554707
HLX	66	67	1	1	0.514286	0.16244	0.79869	1	0.890933	0.590611	0.514286
DUSP10	29	34	0.988184	1	0.519011	0.174981	0.4047	1	1	0.406552	0.519011
HHIPL2	4	2	1	1	0.433333	0.546449	0.283158	1	1	0.571588	0.433333
TAF1A	61	85	1	0.990727	0.404018	0.418688	0.215469	1	0.675808	3.59566e-05	0.404018
MIA3	174	181	1	1	0.505078	0.767886	0.818863	1	0.407139	0.76103	0.505078
AIDA	325	326	1	0.997964	0.503308	0.706033	0.481336	1	0.795669	0.752022	0.503308
BROX	111	107	1	1	0.524691	0.645152	0.550743	1	0.0558102	0.222558	0.524691
FAM177B	1	4	1	1	0.363636	0.442675	1	1	0.534163	0.263176	0.363636
DISP1	190	167	1	0.996991	0.525881	0.640636	0.501072	1	0.531206	0.0549804	0.525881
TLR5	115	116	1	0.995892	0.49076	0.325714	1	1	0.925786	0.63045	0.49076
SUSD4	19	13	1	1	0.584158	0.763735	0.789447	1	0.782579	0.107352	0.584158
CAPN8	337	301	1	1	0.511667	0.219374	0.290202	1	0.907807	0.261369	0.511667
CAPN2	378	339	0.935828	0.996639	0.512185	0.849984	0.958054	1	0.052593	0.210961	0.512185
TP53BP2	257	193	0.81093	0.997258	0.523256	0.624503	0.117741	1	0.000422516	0.0709112	0.523256
FBXO28	86	103	1	1	0.460094	1	0.919351	1	0.566775	0.0474981	0.460094
DEGS1	136	122	0.966523	0.995371	0.536249	0.842242	0.858603	1	0.294354	0.0296801	0.536249
NVL	24	235	7.07915e-16	0.960495	0.10095	1	0.359628	1	0.0644479	0	0.10095
CNIH4	445	443	1	1	0.507522	0.954497	0.556923	1	0.667681	0.461449	0.507522
WDR26	35	64	1	1	0.360856	0.182434	0.887074	1	0.508234	5.06568e-07	0.360856
CNIH3	1112	1078	0.978573	0.9985	0.511375	0.376706	0.769787	0.975886	0.975454	0.0365228	0.511375
DNAH14	64	41	0.618021	0.988143	0.599432	0.611355	0.56106	1	0.885986	0.000140433	0.599432
LBR	224	269	0.939805	1	0.458587	0.675695	1	1	0.841396	0.00085206	0.458587
ENAH	1146	1140	1	0.998084	0.499701	0.685969	0.677472	1	0.757759	0.895503	0.499701
SRP9	14	159	9.08047e-13	0.933149	0.0919118	0.571656	0.473134	1	0.831825	0	0.0919118
EPHX1	129	120	1	0.994997	0.53607	0.588637	0.272974	1	1	0.0371523	0.53607
TMEM63A	152	166	1	0.995946	0.5	0.551007	0.261736	1	0.859667	0.974571	0.5
LEFTY1	1	2	1	1	0.444444	-1	1	1	-1	1	0.444444
PYCR2	113	105	0.961103	1	0.51719	0.416364	0.921056	1	0.332303	0.394317	0.51719
LEFTY2	2	1	1	1	0.357143	-1	0.162748	1	1	0.168638	0.357143
SDE2	5	119	4.91476e-11	1	0.0792541	0.0474821	0.301394	1	0.144603	0	0.0792541
H3-3A	114	139	0.538468	0.995124	0.435928	0.8331	0.528896	1	0.698885	0.000179051	0.435928
ACBD3	177	122	0.858108	1	0.521042	0.597673	0.00522416	1	0.0047375	0.193872	0.521042
MIXL1	36	17	0.423626	1	0.684564	0.183502	1	1	0.664732	6.67187e-06	0.684564
LIN9	30	291	1.59305e-21	0.957451	0.101059	0.423297	0.478732	1	0.404615	0	0.101059
PARP1	541	588	0.581077	0.998861	0.469132	0.183258	1	1	0.367869	0.000234019	0.469132
STUM	64	45	1	1	0.537994	1	0.117783	1	0.454586	0.184357	0.537994
ITPKB	670	752	1	0.999191	0.484696	0.419011	0.686194	0.970033	0.118413	0.0298772	0.484696
PSEN2	54	44	1	1	0.540625	0.750945	0.463947	1	0.327596	0.16083	0.540625
COQ8A	109	104	1	0.99619	0.494286	0.670263	0.86227	1	0.252165	0.78102	0.494286
CDC42BPA	1803	1763	1	0.996362	0.506376	0.779832	0.906704	0.943353	0.607995	0.129096	0.506376
ZNF678	97	96	1	1	0.51458	1	0.917008	1	0.260125	0.506858	0.51458
SNAP47	114	154	0.993394	0.995164	0.465144	0.90881	0.291933	1	0.0587363	0.0405034	0.465144
JMJD4	48	37	0.667481	1	0.605691	0.541902	0.323255	1	0.85756	0.00105332	0.605691
PRSS38	2	1	1	1	0.56	0.582262	1	1	1	0.677639	0.56
WNT9A	13	14	1	1	0.543624	0.53234	0.357108	1	0.605771	0.322308	0.543624
WNT3A	9	9	1	1	0.466667	0.677014	1	1	0.732679	0.694004	0.466667
ARF1	97	135	0.113005	0.993801	0.402985	0.488735	1	1	0.650663	8.30101e-07	0.402985
C1orf35	38	26	0.506605	1	0.647619	0.102735	0.265087	1	0.856192	2.05216e-05	0.647619
MRPL55	29	36	1	1	0.46473	1	0.747788	1	0.844369	0.300679	0.46473
GUK1	95	137	0.328577	1	0.415565	1	0.617241	1	0.910892	1.16114e-05	0.415565
GJC2	3	2	1	1	0.411765	0.509155	0.348342	1	0.600109	0.377086	0.411765
IBA57	28	44	0.747537	1	0.391705	1	1	1	0.853382	0.00164333	0.391705
OBSCN	93	74	1	0.993315	0.530782	0.452294	0.675811	1	0.44192	0.164717	0.530782
TRIM11	54	45	1	0.98582	0.589041	0.215474	0.180312	1	1	0.00180772	0.589041
TRIM17	2	4	1	1	0.435897	1	0.353691	1	0.592161	0.511376	0.435897
RNF187	144	126	0.9956	0.991177	0.523705	0.380895	0.867775	1	0.303732	0.126195	0.523705
RHOU	32	22	0.935584	1	0.576687	1	0.840638	1	0.832524	0.0582246	0.576687
RAB4A	153	107	0.768141	0.9955	0.560354	0.38488	0.183036	1	0.774555	0.000407563	0.560354
CCSAP	110	112	1	1	0.47389	0.828368	0.391822	1	0.618576	0.158208	0.47389
NUP133	11	93	2.76142e-07	0.975648	0.132231	0.790595	0.681814	1	0.284353	0	0.132231
ABCB10	342	318	0.92849	1	0.520991	1	1	1	0.700878	0.0649893	0.520991
TAF5L	88	95	0.975492	1	0.455738	0.55379	0.6019	1	0.555992	0.0315155	0.455738
URB2	49	124	1.86329e-05	0.989286	0.238372	0.564347	0.158601	1	0.0560007	1.47661e-34	0.238372
GALNT2	1345	1246	1	0.997254	0.516306	0.14078	0.545353	1	0.8342	0.00154021	0.516306
PGBD5	11	11	1	1	0.533898	0.765519	1	1	0.131487	0.515913	0.533898
COG2	9	44	0.263302	1	0.172185	0.494157	0.80086	1	0.312386	5.69523e-17	0.172185
AGT	4	2	1	1	0.605263	1	1	1	0.60237	0.242985	0.605263
CAPN9	215	205	1	0.998606	0.5	1	0.40155	1	0.902426	0.985103	0.5
C1orf198	114	107	0.994518	1	0.48374	0.262463	0.454044	1	0.462505	0.396569	0.48374
TTC13	63	54	0.931352	1	0.571429	0.354078	1	1	0.121193	0.00619621	0.571429
ARV1	90	97	0.977244	1	0.47156	0.368951	0.655422	1	0.417735	0.197902	0.47156
FAM89A	30	34	1	1	0.508571	0.665124	0.680748	1	0.4251	0.879199	0.508571
TRIM67	43	48	0.986749	1	0.479452	0.679266	0.878443	1	0.451999	0.518387	0.479452
C1orf131	10	151	2.2646e-16	0.967642	0.068	0.248397	0.819001	1	0.221248	0	0.068
GNPAT	97	102	1	0.987995	0.482707	0.908337	0.838852	1	0.746496	0.484541	0.482707
SPRTN	34	172	3.41053e-17	0.972886	0.137161	0.199272	1	1	0.00983066	0	0.137161
EGLN1	125	121	1	1	0.509158	0.756806	0.929101	1	0.760353	0.624304	0.509158
TSNAX	106	97	0.96303	1	0.483287	0.369627	0.251199	1	0.385602	0.390051	0.483287
DISC1	32	27	1	1	0.568282	0.522659	0.734075	1	0.157524	0.0452596	0.568282
SIPA1L2	1031	934	1	0.998356	0.522429	0.252508	0.772542	1	0.519255	9.80234e-05	0.522429
NTPCR	89	77	1	0.994458	0.490305	0.42107	0.433899	1	0.08145	0.681875	0.490305
PCNX2	263	249	1	0.997814	0.502732	0.498158	0.728501	1	0.724175	0.796972	0.502732
MAP3K21	115	87	1	1	0.554502	0.817969	0.606964	1	0.419002	0.00674236	0.554502
KCNK1	357	365	1	0.994363	0.503529	0.679217	0.486451	0.958012	0.806167	0.664251	0.503529
SLC35F3	62	58	1	1	0.505859	0.771242	0.615953	1	0.813181	0.824805	0.505859
COA6	65	83	1	1	0.457732	0.681681	0.727978	1	0.696092	0.0686387	0.457732
TARBP1	129	76	1	1	0.556657	0.0550961	0.681343	1	0.000345812	0.00288052	0.556657
IRF2BP2	72	55	0.772999	0.988638	0.591781	0.773108	0.14622	1	1	0.000345155	0.591781
TOMM20	23	202	4.69355e-29	0.979202	0.0787519	0.0705044	1	1	0.0206515	0	0.0787519
RBM34	113	131	1	1	0.473159	0.915082	0.782814	1	0.624995	0.137268	0.473159
ARID4B	568	629	1	0.998084	0.475316	0.297753	0.87773	0.934757	0.565587	0.00117673	0.475316
GGPS1	420	425	1	0.998524	0.460579	0.0162783	0.0379535	1	0.148848	4.84228e-05	0.460579
TBCE	32	134	0.0777094	0.98282	0.277108	0.00914603	0.234968	1	0.00366297	1.43841e-28	0.277108
B3GALNT2	188	177	0.948795	1	0.523543	0.353401	1	1	0.935158	0.101002	0.523543
GNG4	215	222	1	0.997422	0.494845	0.874557	0.798369	1	0.454198	0.741261	0.494845
LYST	1452	1429	0.990634	0.998396	0.493581	0.365124	0.328085	0.95797	0.302451	0.233295	0.493581
NID1	127	93	0.92409	0.989266	0.551265	0.45643	0.291155	1	0.915775	0.00847437	0.551265
GPR137B	63	45	1	1	0.584239	0.614801	1	1	0.427787	0.00139713	0.584239
ERO1B	59	68	0.977894	1	0.478992	0.19319	0.411987	1	0.314111	0.457503	0.478992
EDARADD	240	223	1	0.997671	0.510477	0.776981	0.690665	1	0.552633	0.371761	0.510477
LGALS8	342	325	0.985636	0.996403	0.489879	0.24414	0.210737	1	0.477674	0.396019	0.489879
HEATR1	19	82	0.000281233	0.977899	0.183607	1	0.854282	1	0.828226	4.4132e-31	0.183607
ACTN2	53	62	1	1	0.511688	0.0554665	0.495122	1	0.503194	0.682755	0.511688
MTR	185	199	1	0.996959	0.47836	1	1	1	0.621056	0.10969	0.47836
RYR2	2525	2572	1	0.999504	0.49588	1	0.905222	1	0.716148	0.313635	0.49588
ZP4	6	6	1	1	0.580645	0.321983	1	1	1	0.458258	0.580645
CHRM3	255	215	1	0.992731	0.508652	0.100942	0.439066	1	0.255687	0.336697	0.508652
FMN2	838	863	1	0.997428	0.496568	0.234456	0.276338	1	0.637993	0.714202	0.496568
GREM2	318	350	1	0.997566	0.47541	1	0.610259	1	0.7272	0.0431678	0.47541
RGS7	400	381	1	0.997689	0.50491	0.259485	0.542149	1	0.506594	0.665109	0.50491
FH	31	51	0.554014	1	0.361111	0.689631	0.730422	1	0.270949	4.95334e-05	0.361111
KMO	12	12	1	1	0.544304	0.493962	1	1	1	0.494382	0.544304
OPN3	127	86	0.966349	0.994035	0.588745	0.598532	0.294618	1	0.223189	2.25168e-06	0.588745
WDR64	369	330	0.79091	1	0.53125	0.681367	0.948318	1	1	0.00287016	0.53125
EXO1	60	74	0.997098	1	0.4575	0.260118	1	1	1	0.0979768	0.4575
MAP1LC3C	5	16	1	1	0.386792	1	0.0741732	1	0.491674	0.0236456	0.386792
PLD5	1629	1642	1	0.996522	0.500079	0.758681	0.78842	1	0.716239	0.865726	0.500079
CEP170	752	734	1	0.999201	0.499	0.961082	0.192266	1	0.617219	0.87633	0.499
SDCCAG8	1542	1450	1	1	0.513957	0.27618	0.825476	1	1	0.0046416	0.513957
AKT3	3547	4578	8.85992e-09	0.99953	0.437519	0.0116296	0.847575	0.949548	0.0614455	0	0.437519
ZBTB18	46	71	1	0.989613	0.474093	0.0138997	0.152178	1	0.236616	0.385679	0.474093
C1orf100	214	243	1	0.998313	0.493676	0.944401	0.23253	1	0.0918346	0.579169	0.493676
ADSS2	139	221	0.00245615	1	0.355693	0.702757	0.555615	1	0.0040167	1.6373e-22	0.355693
CATSPERE	38	43	1	1	0.44898	0.846115	0.888133	1	0.347226	0.065434	0.44898
DESI2	138	126	1	0.995227	0.498807	0.304904	0.724331	1	0.461263	1	0.498807
COX20	107	148	0.67549	0.994085	0.433962	0.60525	0.0140282	1	0.0302599	0.000439969	0.433962
HNRNPU	8	25	0.0501272	1	0.1	0.406289	0.003198	1	0.039293	2.65108e-19	0.1
EFCAB2	377	414	1	0.99709	0.498726	0.610704	0.209915	1	0.0988272	0.96955	0.498726
KIF26B	247	225	1	0.997238	0.511724	0.533959	0.633491	1	0.309257	0.415275	0.511724
SMYD3	561	630	1	1	0.486974	0.594999	0.179448	1	0.357572	0.079454	0.486974
TFB2M	32	111	0.00518168	0.975277	0.264423	0.860258	0.0323205	1	0.594388	1.78581e-23	0.264423
CNST	541	677	1	0.998991	0.47995	0.00692934	0.0287199	1	0.018054	0.0110253	0.47995
SCCPDH	175	145	0.484062	0.996006	0.558185	0.860789	0.448807	1	1	0.000296197	0.558185
AHCTF1	47	267	4.24171e-17	0.979413	0.166192	0.317734	1	1	0.282628	0	0.166192
ZNF695	83	68	0.954956	1	0.540187	0.790802	0.65155	1	0.80714	0.0687773	0.540187
ZNF670	68	62	1	0.990099	0.502475	0.644282	0.897586	1	0.502696	1	0.502475
ZNF669	21	15	0.848633	1	0.509091	0.173941	0.228103	1	0.536332	0.923401	0.509091
ZNF124	14	18	1	1	0.507692	0.301535	0.480339	1	0.80107	0.929614	0.507692
ZNF496	58	24	1	0.983189	0.622047	0.0194882	0.130862	1	0.566612	6.65106e-05	0.622047
GCSAML	6	4	1	1	0.461538	1	1	1	0.079442	0.83882	0.461538
OR14A2	2	1	1	1	0.4	-1	1	1	0.440927	0.726562	0.4
TRIM58	55	41	0.92435	1	0.557003	0.876718	0.871437	1	0.75046	0.0513763	0.557003
OR2L13	11	14	1	1	0.447368	1	1	1	0.759345	0.415985	0.447368
SH3BP5L	19	23	1	1	0.408333	0.552958	0.503381	1	0.254504	0.0527483	0.408333
ZNF672	56	40	1	1	0.570064	0.854684	0.256607	1	0.514407	0.0147843	0.570064
ZNF692	173	194	1	1	0.474067	0.592595	1	1	0.802482	0.090835	0.474067
PGBD2	61	50	1	1	0.524691	1	0.673048	1	0.455709	0.403239	0.524691
SH3YL1	69	61	0.975957	1	0.555891	0.279738	0.485431	1	1	0.0470081	0.555891
ACP1	106	120	1	1	0.472303	0.365305	0.381306	1	0.585803	0.157097	0.472303
TMEM18	22	25	1	1	0.494949	0.834229	0.542572	1	0.692555	0.943081	0.494949
SNTG2	459	450	1	0.998898	0.487476	0.757598	0.0628322	1	0.585015	0.144172	0.487476
TPO	19	15	0.95211	1	0.511765	0.0666067	1	1	1	0.817046	0.511765
PXDN	14	18	1	1	0.467742	0.463322	1	1	1	0.526416	0.467742
MYT1L	25	35	1	1	0.453659	0.266651	1	1	0.449119	0.206352	0.453659
EIPR1	212	267	0.691029	1	0.475854	0.700032	0.00578332	1	1	0.0491681	0.475854
TRAPPC12	119	159	0.771472	1	0.466956	0.835793	0.0184703	1	0.61927	0.0479752	0.466956
ADI1	88	88	1	1	0.519747	0.394391	0.113802	1	0.325244	0.339369	0.519747
RNASEH1	95	106	1	1	0.458867	0.663225	0.544007	1	0.057136	0.0593638	0.458867
RPS7	10	150	3.11004e-10	0.955877	0.0614251	0.39536	0.787322	1	0.346705	0	0.0614251
COLEC11	229	207	1	0.9965	0.520524	0.854475	0.930602	1	0.829965	0.155644	0.520524
ALLC	7	6	1	1	0.610169	0.355314	1	1	0.39063	0.111161	0.610169
DCDC2C	10	12	1	1	0.430233	0.714112	0.77748	1	1	0.229864	0.430233
CMPK2	14	5	1	1	0.681818	0.684983	0.48252	1	0.667491	0.00368996	0.681818
RSAD2	3	1	1	1	0.533333	0.560276	1	0.320377	0.47434	1	0.533333
RNF144A	421	439	1	0.997248	0.490696	0.25944	0.757405	0.961518	0.953771	0.289843	0.490696
ID2	10	5	1	1	0.529412	0.610011	0.413686	1	0.353889	0.86005	0.529412
KIDINS220	101	100	1	0.987144	0.524116	0.232478	0.917967	1	0.500458	0.185023	0.524116
MBOAT2	214	214	1	0.997171	0.506365	0.398067	0.628918	1	0.595436	0.613129	0.506365
ASAP2	862	762	1	1	0.532134	0.249652	0.604953	1	0.595298	2.2275e-06	0.532134
ITGB1BP1	197	172	0.619133	0.996407	0.55457	0.130783	1	1	0.390248	0.000215217	0.55457
CPSF3	7	29	0.517038	1	0.203947	0.744624	0.5533	1	0.175759	5.97373e-14	0.203947
IAH1	9	6	1	1	0.580935	1	1	1	0.585719	0.000151326	0.580935
ADAM17	282	288	1	1	0.512596	0.240196	0.458968	1	0.608471	0.276176	0.512596
YWHAQ	291	378	1	0.996372	0.442652	0.0768537	1	1	0.952013	1.03392e-07	0.442652
TAF1B	169	1340	0	0.946925	0.114211	0.232555	0.112307	0.640362	0.0262581	0	0.114211
GRHL1	123	93	1	0.995094	0.542022	1	0.173895	1	0.680723	0.0210413	0.542022
KLF11	29	22	1	1	0.5625	1	1	1	1	0.130386	0.5625
CYS1	52	24	0.627365	0.968895	0.648936	0.677922	0.520678	1	0.856513	1.59705e-07	0.648936
RRM2	5	59	1.13274e-05	1	0.0765306	1	1	1	0.697436	6.54857e-38	0.0765306
HPCAL1	306	274	1	0.998127	0.492978	0.131018	0.3411	1	0.0277931	0.55891	0.492978
ODC1	61	114	1	1	0.405462	0.0248783	0.469556	1	0.0918687	4.14325e-05	0.405462
NOL10	15	216	2.44469e-27	1	0.0599022	0.243189	0.312912	1	0.348847	0	0.0599022
ATP6V1C2	85	101	0.899253	0.989599	0.507171	0.108761	0.0638466	1	0.768535	0.82828	0.507171
PDIA6	223	250	0.954748	0.997277	0.472185	0.9334	0.7507	0.948036	0.704014	0.0304806	0.472185
C2orf50	9	13	0.938655	1	0.493333	0.231443	0.231212	1	1	1	0.493333
SLC66A3	71	49	1	1	0.554974	0.641522	0.219268	1	0.328771	0.0353052	0.554974
ROCK2	215	203	0.940556	0.995172	0.520507	0.0910401	0.377107	1	0.525834	0.0810006	0.520507
E2F6	68	86	1	1	0.484733	0.260122	0.0760012	1	1	0.51152	0.484733
GREB1	19	15	1	1	0.542636	0.33025	0.655833	1	0.798865	0.374957	0.542636
LPIN1	466	453	0.989879	0.998652	0.486714	0.176565	0.249805	1	0.284105	0.142172	0.486714
TRIB2	16	12	1	1	0.492063	1	0.126711	1	0.796968	0.928492	0.492063
LRATD1	1	3	1	1	0.3	-1	1	1	1	0.289062	0.3
NBAS	56	954	0	0.959767	0.0694354	0.163722	0.170274	0.843965	0.0895696	0	0.0694354
DDX1	17	158	2.00426e-14	0.950823	0.123239	1	0.150695	1	0.683941	0	0.123239
MYCN	80	117	0.732337	0.992437	0.430427	0.700384	0.49171	1	0.41184	0.00186311	0.430427
FAM49A	119	110	1	0.994838	0.504516	0.534684	1	1	0.399153	0.773568	0.504516
RAD51AP2	48	47	1	1	0.487879	0.370251	0.909711	1	0.905658	0.464352	0.487879
VSNL1	740	764	0.940873	0.99938	0.499148	0.186229	0.431926	1	0.700286	0.88129	0.499148
SMC6	179	865	0	0.973994	0.133893	0.00277431	0.00436853	0.907255	1.32719e-06	0	0.133893
GEN1	309	402	0.13255	0.998104	0.438695	0.897767	0.585247	1	0.753203	1.13049e-08	0.438695
KCNS3	148	116	1	0.995292	0.535129	0.819272	0.185256	1	0.679397	0.0365716	0.535129
NT5C1B-RDH14	60	62	1	1	0.524941	0.555121	0.621579	1	0.389952	0.328542	0.524941
RDH14	30	19	1	0.974963	0.60479	1	1	1	0.496524	0.0124956	0.60479
NT5C1B	3	2	1	1	0.692308	1	1	1	1	0.0639147	0.692308
OSR1	72	83	1	0.992851	0.491071	0.368579	1	1	0.542359	0.641493	0.491071
TTC32	109	130	0.938902	1	0.50133	0.0210385	0.638229	1	0.174928	0.970875	0.50133
WDR35	178	168	1	0.992933	0.524272	0.442127	0.705204	1	0.216508	0.0845484	0.524272
MATN3	10	6	1	1	0.571429	1	0.772747	1	0.358718	0.138753	0.571429
LAPTM4A	150	156	1	1	0.47484	0.225862	0.876526	1	0.489883	0.102034	0.47484
SDC1	154	156	1	0.991415	0.522532	0.926954	0.491112	1	0.0638085	0.140007	0.522532
PUM2	670	904	0.645849	0.999181	0.431805	0.0152962	0.798875	1	0.841509	4.0999e-22	0.431805
HS1BP3	58	49	0.996256	0.991424	0.544681	0.557868	0.717625	1	0.881614	0.0713099	0.544681
GDF7	88	59	0.491248	0.990804	0.595133	1	1	1	0.888621	3.89875e-05	0.595133
LDAH	118	145	1	0.99555	0.482222	0.315494	0.197886	1	0.568839	0.27079	0.482222
APOB	3	3	1	1	0.421053	0.534163	0.576503	1	0.531116	0.629059	0.421053
TDRD15	1	2	1	1	0.538462	1	1	1	1	1	0.538462
KLHL29	79	75	1	0.995243	0.500595	1	0.842414	1	0.537717	1	0.500595
ATAD2B	478	458	1	0.996411	0.496108	0.738865	0.303746	1	0.418195	0.742267	0.496108
UBXN2A	383	323	0.769841	1	0.529688	0.830336	0.35456	1	0.64608	0.00431541	0.529688
MFSD2B	43	45	1	1	0.50152	1	1	1	0.507457	1	0.50152
WDCP	150	120	0.967992	1	0.506356	0.588525	0.0643194	1	0.0948846	0.720065	0.506356
FKBP1B	69	57	1	0.979995	0.547264	0.606174	0.8994	1	0.787302	0.0402307	0.547264
SF3B6	8	114	5.68682e-10	1	0.0608696	0.729743	0.556316	1	1	0	0.0608696
FAM228B	857	842	1	0.998572	0.499196	0.557722	0.945221	1	0.559745	0.957361	0.499196
TP53I3	280	276	1	0.997871	0.503459	0.884495	0.766754	1	0.799961	0.746596	0.503459
PFN4	154	146	0.994072	0.996115	0.535266	0.219299	0.514164	1	0.86381	0.0293608	0.535266
FAM228A	2	5	1	1	0.425926	1	0.66141	1	0.643983	0.33175	0.425926
ITSN2	609	643	1	0.998993	0.483912	0.833781	0.905166	0.968103	0.385403	0.0474232	0.483912
NCOA1	417	590	0.936306	0.998839	0.399443	0.0136023	0.0136665	1	0.459754	2.09017e-33	0.399443
PTRHD1	172	170	1	0.989501	0.485965	0.705146	0.543255	1	0.467083	0.272718	0.485965
CENPO	265	316	0.562616	1	0.454082	1	1	1	0.751864	5.16758e-05	0.454082
ADCY3	163	149	1	0.996428	0.525378	0.421393	1	1	0.802158	0.0831728	0.525378
DNAJC27	324	315	1	0.996066	0.487961	0.651486	0.084863	1	0.67571	0.248789	0.487961
EFR3B	498	439	0.944903	1	0.513586	0.625103	0.921996	1	0.0416112	0.119776	0.513586
POMC	5	2	1	1	0.5625	0.650956	0.604358	1	0.406875	0.374152	0.5625
DNMT3A	142	151	0.964444	1	0.539963	0.0253338	0.251161	1	0.0166609	0.00946357	0.539963
DTNB	813	832	1	0.996603	0.504422	0.765308	0.137524	0.97218	0.938031	0.426245	0.504422
ASXL2	410	450	1	1	0.469859	1	0.146368	1	0.515666	0.00104649	0.469859
KIF3C	113	83	1	0.995064	0.540441	1	0.109148	1	0.495825	0.0188018	0.540441
RAB10	419	509	0.19381	0.998871	0.455721	0.193085	0.351117	1	0.961265	1.13746e-07	0.455721
GAREM2	243	182	1	1	0.555885	0.597903	0.670539	1	0.049036	4.35166e-05	0.555885
HADHA	409	487	0.93418	0.998432	0.473068	0.809817	0.206541	1	0.280516	0.00599939	0.473068
HADHB	275	313	0.464491	0.997799	0.459814	0.21307	0.954721	1	0.838586	0.000750228	0.459814
ADGRF3	232	212	1	1	0.501302	0.871255	0.646505	1	0.0912385	0.938948	0.501302
SELENOI	232	227	1	0.997456	0.490159	0.475929	0.896317	1	0.269205	0.419769	0.490159
DRC1	30	28	1	1	0.501484	0.809667	0.761879	1	0.73382	1	0.501484
OTOF	165	186	1	0.994709	0.486433	0.712269	0.641931	1	0.282593	0.354065	0.486433
FAM166C	9	14	1	1	0.550633	0.0854496	0.45369	1	0.126837	0.229658	0.550633
CIB4	27	27	1	1	0.510549	0.510168	0.463851	1	1	0.794212	0.510549
KCNK3	15	17	1	1	0.416058	0.547496	1	1	0.481093	0.0578939	0.416058
SLC35F6	92	86	1	0.993628	0.539557	0.29464	0.304306	1	0.827307	0.0420797	0.539557
CENPA	4	48	0.263052	1	0.115385	0.0902979	0.0928784	1	0.189919	2.60705e-28	0.115385
DPYSL5	328	292	1	0.998331	0.520616	0.894509	0.3907	1	0.865027	0.0411623	0.520616
MAPRE3	97	89	1	1	0.502179	1	0.411628	1	0.779681	0.921048	0.502179
TMEM214	86	93	0.973484	0.992428	0.503788	0.1508	0.425547	1	0.638402	0.965227	0.503788
AGBL5	95	88	0.975576	0.986567	0.522689	0.0922649	0.410991	1	0.584987	0.217934	0.522689
OST4	7	1	1	1	0.789474	1	0.474654	0.222222	0.263158	0.0127258	0.789474
EMILIN1	229	247	1	0.997536	0.486137	0.61975	0.565361	1	0.594301	0.253228	0.486137
KHK	111	98	1	0.995119	0.510976	0.909365	0.581937	1	0.437326	0.50651	0.510976
CGREF1	168	106	0.089509	0.991856	0.607386	0.707854	0.931177	1	0.530472	2.26054e-12	0.607386
ABHD1	104	112	0.992413	0.99456	0.514946	0.343434	0.337521	1	0.551386	0.483139	0.514946
PREB	1	31	0.477316	1	0.0337079	0.315996	1	1	1	4.94887e-23	0.0337079
TCF23	2	4	1	1	0.52381	0.464102	0.599925	1	0.50507	1	0.52381
SLC5A6	163	127	1	1	0.558756	0.450118	0.725177	1	0.235623	0.000591031	0.558756
ATRAID	536	519	1	0.99679	0.51256	0.251282	0.735916	1	0.619214	0.154842	0.51256
CAD	63	163	0.0247391	0.992812	0.309816	0.286009	0.0621375	1	0.128323	4.53097e-23	0.309816
SLC30A3	437	469	1	0.998629	0.494174	1	0.352984	1	0.299823	0.565925	0.494174
DNAJC5G	24	14	1	1	0.521127	0.507099	0.27573	1	0.116044	0.672756	0.521127
TRIM54	1085	1027	1	0.99947	0.503447	0.535644	0.134756	1	0.751337	0.541622	0.503447
MPV17	182	179	1	0.996488	0.501317	0.518427	0.94055	1	0.506436	0.905578	0.501317
GTF3C2	145	408	4.84242e-21	0.986904	0.258812	0.101251	0.894845	1	0.621217	0	0.258812
EIF2B4	32	63	0.671013	0.9668	0.324818	0.675161	0.630143	1	0.720679	1.27518e-09	0.324818
SNX17	256	247	1	0.997347	0.522546	0.363971	0.694721	1	0.662226	0.0939119	0.522546
ZNF513	75	74	1	0.992567	0.585586	0.0549804	0.0292213	1	0.118654	4.27523e-05	0.585586
PPM1G	202	177	1	0.9968	0.498801	0.725405	0.218172	1	0.0430183	0.909892	0.498801
NRBP1	51	123	0.00304476	1	0.288744	0.684253	0.0860533	1	0.239253	2.91401e-26	0.288744
KRTCAP3	2	1	1	1	0.444444	-1	1	1	0.414214	1	0.444444
IFT172	519	524	1	0.991516	0.503991	0.14719	0.507456	0.895462	0.581506	0.462795	0.503991
FNDC4	32	19	0.909534	1	0.615	0.809295	0.701744	1	0.839266	0.00132428	0.615
GCKR	255	242	0.94062	0.997837	0.520777	0.456707	0.738599	1	0.886219	0.0698071	0.520777
ZNF512	165	200	1	0.994026	0.494021	0.0508382	0.18103	1	0.240251	0.603208	0.494021
CCDC121	93	80	1	0.99296	0.483304	0.198913	0.0730808	1	0.626614	0.400973	0.483304
GPN1	27	187	5.27713e-15	0.963085	0.131837	0.428188	0.655144	1	0.872385	0	0.131837
SUPT7L	80	110	0.590666	1	0.425665	1	0.539394	1	0.65761	0.000190921	0.425665
SLC4A1AP	92	74	1	0.994629	0.515436	0.117719	1	1	0.228854	0.463137	0.515436
MRPL33	34	93	0.000170404	0.986943	0.253695	0.441207	0.437011	1	0.0146102	1.5284e-24	0.253695
RBKS	113	95	0.979581	1	0.533825	0.715138	0.234159	1	0.625611	0.0578672	0.533825
BABAM2	568	660	0.76094	0.997828	0.464228	0.0339986	0.159579	0.935492	0.759933	1.61874e-07	0.464228
FOSL2	12	11	1	1	0.484848	1	0.441657	1	1	0.792583	0.484848
PLB1	415	379	1	0.998712	0.511943	0.58224	0.246408	1	0.839768	0.20194	0.511943
PPP1CB	24	230	2.58887e-20	0.943984	0.102828	0.498495	0.312114	1	0.335202	0	0.102828
SPDYA	14	15	1	1	0.552846	0.253672	0.465517	1	0.801095	0.275253	0.552846
TRMT61B	76	62	1	1	0.524554	0.197091	0.708809	1	0.301409	0.32004	0.524554
WDR43	23	275	2.42397e-41	0.910191	0.0630252	0.193254	0.509557	0.751882	0.193797	0	0.0630252
TOGARAM2	32	27	1	1	0.486692	0.0856663	0.618544	1	0.72443	0.710423	0.486692
PCARE	39	35	1	1	0.46732	0.119124	0.453023	1	0.517838	0.27581	0.46732
CLIP4	1027	958	1	0.998074	0.500161	0.107422	0.136688	1	0.249787	0.92931	0.500161
ALK	214	207	1	1	0.498893	0.731944	0.301275	1	0.833302	0.943693	0.498893
YPEL5	19	41	0.9362	0.979749	0.280488	0.583233	0.378937	1	0.357743	1.24036e-12	0.280488
LBH	182	165	1	0.996592	0.507666	0.369906	0.755339	1	0.15544	0.661292	0.507666
LCLAT1	3983	3997	1	1	0.498456	0.0733626	0.219923	0.974741	0.837592	0.637251	0.498456
CAPN13	7	2	1	1	0.409091	0.0330845	0.0333882	1	0.150222	0.279956	0.409091
GALNT14	22	31	1	1	0.507317	0.0323612	0.680115	1	0.336572	0.888411	0.507317
CAPN14	3	4	1	1	0.46875	0.572967	0.669584	1	1	0.703537	0.46875
EHD3	3	7	0.84571	1	0.463415	1	0.586352	1	0.016421	0.749259	0.463415
SRD5A2	2	1	1	1	0.47619	0.4813	1	1	1	1	0.47619
MEMO1	316	399	1	0.994941	0.448997	0.166203	0.671735	1	0.529579	1.22426e-06	0.448997
DPY30	34	53	0.280074	1	0.333333	0.857193	0.193069	1	0.178964	4.87529e-08	0.333333
SPAST	133	139	1	1	0.492971	1	0.377628	1	0.473467	0.667946	0.492971
SLC30A6	146	175	0.547197	0.996095	0.472249	0.48925	0.936669	1	0.0319595	0.0699936	0.472249
NLRC4	28	20	1	1	0.5625	0.376128	1	1	1	0.0599088	0.5625
YIPF4	67	78	0.962516	1	0.503671	0.152742	0.687615	1	0.159265	0.878014	0.503671
BIRC6	1752	1878	0.518365	1	0.5	0.105345	0.000344102	1	0.016554	1	0.5
TTC27	17	304	1.6718e-37	1	0.076087	0.210808	0.53156	1	0.0126239	0	0.076087
LTBP1	58	67	1	1	0.494118	1	0.530876	1	0.273011	0.824466	0.494118
RASGRP3	55	35	0.712776	1	0.474684	0.019595	0.0333494	1	0.0109983	0.216773	0.474684
FAM98A	107	103	1	1	0.497784	0.166835	0.922175	1	0.74237	0.938647	0.497784
CRIM1	213	204	1	0.997494	0.502506	0.43498	1	1	0.769517	0.821659	0.502506
FEZ2	586	598	1	0.998173	0.499886	0.487634	0.199561	1	0.899538	0.951801	0.499886
VIT	939	943	1	0.996085	0.505182	1	0.198473	0.973991	0.866433	0.303128	0.505182
STRN	211	198	0.912177	1	0.485749	0.294785	0.218129	1	0.275285	0.257009	0.485749
HEATR5B	66	80	0.768906	1	0.505983	0.0428464	0.131603	1	1	0.803778	0.505983
GPATCH11	62	79	1	0.980238	0.427184	0.368721	0.513609	1	0.425391	0.00182773	0.427184
EIF2AK2	249	68	3.8132e-16	0.994876	0.797017	0.915483	0.568877	1	0.478772	0	0.797017
SULT6B1	124	156	1	0.996522	0.474415	0.319925	0.163738	1	0.928395	0.0987715	0.474415
CEBPZOS	210	251	1	0.994233	0.472282	0.615642	0.694879	0.947236	0.229357	0.0316698	0.472282
CEBPZ	57	722	0	0.966006	0.0738307	0.632912	0.473223	1	0.121374	0	0.0738307
NDUFAF7	66	78	0.764093	0.992822	0.421329	0.609661	0.51136	1	0.20082	0.000133896	0.421329
PRKD3	44	60	1	1	0.436782	0.879796	0.797149	1	0.259018	0.00937811	0.436782
QPCT	26	25	1	1	0.520202	0.638393	0.595012	1	0.153479	0.617188	0.520202
CDC42EP3	376	403	0.952679	0.996992	0.47653	0.254463	0.887942	0.959558	0.0920615	0.0199874	0.47653
RMDN2	108	81	1	0.99558	0.528634	0.540527	0.248468	1	0.151017	0.10349	0.528634
ATL2	104	276	8.80606e-06	0.989257	0.275591	0.106401	0.0772596	1	0.443718	0	0.275591
HNRNPLL	661	609	0.474272	1	0.542362	0.18967	0.18578	0.968315	0.0681361	1.14033e-08	0.542362
GALM	85	73	1	1	0.508532	0.598013	0.508939	1	0.436563	0.709612	0.508532
SRSF7	3	97	3.28249e-14	0.877347	0.0501393	0.682524	1	1	0.478324	0	0.0501393
GEMIN6	142	150	1	1	0.487041	0.636145	1	1	0.710339	0.44928	0.487041
DHX57	176	184	1	0.990483	0.494033	0.355612	0.615768	1	0.483192	0.82135	0.494033
MORN2	39	34	1	1	0.506224	0.839385	0.524066	1	0.573794	0.897101	0.506224
ARHGEF33	34	24	1	1	0.508621	0.266613	0.228331	1	0.456876	0.843245	0.508621
SOS1	282	362	0.974246	0.996223	0.447405	0.181485	0.666992	1	0.189507	1.90656e-06	0.447405
CDKL4	389	384	1	0.995337	0.505058	0.942954	0.96198	1	0.732408	0.540721	0.505058
MAP4K3	5714	4866	0.164238	0.997994	0.546781	0.00135277	0.644363	0.890281	8.55857e-07	0	0.546781
TMEM178A	336	290	0.855256	0.996109	0.524041	0.755732	0.864414	1	0.0667438	0.0244911	0.524041
THUMPD2	281	315	1	0.99782	0.503542	0.511131	0.0145368	1	0.289164	0.743678	0.503542
SLC8A1	45	64	0.842156	0.995226	0.517282	0.0211949	0.063707	1	0.071453	0.299755	0.517282
PKDCC	22	12	0.967205	1	0.583333	1	0.13521	1	1	0.150675	0.583333
EML4	322	299	1	1	0.503442	0.742055	0.621962	1	0.179224	0.764144	0.503442
COX7A2L	215	173	1	0.996813	0.547751	0.494358	0.572596	1	0.277169	0.000597818	0.547751
KCNG3	302	280	0.943335	1	0.516459	0.285265	0.749224	1	0.85674	0.123457	0.516459
MTA3	3454	3540	0.819881	1	0.492965	0.29534	0.986918	0.865704	0.860456	0.0264645	0.492965
HAAO	156	151	1	1	0.539293	0.768016	0.463855	1	0.0619671	0.0131567	0.539293
ZFP36L2	25	31	1	1	0.452055	0.805597	1	1	1	0.278615	0.452055
THADA	488	546	1	0.999001	0.493759	0.0814127	0.280845	1	0.159844	0.457629	0.493759
PLEKHH2	100	106	1	1	0.497561	0.640496	0.786733	1	0.842054	0.916469	0.497561
DYNC2LI1	134	102	1	1	0.51986	1	0.134529	1	0.0273803	0.258785	0.51986
ABCG5	10	20	1	1	0.444444	1	0.245084	1	0.134433	0.285284	0.444444
ABCG8	9	10	1	1	0.4125	0.115674	0.543142	1	1	0.140538	0.4125
LRPPRC	1175	2270	0	0.983197	0.333928	2.39619e-08	0.552825	0.779562	0.187281	0	0.333928
PPM1B	626	589	0.798669	0.998293	0.505885	0.0291829	0.757482	0.967618	0.935793	0.464425	0.505885
SLC3A1	48	60	1	1	0.50463	0.282035	0.144412	1	0.573664	0.884991	0.50463
PREPL	137	153	1	1	0.479031	0.600207	0.757148	1	0.665363	0.178762	0.479031
CAMKMT	4134	4121	1	0.99957	0.50173	0.74547	0.739225	0.925591	0.758113	0.590925	0.50173
SIX3	147	127	1	1	0.512418	0.818693	0.478207	1	0.302605	0.514657	0.512418
SIX2	3	2	1	1	0.655172	1	0.358337	1	1	0.122078	0.655172
SRBD1	67	1501	0	0.93985	0.0532298	1.2493e-08	0.532461	0.929178	0.109004	0	0.0532298
PRKCE	544	584	0.626627	1	0.471384	0.339455	0.704386	1	0.46372	0.000243295	0.471384
EPAS1	16	14	1	1	0.530435	1	1	1	1	0.572656	0.530435
TMEM247	3	4	1	1	0.411765	1	1	1	1	0.377086	0.411765
ATP6V1E2	27	26	1	1	0.484694	1	0.587024	1	1	0.719712	0.484694
RHOQ	258	257	1	1	0.505351	0.580455	1	1	0.316729	0.678332	0.505351
PIGF	144	166	1	0.996115	0.465184	0.342958	0.743251	1	0.79974	0.0230168	0.465184
CRIPT	59	62	1	1	0.523944	1	0.106257	1	0.771569	0.394471	0.523944
SOCS5	556	470	0.577555	0.997926	0.549191	0.745597	0.681892	1	0.270911	5.90106e-10	0.549191
MCFD2	305	322	1	0.998133	0.507477	0.306165	0.236145	1	0.559929	0.530549	0.507477
TTC7A	435	367	1	0.994685	0.526386	0.288624	0.327002	1	0.759786	0.00247916	0.526386
STPG4	73	58	1	1	0.514019	0.860438	0.435182	1	0.186893	0.544284	0.514019
CALM2	69	147	0.188253	0.980786	0.337644	0.346666	0.292113	1	0.0909723	8.60233e-19	0.337644
EPCAM	25	18	1	0.982122	0.572052	0.363168	0.835913	1	1	0.0238166	0.572052
MSH2	174	178	1	1	0.478896	0.592151	0.767778	1	0.115888	0.145866	0.478896
KCNK12	12	4	0.999926	1	0.548387	0.0171882	0.213834	1	0.307562	0.401813	0.548387
MSH6	45	35	0.989787	1	0.587121	0.328292	0.737622	1	0.514262	0.00533428	0.587121
FBXO11	336	450	0.302386	0.996697	0.397624	0.363627	0.0047047	1	0.0322816	1.47963e-24	0.397624
FOXN2	581	485	1	1	0.528058	0.231167	0.387579	1	0.266566	0.000852684	0.528058
PPP1R21	497	501	1	1	0.501988	0.656468	0.968113	1	0.227111	0.813032	0.501988
STON1-GTF2A1L	947	919	1	1	0.50065	0.710657	0.182193	1	1	0.918246	0.50065
STON1	250	206	1	1	0.522304	0.243042	0.167581	1	0.682816	0.0636348	0.522304
GTF2A1L	94	89	1	0.994681	0.50133	0.906887	0.69926	1	0.211267	0.91278	0.50133
LHCGR	538	517	1	0.997277	0.512576	0.881725	0.182664	1	0.550944	0.117361	0.512576
FSHR	134	123	0.952379	0.98903	0.493578	0.761449	0.474875	1	0.111718	0.831949	0.493578
NRXN1	7268	7245	1	0.99969	0.501486	0.790025	0.387649	0.887971	0.617909	0.52558	0.501486
ASB3	681	762	0.367468	0.996095	0.46542	0.488324	0.230308	0.940538	0.734808	3.70248e-07	0.46542
GPR75-ASB3	885	944	0.518713	0.99937	0.470996	0.300492	0.17431	1	0.474288	3.57298e-06	0.470996
CHAC2	186	206	1	0.996837	0.505929	0.255187	0.0527273	1	0.698819	0.652574	0.505929
ERLEC1	85	94	1	1	0.50361	1	0.403541	1	0.274815	0.898411	0.50361
GPR75	8	3	1	1	0.604651	0.151122	0.686294	1	0.63135	0.211024	0.604651
PSME4	296	270	0.971911	0.998203	0.519335	0.712038	0.786817	1	0.761203	0.0782515	0.519335
ACYP2	1430	1501	1	0.999606	0.499162	0.365727	0.0682582	1	0.591711	0.889443	0.499162
C2orf73	70	57	0.955046	1	0.507625	0.250836	0.241049	1	0.79927	0.779001	0.507625
SPTBN1	1724	1752	0.969585	0.999018	0.510924	0.313927	0.0179496	1	0.155912	0.013865	0.510924
EML6	1032	1050	1	0.99951	0.501534	0.638012	0.462395	0.975271	0.784552	0.807458	0.501534
RTN4	1031	1053	0.968051	0.998901	0.480753	0.11421	0.116309	0.950588	0.762251	0.000903352	0.480753
CLHC1	233	217	1	0.997466	0.494289	0.872011	0.564873	1	0.0550427	0.632019	0.494289
RPS27A	45	280	1.74238e-17	0.983197	0.140404	0.27392	1	1	0.296536	0	0.140404
MTIF2	161	184	0.960339	0.996532	0.467185	0.85376	0.60303	1	0.559819	0.0234893	0.467185
CCDC88A	510	539	1	0.998878	0.489767	0.442331	0.836289	0.965154	0.845626	0.241041	0.489767
CFAP36	86	84	1	1	0.503663	0.706276	0.66188	1	1	0.897671	0.503663
PPP4R3B	223	221	1	0.997516	0.473032	0.265324	0.200965	1	0.361239	0.028314	0.473032
PNPT1	32	116	1.61856e-07	0.977775	0.216165	0.5223	0.24102	1	0.201264	1.65633e-42	0.216165
EFEMP1	331	365	1	0.998159	0.487121	0.801069	0.738963	1	0.343284	0.255439	0.487121
CCDC85A	24	20	0.97149	0.976874	0.570621	0.813935	0.681209	1	1	0.0490553	0.570621
VRK2	1990	1951	1	0.99968	0.50233	0.823559	0.799973	1	0.661991	0.621958	0.50233
FANCL	165	267	0.00722854	0.996641	0.384432	0.932009	0.94131	1	0.870122	1.30413e-16	0.384432
BCL11A	1072	1142	1	0.998922	0.490098	0.970592	0.617676	0.976009	0.330521	0.0992684	0.490098
PAPOLG	6	114	3.5355e-11	0.894694	0.0598291	1	0.752575	1	0.362775	0	0.0598291
REL	480	473	1	0.997421	0.506288	0.909679	0.461086	1	0.769829	0.450576	0.506288
PUS10	183	197	1	0.993581	0.506827	0.532505	0.431454	1	0.234643	0.733596	0.506827
PEX13	180	172	1	0.996681	0.5	0.106576	0.82566	1	0.745719	0.97701	0.5
KIAA1841	457	468	1	0.99858	0.504437	0.948398	0.450856	0.962903	0.545994	0.624111	0.504437
C2orf74	7	26	0.906585	1	0.381443	0.000790595	0.243836	1	0.135581	0.023488	0.381443
USP34	1720	1685	0.917704	0.999386	0.541575	0.0701189	0.000336443	0.922764	4.23583e-10	1.21353e-21	0.541575
XPO1	25	282	2.54471e-32	0.977259	0.0769848	0.589035	1	1	0.426207	0	0.0769848
FAM161A	146	123	1	0.99558	0.514349	0.185236	0.665963	1	0.313781	0.444308	0.514349
CCT4	23	247	6.07937e-22	0.877794	0.0647131	0.396158	0.22511	0.750899	0.035797	0	0.0647131
COMMD1	1511	1477	0.909429	0.997822	0.494084	0.132609	0.369961	0.958728	0.292475	0.226721	0.494084
B3GNT2	89	87	1	1	0.45799	1	0.177141	1	0.0952556	0.0419851	0.45799
TMEM17	320	280	0.950872	1	0.533955	0.778923	0.438637	1	0.623205	0.00305218	0.533955
EHBP1	1557	1545	1	0.998433	0.494024	0.0780348	0.924691	0.959495	0.205456	0.263336	0.494024
OTX1	112	104	1	1	0.495298	1	1	1	0.0914973	0.842859	0.495298
WDPCP	729	767	1	0.998442	0.499316	0.819551	0.465677	1	0.10181	0.888824	0.499316
MDH1	141	155	0.943137	0.995996	0.457256	1	0.176055	1	1	0.00601084	0.457256
UGP2	1672	1787	0.289012	0.996949	0.480221	0.32487	0.803357	0.828547	0.869538	2.67948e-05	0.480221
VPS54	361	332	0.706709	0.998333	0.508313	0.103953	0.458458	1	0.113035	0.450477	0.508313
PELI1	187	177	1	0.997059	0.505874	0.787011	0.580841	1	0.938431	0.724469	0.505874
LGALSL	397	364	0.784918	1	0.529643	0.802292	0.531996	0.959058	0.951749	0.00479389	0.529643
AFTPH	171	197	1	0.996881	0.481308	0.233313	0.168157	1	0.57828	0.208806	0.481308
SERTAD2	495	507	1	0.998871	0.499434	1	0.829609	1	0.551964	0.932972	0.499434
SLC1A4	63	51	1	1	0.486979	0.0712018	0.2027	1	0.460855	0.645229	0.486979
CEP68	92	78	1	1	0.52931	0.8051	0.518523	1	0.906227	0.169816	0.52931
RAB1A	185	202	0.970516	0.996808	0.475318	1	1	1	0.873013	0.0956527	0.475318
ACTR2	70	150	7.75162e-07	0.986719	0.26893	0.288343	0.0778436	1	0.0656844	1.30418e-39	0.26893
SPRED2	297	281	0.970277	0.997735	0.509338	0.713552	1	1	0.431766	0.475186	0.509338
MEIS1	1750	1513	0.976577	0.996073	0.522814	0.151469	0.152019	1	0.241599	1.62056e-06	0.522814
ETAA1	94	150	0.0251356	0.993463	0.367223	0.626937	0.773514	1	0.307924	4.92627e-12	0.367223
C1D	29	68	0.124054	0.970846	0.329032	0.847461	0.371446	1	1	3.45071e-10	0.329032
WDR92	8	147	1.61683e-15	1	0.064877	1	0.463339	1	0.410286	0	0.064877
PNO1	11	126	6.13564e-14	0.960495	0.0679612	0.789687	0.453047	1	1	0	0.0679612
PPP3R1	486	498	1	0.998767	0.487369	0.64395	0.854998	1	0.657207	0.165422	0.487369
CNRIP1	54	58	1	1	0.478873	0.556938	0.885777	1	1	0.512514	0.478873
PLEK	6	13	1	1	0.467742	0.0536141	0.369555	1	0.225594	0.698883	0.467742
[truncated: 14,523 more rows]

## Sheet: WT_3
gene	sense (normalized)	antisense (normalized)	binom_fdr	odds_ratio	aggr_sense_ratio	ref_pv_1	ref_pv_2	ref_pv_3	ref_pv_4	cntl_binom_fdr	cntl_senseratio
SAMD11	217	210	1	0.997019	0.491424	0.761559	1	0.360272	0.578684	0.51192	0.491424
NOC2L	21	38	1	1	0.387755	0.782839	1	0.684792	0.610483	0.00765605	0.387755
KLHL17	62	63	1	1	0.525463	0.236555	1	0.466564	1	0.311197	0.525463
PLEKHN1	134	118	1	1	0.49825	0.829854	1	0.0976156	0.505321	0.945474	0.49825
PERM1	21	13	1	1	0.597938	1	1	0.587078	0.454985	0.0642128	0.597938
HES4	3	15	1	1	0.341176	0.204635	1	0.0972427	0.31506	0.00403921	0.341176
ISG15	49	56	1	1	0.471338	0.643714	1	0.676729	1	0.335841	0.471338
AGRN	149	134	1	0.995682	0.530107	0.502535	1	0.398916	0.862109	0.0612706	0.530107
RNF223	5	3	1	1	0.714286	1	1	1	-1	0.145996	0.714286
C1orf159	77	58	1	0.990936	0.578366	0.627559	1	1	0.381414	0.000681333	0.578366
TTLL10	24	12	1	1	0.554795	0.0343165	1	0.482086	0.400791	0.211153	0.554795
TNFRSF18	8	4	1	1	0.461538	1	1	0.62302	0.0269398	0.83882	0.461538
TNFRSF4	7	2	1	1	0.581395	1	1	0.13815	0.234711	0.348889	0.581395
SDF4	331	252	0.898187	0.997904	0.54715	0.160529	1	0.675254	0.263328	4.51571e-05	0.54715
C1QTNF12	1	1	1	1	0.428571	-1	1	-1	1	1	0.428571
UBE2J2	109	105	1	1	0.545315	0.602314	1	0.0181367	0.748124	0.022731	0.545315
SCNN1D	9	5	1	1	0.540541	1	1	1	0.261833	0.735879	0.540541
ACAP3	333	285	0.245863	0.99793	0.552712	0.24763	1	0.521018	0.669623	2.73964e-06	0.552712
PUSL1	34	25	0.975743	1	0.616505	1	1	0.716295	0.241775	0.000952725	0.616505
INTS11	3	5	1	1	0.243243	0.495054	1	0.647393	0.288022	0.00187823	0.243243
CPTP	48	30	1	1	0.545802	0.260326	1	0.270659	0.313906	0.153617	0.545802
DVL1	127	84	0.462722	0.989337	0.606369	1	1	0.335563	0.471838	1.06783e-09	0.606369
MXRA8	109	97	1	1	0.511111	0.343161	1	1	0.484228	0.635367	0.511111
AURKAIP1	26	13	0.606787	1	0.645833	1	1	0.65993	1	0.000533771	0.645833
CCNL2	144	110	0.87736	0.994497	0.562923	0.805298	1	1	0.536231	0.000526572	0.562923
MRPL20	119	142	0.510337	0.994075	0.390691	0.304298	1	0.246698	2.33898e-06	3.85e-09	0.390691
ANKRD65	6	6	1	1	0.4	0.580193	1	1	0.310092	0.344928	0.4
TMEM88B	35	40	1	1	0.458763	0.416244	1	1	0.611428	0.278982	0.458763
VWA1	79	47	1	0.974869	0.609218	0.304303	1	0.709638	0.701703	2.81271e-07	0.609218
ATAD3C	43	53	1	1	0.518382	0.0345112	1	0.0450207	0.6623	0.583964	0.518382
ATAD3B	124	111	0.819661	0.988495	0.559659	0.174438	1	0.249602	0.748909	0.00101104	0.559659
ATAD3A	88	63	1	1	0.558352	0.175481	1	1	0.496399	0.0164172	0.558352
TMEM240	5	6	1	1	0.454545	1	1	1	0.674302	0.7201	0.454545
SSU72	14	222	3.26977e-26	0.95229	0.104213	0.101272	1	0.00171219	0.557758	0	0.104213
MIB2	41	36	1	1	0.575342	0.115672	1	0.309558	1	0.0295983	0.575342
CDK11B	19	29	0.593032	1	0.364865	0.543377	1	1	0.508466	0.00117256	0.364865
SLC35E2B	123	120	1	0.994006	0.516467	0.89676	1	0.838178	0.434701	0.461613	0.516467
CDK11A	36	51	1	1	0.44898	1	1	0.339884	0.614481	0.123481	0.44898
SLC35E2A	70	55	1	0.990737	0.49537	0.756127	1	0.152909	0.0600014	0.809495	0.49537
NADK	196	221	1	0.997436	0.494872	0.156163	1	0.452247	0.523943	0.741902	0.494872
GNB1	762	1053	0.000102267	0.998462	0.425853	0.965997	1	0.332923	0.881933	1.66641e-27	0.425853
TMEM52	20	8	1	1	0.622807	1	1	0.429036	0.261685	0.0104092	0.622807
CFAP74	467	489	1	0.995738	0.505518	0.848508	1	0.460645	0.0893212	0.650563	0.505518
GABRD	5	5	1	1	0.536585	1	1	1	0.678664	0.749259	0.536585
PRKCZ	187	170	1	0.995897	0.529652	0.837575	1	0.791645	0.691566	0.0782684	0.529652
FAAP20	347	344	1	1	0.506948	0.769022	1	0.533551	0.821242	0.539752	0.506948
SKI	636	573	0.607808	1	0.533248	0.310498	1	0.494404	0.957905	0.00141234	0.533248
MORN1	163	147	0.797599	0.995511	0.548889	0.0837223	1	0.348632	0.865049	0.0029574	0.548889
RER1	79	76	1	0.99108	0.518931	0.26984	1	1	1	0.507902	0.518931
PEX10	62	41	1	1	0.574603	1	1	0.26583	0.871794	0.00921182	0.574603
PLCH2	7	5	1	1	0.5	0.663394	1	1	0.455088	1	0.5
PANK4	62	51	1	1	0.557339	0.646212	1	0.705574	0.783469	0.0185661	0.557339
TNFRSF14	27	14	0.93751	1	0.609375	0.773043	1	0.62598	0.629671	0.0158182	0.609375
PRXL2B	26	19	1	1	0.587413	0.41032	1	0.836797	0.804935	0.0428796	0.587413
MMEL1	13	24	1	1	0.458824	0.0828409	1	0.11955	0.428067	0.51041	0.458824
TTC34	86	65	0.367075	0.976449	0.595057	0.355802	1	0.823217	0.27053	4.18892e-06	0.595057
PRDM16	1135	1065	1	0.995172	0.524487	0.277677	0.856339	0.49326	0.0296238	0.000986635	0.524487
ARHGEF16	188	128	1	0.993988	0.572059	0.246194	1	0.205307	1	0.000139864	0.572059
MEGF6	141	133	1	0.988314	0.486091	0.433566	1	0.687465	0.247479	0.591658	0.486091
TPRG1L	17	11	1	1	0.575758	1	1	1	0.74768	0.260435	0.575758
WRAP73	53	75	0.259376	0.975429	0.339779	0.244481	1	0.101684	0.0150225	2.45427e-10	0.339779
TP73	327	193	5.41265e-05	1	0.652265	0.438519	1	0.610867	0.074111	3.71367e-31	0.652265
CCDC27	30	20	1	1	0.541401	0.76662	1	0.67827	0.297261	0.335135	0.541401
SMIM1	12	7	1	1	0.492754	1	1	0.341898	0.0986206	1	0.492754
LRRC47	96	93	1	0.993345	0.542149	1	1	0.467445	0.0823237	0.0505271	0.542149
CEP104	38	32	1	0.983768	0.575397	0.170191	1	0.500111	0.728315	0.026658	0.575397
DFFB	89	65	1	1	0.518581	0.278794	1	0.120214	0.19356	0.387299	0.518581
C1orf174	78	58	1	1	0.557377	0.362267	1	0.532841	0.353427	0.0197867	0.557377
AJAP1	3	4	1	1	0.392857	1	1	1	0.600143	0.32694	0.392857
NPHP4	240	231	1	0.996274	0.50838	0.414328	1	0.756264	0.464777	0.646875	0.50838
KCNAB2	352	347	1	1	0.503821	0.413435	1	0.86084	0.684242	0.7519	0.503821
CHD5	56	53	1	1	0.522346	0.58618	1	0.577546	0.495665	0.426655	0.522346
RPL22	196	327	0.0366485	0.990187	0.383721	0.386094	0.949008	0.801591	0.445464	5.85981e-23	0.383721
RNF207	368	358	1	0.997295	0.506428	0.824241	1	0.76858	0.872286	0.450639	0.506428
ICMT	196	124	0.526029	0.992629	0.581688	0.644953	1	0.309352	0.161446	2.69331e-08	0.581688
HES3	2	2	1	1	0.416667	-1	1	1	1	0.753906	0.416667
GPR153	20	13	1	1	0.581197	0.729601	1	1	0.798333	0.0928159	0.581197
ACOT7	229	239	0.979748	0.993493	0.540081	0.000561759	0.947839	0.0694856	0.150484	0.007404	0.540081
HES2	2	2	1	1	0.590909	1	1	1	0.305752	0.503445	0.590909
ESPN	69	75	1	1	0.505495	0.35778	1	0.636839	0.701243	0.850953	0.505495
TNFRSF25	7	4	1	1	0.62069	1	1	0.611924	0.359355	0.247789	0.62069
PLEKHG5	113	128	1	0.995996	0.478521	0.306911	1	0.678325	0.479577	0.16386	0.478521
NOL9	9	77	2.08394e-07	0.924556	0.0961538	0.770524	1	0.44267	0.798701	0	0.0961538
TAS1R1	103	106	1	1	0.528029	0.232116	1	0.571561	0.190987	0.201191	0.528029
ZBTB48	48	38	1	0.981668	0.569507	0.506715	1	0.745029	0.431598	0.0311211	0.569507
KLHL21	85	68	1	1	0.544204	0.895838	1	0.723231	0.220515	0.0505812	0.544204
PHF13	85	92	1	1	0.472222	0.35092	1	0.545488	0.0263004	0.15649	0.472222
THAP3	49	44	1	1	0.48368	0.500604	1	0.571278	0.290364	0.584886	0.48368
DNAJC11	50	402	0	0.982367	0.080207	0.0712043	1	0.0501834	0.00515774	0	0.080207
CAMTA1	2651	2617	0.961345	0.997786	0.494958	0.0412655	0.891503	0.386237	0.483757	0.230724	0.494958
VAMP3	61	40	1	1	0.568562	0.473836	1	0.549873	0.628158	0.0201303	0.568562
PER3	503	523	1	0.998934	0.49414	0.756216	1	0.73288	0.620722	0.503278	0.49414
UTS2	3	4	1	1	0.55	0.571317	1	0.600109	0.571317	0.814529	0.55
TNFRSF9	18	16	1	1	0.5125	0.612478	1	0.774969	0.783829	0.909946	0.5125
PARK7	179	128	0.828623	0.992802	0.536738	0.00794807	1	0.135297	0.444268	0.021013	0.536738
ERRFI1	132	104	1	1	0.568738	0.70312	1	0.762904	0.055226	0.0017197	0.568738
SLC45A1	21	13	1	1	0.597701	1	1	1	0.539459	0.0820543	0.597701
RERE	3852	3621	1	1	0.506952	0.161554	0.973886	0.0507061	0.536932	0.0468939	0.506952
ENO1	158	245	0.000763123	0.986057	0.34252	0.367532	1	0.315104	2.81941e-06	9.21901e-31	0.34252
CA6	87	88	1	1	0.505308	0.917758	1	0.596695	0.8551	0.769122	0.505308
SLC2A7	52	81	1	1	0.465875	0.342981	1	0.0877616	0.0503485	0.229317	0.465875
SLC2A5	383	374	1	0.998223	0.499334	1	1	0.702657	0.57586	1	0.499334
GPR157	121	115	1	0.995322	0.516355	0.445627	1	0.357703	0.524392	0.392297	0.516355
H6PD	388	293	0.713396	0.998499	0.557201	0.213345	1	0.644404	0.827988	2.32268e-09	0.557201
SPSB1	112	146	1	1	0.478544	0.619349	1	0.0485665	0.266985	0.247888	0.478544
SLC25A33	402	349	0.623938	0.998502	0.544444	0.161652	0.958719	0.469618	0.570258	4.98167e-06	0.544444
TMEM201	148	106	1	1	0.578106	0.324986	1	0.521596	0.559456	9.29403e-06	0.578106
PIK3CD	411	621	0.00758231	0.998732	0.406546	0.581143	1	0.246699	0.926968	1.43598e-26	0.406546
CLSTN1	1186	1110	1	0.9994	0.515731	0.496232	0.952897	0.975022	0.920574	0.0114709	0.515731
CTNNBIP1	208	183	1	1	0.531693	0.837213	1	0.872402	1	0.0421056	0.531693
LZIC	179	155	0.623488	1	0.499543	0.0274919	1	1	0.0600075	1	0.499543
NMNAT1	217	314	0.166431	0.997535	0.428744	1	1	0.180889	0.356199	9.5589e-09	0.428744
RBP7	79	75	1	0.986785	0.540984	0.0626009	1	0.853971	0.884351	0.135132	0.540984
UBE4B	880	1052	0.0401231	0.999221	0.437271	0.0462994	0.897158	0.0038112	0.685081	1.24858e-19	0.437271
KIF1B	1807	1855	1	1	0.490487	0.30567	0.962715	0.643226	0.703956	0.0649312	0.490487
PGD	33	111	0.000225157	1	0.237762	0.697151	1	0.108479	0.181723	1.05886e-28	0.237762
CENPS	139	112	0.993278	0.995352	0.516841	0.575936	1	0.0537349	0.579528	0.37503	0.516841
CENPS-CORT	106	112	1	1	0.475113	0.897752	1	0.183321	0.842505	0.213227	0.475113
CORT	11	10	1	1	0.486111	0.645438	1	1	0.769509	0.904975	0.486111
DFFA	126	127	1	0.995065	0.487053	1	1	0.928173	0.443407	0.52686	0.487053
PEX14	832	877	1	0.997636	0.49064	0.056165	0.94543	0.714656	0.118781	0.160312	0.49064
CASZ1	1009	1023	1	1	0.492102	1	1	0.195382	0.829758	0.273085	0.492102
C1orf127	141	131	1	0.994718	0.530263	0.595283	1	0.616646	0.541263	0.11827	0.530263
TARDBP	16	45	0.144225	1	0.194805	0.719488	1	0.496064	0.0258137	5.56232e-15	0.194805
MASP2	34	34	1	1	0.525	0.0520243	1	0.826186	0.845085	0.577743	0.525
SRM	94	75	1	1	0.541806	0.398717	1	0.833481	1	0.0446465	0.541806
EXOSC10	31	180	1.48606e-10	0.957965	0.125191	0.439315	1	0.239652	0.43857	0	0.125191
MTOR	12	119	1.36599e-08	0.919726	0.0983607	0.762464	1	0.658883	0.668729	0	0.0983607
UBIAD1	129	140	1	0.995857	0.479835	0.704917	1	0.865424	0.926963	0.197844	0.479835
DISP3	16	12	1	1	0.447368	0.678639	1	0.387881	0.118902	0.415985	0.447368
FBXO2	106	99	1	0.987898	0.505311	0.176199	1	0.678723	0.682964	0.937814	0.505311
FBXO44	54	28	0.440571	0.985126	0.618881	1	1	0.411937	0.513446	3.8928e-05	0.618881
FBXO6	82	48	0.891993	0.990476	0.604545	0.600279	1	0.125205	1	8.20264e-06	0.604545
MAD2L2	1065	1046	0.983192	0.998851	0.510373	0.634778	1	0.640601	0.601735	0.0939515	0.510373
DRAXIN	169	178	1	0.995897	0.514344	0.820522	1	0.603416	0.0721375	0.423116	0.514344
AGTRAP	332	350	1	0.998008	0.486312	0.945118	1	0.649379	0.544486	0.245747	0.486312
C1orf167	56	57	1	1	0.52	0.404244	1	0.760322	0.774314	0.524056	0.52
MTHFR	225	238	1	0.996512	0.504795	0.339397	1	0.30389	0.686707	0.722882	0.504795
CLCN6	144	151	1	1	0.509091	0.0557598	1	0.736251	1	0.612724	0.509091
KIAA2013	22	22	1	1	0.507692	0.20839	1	1	0.612445	0.929614	0.507692
PLOD1	136	121	1	0.991398	0.531116	0.186388	1	0.673428	1	0.0454132	0.531116
MFN2	53	108	0.647965	1	0.363636	0.618239	1	0.816448	0.0718082	1.26175e-09	0.363636
MIIP	81	91	0.915211	0.993059	0.466321	0.358729	1	0.59229	0.730076	0.0957834	0.466321
TNFRSF8	171	194	1	0.994309	0.492176	0.394253	1	0.468788	0.288803	0.762558	0.492176
TNFRSF1B	86	87	1	0.988543	0.522857	0.0923276	1	0.78767	0.762526	0.36216	0.522857
VPS13D	354	2723	0	0.968589	0.0912193	0.0468098	0.372577	0.000643867	2.20423e-14	0	0.0912193
DHRS3	256	274	1	0.997627	0.486663	0.703949	1	0.49408	0.505656	0.306225	0.486663
AADACL4	19	20	1	1	0.532374	1	1	0.807595	0.382541	0.494442	0.532374
AADACL3	4	4	1	1	0.434783	1	1	1	0.62362	0.663624	0.434783
C1orf158	1	1	1	1	0.272727	-1	1	0.366025	1	0.179688	0.272727
LRRC38	8	5	0.922946	1	0.577778	0.0699577	1	0.623567	1	0.360378	0.577778
PDPN	643	715	1	0.996612	0.491213	0.544925	0.969343	0.188464	0.173953	0.190237	0.491213
PRDM2	574	536	1	0.995542	0.504326	0.161901	1	0.386446	1	0.525427	0.504326
KAZN	365	368	1	1	0.524113	0.661063	1	0.621635	0.00812248	0.0250269	0.524113
TMEM51	61	56	1	1	0.485714	0.239142	1	0.404608	0.888094	0.629549	0.485714
C1orf195	2	6	1	1	0.571429	0.177834	1	0.238561	0.0422529	0.647606	0.571429
FHAD1	1176	1184	1	1	0.503485	0.701059	1	0.448229	0.374573	0.592774	0.503485
EFHD2	67	43	0.80889	0.991414	0.573529	0.485735	1	0.610898	0.411448	0.00205596	0.573529
CTRC	2	6	1	1	0.55	0.523283	1	0.0839549	0.177834	0.814529	0.55
CELA2A	16	19	0.999825	1	0.494118	0.26546	1	0.358905	0.785816	1	0.494118
CELA2B	7	8	1	1	0.574468	0.619224	1	0.466587	0.188358	0.371298	0.574468
CASP9	90	71	1	1	0.556025	0.456033	1	0.478875	0.622227	0.0164825	0.556025
DNAJC16	79	100	1	0.992999	0.47644	0.336512	1	0.212037	0.906823	0.241267	0.47644
AGMAT	6	9	1	1	0.508772	0.45767	1	0.700015	0.700872	1	0.508772
DDI2	208	166	1	0.996889	0.502333	0.0905493	1	0.106463	0.0169522	0.845128	0.502333
PLEKHM2	144	139	1	0.995342	0.548499	0.368172	1	0.324555	0.0955414	0.0058257	0.548499
SLC25A34	1	6	1	1	0.428571	-1	1	0.111664	0.148801	0.774414	0.428571
TMEM82	3	5	1	1	0.393939	0.614108	1	1	0.605449	0.281042	0.393939
FBLIM1	253	258	1	1	0.506692	0.464481	1	0.563258	0.892113	0.613406	0.506692
SPEN	2293	1741	0.103805	0.992125	0.576697	0.00771006	0.770001	0.16775	0.00131365	0	0.576697
ZBTB17	24	126	3.44967e-10	0.979595	0.129841	0.418755	1	0.207507	0.352234	0	0.129841
SRARP	4	6	1	1	0.47619	0.53971	1	0.477226	1	1	0.47619
HSPB7	38	25	1	1	0.554455	0.531095	1	0.439773	0.770017	0.31488	0.554455
CLCNKA	31	25	1	1	0.539062	0.739974	1	1	1	0.422791	0.539062
CLCNKB	72	92	1	1	0.498834	0.255059	1	0.269339	0.0434742	1	0.498834
FAM131C	69	51	0.40564	0.979919	0.642032	0.0885669	1	0.202849	0.117772	9.80118e-10	0.642032
EPHA2	254	182	0.290682	0.993467	0.605777	0.927278	1	0.500739	0.0462082	1.46199e-14	0.605777
ARHGEF19	101	129	1	1	0.475108	0.912509	1	0.253332	0.124895	0.138299	0.475108
CPLANE2	46	33	1	1	0.528239	0.113875	1	0.288389	1	0.354828	0.528239
FBXO42	459	449	1	1	0.493927	0.655183	1	0.535106	0.396729	0.559399	0.493927
SZRD1	219	273	0.300347	0.996991	0.429204	0.0701675	1	0.835626	0.44794	2.68369e-07	0.429204
SPATA21	69	89	0.951152	0.990945	0.471783	1	1	0.0941564	0.627	0.294806	0.471783
NECAP2	90	105	1	1	0.485663	1	1	0.284373	0.503132	0.524721	0.485663
NBPF1	211	174	0.906109	1	0.521668	0.734473	1	0.496085	0.0878923	0.13668	0.521668
CROCC	145	158	1	0.993029	0.491289	0.578578	1	0.184214	0.813852	0.645602	0.491289
MFAP2	30	31	1	1	0.53211	1	1	0.534855	0.349694	0.562093	0.53211
ATP13A2	48	44	1	0.987253	0.561128	1	1	0.0885745	0.77234	0.0245108	0.561128
SDHB	115	363	9.55266e-13	0.991237	0.228571	0.59879	1	0.419658	0.0105539	0	0.228571
PADI2	38	38	1	1	0.497797	0.672711	1	0.705405	0.622263	1	0.497797
PADI1	25	38	1	1	0.488095	0.312645	1	0.477634	0.0658703	0.815968	0.488095
PADI3	11	14	0.99961	1	0.40625	0.615582	1	0.705387	1	0.161881	0.40625
PADI4	72	67	0.999656	1	0.512987	0.68547	1	0.154457	0.121094	0.689104	0.512987
PADI6	6	10	1	1	0.369565	0.634822	1	1	1	0.0961418	0.369565
RCC2	186	201	1	1	0.511373	0.0810153	1	0.653325	0.143067	0.450088	0.511373
ARHGEF10L	230	199	0.887509	1	0.554324	0.210365	1	0.0974879	0.672974	7.01484e-05	0.554324
ACTL8	13	14	1	0.981393	0.506977	0.131579	1	0.787389	0.829811	1	0.506977
IGSF21	261	228	1	0.993535	0.510518	0.917171	1	0.264553	0.293221	0.409073	0.510518
PAX7	48	54	1	1	0.467532	0.838783	1	0.530005	0.889334	0.277386	0.467532
TAS1R2	4	3	1	1	0.444444	1	1	0.253805	1	0.803619	0.444444
ALDH4A1	71	43	0.97002	1	0.599415	0.6711	1	1	0.207924	0.0002678	0.599415
IFFO2	163	156	1	0.992226	0.525194	0.37986	1	0.121794	0.377541	0.233654	0.525194
UBR4	132	200	0.00377893	0.989756	0.347674	0.122486	1	0.00376672	0.442787	7.47408e-20	0.347674
EMC1	181	185	1	0.995574	0.396186	0.0488306	1	0.0188443	2.11807e-13	2.78941e-10	0.396186
MRTO4	17	193	6.04376e-20	0.965894	0.0880759	0.839354	1	0.515999	0.54954	0	0.0880759
AKR7A3	2	3	1	1	0.470588	-1	1	0.565035	1	1	0.470588
AKR7A2	56	54	1	0.979817	0.581281	0.139849	1	0.294385	0.0752642	0.000580434	0.581281
SLC66A1	105	91	1	0.992929	0.542105	0.774272	1	0.916396	0.434162	0.0396891	0.542105
CAPZB	63	249	5.48936e-06	0.953625	0.253039	0.890202	1	0.259821	0.0026729	0	0.253039
MICOS10	138	215	0.508112	0.996135	0.37308	0.179073	1	0.81447	0.00133379	1.46518e-17	0.37308
MICOS10-NBL1	450	527	0.20364	1	0.442069	0.775683	0.927643	0.114636	0.360966	4.67259e-10	0.442069
NBL1	225	238	1	0.99703	0.475556	0.667456	1	0.333512	0.768996	0.08614	0.475556
HTR6	5	5	1	1	0.491525	1	1	0.710899	0.429395	1	0.491525
TMCO4	504	467	0.621221	0.998582	0.538922	0.282272	0.927615	0.0955941	0.348106	3.04644e-05	0.538922
OTUD3	69	67	1	0.989966	0.560494	0.511159	1	0.167898	0.179196	0.0126536	0.560494
PLA2G2A	4	4	1	1	0.533333	1	1	1	1	1	0.533333
PLA2G5	7	3	1	1	0.484848	0.344316	1	0.352195	0.141264	1	0.484848
PLA2G2F	2	1	1	1	0.666667	1	1	1	1	0.453125	0.666667
UBXN10	13	7	1	1	0.589744	0.347621	1	1	0.685101	0.324009	0.589744
VWA5B1	6	5	1	1	0.478261	1	1	1	0.69562	0.880396	0.478261
CAMK2N1	19	16	1	1	0.552	0.335814	1	1	1	0.279199	0.552
MUL1	52	70	1	0.989638	0.438776	0.333005	1	0.89441	0.786395	0.012993	0.438776
CDA	542	648	0.882773	1	0.490234	0.0115679	1	0.149873	0.00454575	0.248954	0.490234
PINK1	51	39	1	1	0.532189	0.109093	1	1	0.62305	0.357009	0.532189
DDOST	3	92	2.92044e-07	1	0.0550162	0.359544	1	0.497198	0.70114	0	0.0550162
KIF17	389	405	1	1	0.503046	0.473932	1	0.914906	0.132686	0.786164	0.503046
SH2D5	104	67	1	0.991962	0.584795	0.259654	1	0.644651	1	9.54113e-05	0.584795
HP1BP3	1853	1809	0.992899	0.998762	0.509879	0.385657	1	0.48265	0.389311	0.0612541	0.509879
EIF4G3	3691	4007	0.908704	0.99984	0.484475	0.572262	0.808773	0.625352	0.0735929	1.18351e-06	0.484475
ECE1	168	125	1	0.99322	0.563333	0.67506	1	0.557954	1	0.00161768	0.563333
NBPF3	112	103	0.925752	0.994026	0.554572	0.681613	1	0.202839	0.479245	0.00627696	0.554572
ALPL	229	261	0.925612	1	0.502483	0.00371304	1	0.75565	0.0899587	0.885525	0.502483
RAP1GAP	210	183	0.536511	0.993129	0.585142	0.290629	1	0.000826225	0.270048	1.97022e-09	0.585142
USP48	1581	1795	0.0354382	0.99923	0.468444	1	0.902928	0.698857	0.916546	1.5757e-10	0.468444
LDLRAD2	151	132	1	0.995534	0.518395	1	1	0.599684	0.608172	0.255737	0.518395
HSPG2	237	223	1	0.997108	0.491317	0.79489	1	0.944447	0.0200606	0.500976	0.491317
CELA3B	7	5	1	1	0.4	0.569747	1	1	0.0847886	0.296206	0.4
CELA3A	6	8	1	1	0.384615	1	1	0.602827	1	0.187742	0.384615
CDC42	267	937	2.61248e-36	0.985581	0.239663	0.443525	0.960825	2.11667e-06	0.00100506	0	0.239663
WNT4	12	20	1	1	0.514286	0.225523	1	0.0187167	0.344789	0.903597	0.514286
ZBTB40	272	358	0.797201	1	0.439922	0.337753	0.954613	0.77211	0.378786	6.21498e-08	0.439922
EPHA8	17	17	1	1	0.555556	0.496386	1	0.22248	0.296309	0.337399	0.555556
C1QA	1	2	1	1	0.454545	1	1	1	1	1	0.454545
C1QB	5	3	1	1	0.470588	1	1	0.558038	0.0929252	1	0.470588
EPHB2	225	205	1	1	0.502356	0.408027	1	0.93641	0.100238	0.90218	0.502356
LACTBL1	10	12	1	1	0.369231	0.42159	1	0.012215	1	0.0429565	0.369231
TEX46	9	14	1	1	0.451613	1	1	0.523663	0.512696	0.518958	0.451613
KDM1A	672	684	1	0.996573	0.475892	0.109712	0.938764	0.150222	0.246173	0.00618987	0.475892
LUZP1	294	193	0.0297756	1	0.636364	0.858572	1	0.207639	0.0227215	5.79652e-25	0.636364
HNRNPR	448	465	1	0.998613	0.498094	0.597932	1	0.772354	0.253163	0.881562	0.498094
ZNF436	198	209	1	0.99691	0.46467	0.930873	1	0.148026	0.415236	0.00987167	0.46467
TCEA3	381	367	1	0.998273	0.493753	1	1	0.480424	0.165684	0.53331	0.493753
ASAP3	146	108	1	1	0.551768	0.4729	1	0.782372	0.303579	0.00392559	0.551768
E2F2	377	358	1	1	0.511338	0.722455	1	0.756699	0.670046	0.251205	0.511338
ID3	8	14	1	1	0.476744	0.167352	1	0.376602	0.559151	0.743644	0.476744
MDS2	191	195	1	0.997049	0.488218	0.857694	1	0.941399	0.399922	0.370175	0.488218
RPL11	12	287	0	0.926793	0.0275928	0.30168	1	0.506209	0.0286619	0	0.0275928
ELOA	55	87	0.513213	1	0.405458	0.681226	1	0.6365	0.802406	2.05581e-05	0.405458
PITHD1	60	62	1	1	0.520737	1	1	0.32402	0.791038	0.413437	0.520737
LYPLA2	90	92	1	1	0.490446	0.709398	1	0.677128	0.662573	0.660226	0.490446
GALE	81	74	0.948455	1	0.506986	0.379132	1	0.64307	0.344668	0.788272	0.506986
HMGCL	203	200	1	0.996536	0.503896	0.207644	1	0.939625	0.541281	0.768391	0.503896
FUCA1	47	41	1	1	0.548781	0.85171	1	0.877575	0.565429	0.0858354	0.548781
CNR2	80	92	1	1	0.491184	1	1	0.498956	0.323462	0.762778	0.491184
PNRC2	53	124	0.255315	1	0.358459	0.134157	1	0.0526396	0.297693	4.10662e-12	0.358459
SRSF10	161	348	7.80887e-09	0.990904	0.298982	0.0602775	0.94617	0.216457	0.709008	0	0.298982
MYOM3	115	132	1	0.992317	0.47318	0.878204	1	0.799765	0.670018	0.272922	0.47318
IL22RA1	59	46	1	1	0.503937	0.111687	1	0.270787	0.543151	0.949788	0.503937
IFNLR1	138	118	0.716327	0.995394	0.551253	0.27836	1	0.721842	1	0.00209034	0.551253
GRHL3	417	426	1	0.996505	0.494097	0.783044	1	0.956896	0.914244	0.645357	0.494097
STPG1	226	200	0.944965	0.99689	0.512442	0.0232131	1	0.522652	0.206642	0.418347	0.512442
NIPAL3	674	748	0.895348	0.998163	0.478909	0.807332	0.970037	1	0.444705	0.00461981	0.478909
RCAN3	408	387	1	0.995734	0.495194	0.864859	1	0.233356	0.294677	0.705814	0.495194
NCMAP	187	150	1	0.995471	0.540541	0.464848	0.938212	0.929895	0.558599	0.020392	0.540541
SRRM1	20	160	5.36362e-07	0.949505	0.120567	0.117068	1	0.47711	0.854879	0	0.120567
CLIC4	1304	1343	0.841644	0.999626	0.485287	0.817714	0.89066	0.164624	0.850276	0.00256146	0.485287
RUNX3	290	291	1	1	0.503628	0.775038	1	0.821978	0.271238	0.758028	0.503628
SYF2	1	52	0.00396574	1	0.045977	0.176353	1	1	0.330091	2.72284e-40	0.045977
RSRP1	644	702	1	0.997974	0.485461	0.660217	0.938477	0.316115	0.617058	0.0605315	0.485461
RHD	108	93	1	1	0.502183	0.262053	1	0.154063	0.81305	0.962656	0.502183
TMEM50A	173	175	1	1	0.495438	0.839108	1	1	0.754891	0.785557	0.495438
RHCE	57	59	1	1	0.479245	0.536432	1	0.359282	1	0.537562	0.479245
MACO1	482	489	1	0.998187	0.50272	0.427996	1	0.870804	0.69397	0.781857	0.50272
LDLRAP1	94	84	1	0.99086	0.54195	0.853983	1	0.809207	0.278151	0.0696115	0.54195
MAN1C1	335	303	0.969747	1	0.522923	0.722703	1	0.829458	0.836608	0.0914973	0.522923
SELENON	86	75	0.815521	1	0.576029	0.198724	1	0.152478	0.908121	0.00036322	0.576029
MTFR1L	73	72	1	1	0.504854	0.490878	1	1	0.618167	0.859841	0.504854
AUNIP	160	138	1	1	0.499038	0.493694	1	0.465317	0.0355494	0.975241	0.499038
PAQR7	17	15	1	1	0.477273	0.737842	1	0.781044	0.416468	0.746534	0.477273
STMN1	314	377	0.918198	1	0.454231	0.642332	1	1	0.871342	1.13761e-05	0.454231
PAFAH2	199	226	1	0.996969	0.484458	0.574462	1	0.943798	0.169973	0.247128	0.484458
EXTL1	96	104	0.993517	0.994111	0.524229	0.896352	1	0.157176	0.109525	0.191923	0.524229
SLC30A2	6	8	1	1	0.571429	1	1	1	0.0486884	0.42959	0.571429
TRIM63	27	24	1	1	0.459259	0.725224	1	1	0.104412	0.385959	0.459259
PDIK1L	193	161	1	1	0.542189	0.487783	1	0.760089	0.57673	0.00380036	0.542189
FAM110D	61	87	1	0.991847	0.466531	0.3227	1	0.24734	0.208086	0.124845	0.466531
C1orf232	89	121	1	1	0.444444	0.206674	1	0.543783	1	0.00430339	0.444444
ZNF593	47	46	1	1	0.508306	0.374031	1	1	0.321594	0.817109	0.508306
CNKSR1	10	10	1	1	0.446154	0.325952	1	1	0.173194	0.449963	0.446154
CATSPER4	32	24	1	1	0.510638	0.225139	1	0.847125	0.333829	0.825968	0.510638
CEP85	63	638	0	0.974004	0.082224	0.129773	1	0.194795	1	0	0.082224
SH3BGRL3	12	9	1	1	0.568182	0.397628	1	0.780979	1	0.23538	0.568182
UBXN11	431	451	1	0.997059	0.494118	0.503938	1	0.581046	0.547089	0.50201	0.494118
CD52	5	12	1	1	0.323529	0.352546	1	1	1	0.0501025	0.323529
CRYBG2	179	158	1	1	0.497338	0.441316	1	0.0679428	0.551259	0.896042	0.497338
ZNF683	16	25	1	1	0.376471	0.488075	1	0.715234	0.410604	0.0275342	0.376471
LIN28A	438	498	0.807069	0.997079	0.480643	0.0132083	1	0.124376	0.808666	0.144118	0.480643
DHDDS	63	128	0.443736	1	0.361153	0.157311	1	0.914737	0.268173	8.91587e-13	0.361153
HMGN2	32	44	1	0.984303	0.44186	0.666196	1	0.747101	0.740926	0.0913121	0.44186
RPS6KA1	139	113	0.589608	0.987256	0.561321	0.520583	1	0.828411	0.841663	0.0012779	0.561321
ARID1A	317	377	0.959342	0.99806	0.475085	0.502855	0.957027	0.299098	0.061195	0.0277406	0.475085
PIGV	258	246	1	0.997745	0.505352	1	1	1	0.399941	0.703968	0.505352
ZDHHC18	111	82	0.836785	1	0.516499	0.021937	1	0.553176	0.0397144	0.404012	0.516499
GPN2	6	52	0.276265	1	0.151163	0.0315624	1	0.757757	0.758006	9.35643e-22	0.151163
GPATCH3	159	148	1	1	0.50505	0.184316	1	1	0.79452	0.788478	0.50505
NR0B2	1	3	1	1	0.363636	-1	1	1	1	0.507812	0.363636
NUDC	13	241	1.99542e-26	0.97832	0.0614251	0.813698	1	1	0.316348	0	0.0614251
KDF1	8	11	1	1	0.421053	0.651407	1	0.236712	0.73529	0.28061	0.421053
TENT5B	210	212	1	0.996145	0.493732	0.0912117	1	1	0.87932	0.66346	0.493732
SLC9A1	136	85	1	1	0.544049	0.126952	1	0.239349	0.00244014	0.0273769	0.544049
WDTC1	161	181	1	1	0.5	0.819281	1	0.135362	0.279009	1	0.5
TMEM222	239	232	1	0.997297	0.49865	0.505275	1	0.507249	0.833792	0.896597	0.49865
SYTL1	70	75	1	1	0.497925	1	1	0.848013	0.194255	1	0.497925
MAP3K6	94	89	1	1	0.512821	0.764454	1	1	0.909686	0.577315	0.512821
FCN3	14	5	1	1	0.680556	0.577783	1	0.513839	1	0.00254756	0.680556
CD164L2	2	2	1	1	0.705882	1	1	1	1	0.118469	0.705882
GPR3	30	13	0.872537	1	0.625	0.580359	1	0.423472	0.281544	0.000612564	0.625
WASF2	373	399	0.997692	0.994554	0.474376	1	0.959377	0.401744	0.827565	0.0238996	0.474376
AHDC1	190	206	1	0.991967	0.482412	0.0402031	1	0.741286	0.433582	0.34109	0.482412
FGR	183	167	1	1	0.496504	0.232987	1	0.318208	0.693347	0.864318	0.496504
IFI6	148	174	0.967279	1	0.469851	0.797747	1	0.494532	1	0.0332611	0.469851
FAM76A	162	127	1	0.996195	0.536424	0.919953	1	0.46064	0.246916	0.0226655	0.536424
STX12	119	144	1	1	0.473333	0.160145	1	0.334518	0.850259	0.153826	0.473333
PPP1R8	23	282	1.79625e-30	0.950399	0.0889111	0.858334	0.752098	0.164392	1	0	0.0889111
THEMIS2	36	41	1	1	0.548781	1	1	0.147297	0.0354583	0.140748	0.548781
RPA2	9	38	0.00311098	1	0.138365	0.757655	1	0.385096	0.215799	8.09837e-22	0.138365
SMPDL3B	113	120	1	0.989951	0.481761	0.43158	1	1	0.640003	0.394081	0.481761
XKR8	62	45	0.954653	0.989208	0.587467	1	1	0.895279	0.779117	0.000478827	0.587467
EYA3	1244	1318	1	0.998941	0.494051	0.334551	1	0.0218722	0.330389	0.284862	0.494051
PTAFR	95	82	1	1	0.523923	0.857405	1	1	0.555234	0.351581	0.523923
DNAJC8	42	139	4.55892e-08	0.975343	0.177738	0.241201	1	0.0605819	0.0366797	0	0.177738
ATP5IF1	87	92	1	1	0.505785	0.899265	1	0.596675	0.579809	0.806993	0.505785
SESN2	119	121	1	0.995025	0.518012	0.726719	1	0.27225	0.511508	0.358878	0.518012
MED18	82	258	9.16927e-06	0.986884	0.281416	0.0464016	1	0.327034	0.116174	0	0.281416
PHACTR4	796	893	0.18038	0.999131	0.454801	0.438349	1	0.220463	0.0960075	6.95012e-10	0.454801
RCC1	510	1812	0	0.985387	0.244067	0.691076	0.9152	0.0403477	6.36166e-07	0	0.244067
TRNAU1AP	116	209	0.00770199	0.983768	0.309386	0.824933	1	0.0619874	0.003049	9.03308e-31	0.309386
RAB42	49	32	0.293462	0.981999	0.665339	0.403207	1	0.380354	0.163439	7.69604e-08	0.665339
TAF12	28	312	1.97816e-20	0.951746	0.0944559	0.304761	0.890924	1	0.883001	0	0.0944559
GMEB1	284	352	1	0.998302	0.442815	0.0929605	1	0.654581	0.236582	3.12306e-08	0.442815
YTHDF2	297	277	1	0.997576	0.477919	0.393837	1	0.015156	0.0814062	0.0685437	0.477919
OPRD1	77	83	1	0.990096	0.490099	1	1	0.366653	1	0.803107	0.490099
EPB41	1001	956	1	0.998668	0.495586	0.0536384	0.974487	0.104965	0.582547	0.535508	0.495586
TMEM200B	29	29	1	1	0.492228	1	1	0.855776	1	0.884985	0.492228
SRSF4	339	366	0.718998	0.997984	0.466332	0.528174	1	0.310945	0.66585	0.00245505	0.466332
MECR	137	139	1	0.99526	0.495261	0.8319	1	0.542358	0.633278	0.863206	0.495261
PTPRU	250	237	0.926457	1	0.532328	0.35434	1	0.281496	0.713929	0.0169478	0.532328
MATN1	13	17	1	1	0.43299	1	1	0.781287	0.790958	0.218054	0.43299
LAPTM5	330	354	1	0.99677	0.48629	0.288139	0.956833	0.516613	0.558044	0.319865	0.48629
SDC3	166	132	0.538318	0.994227	0.574048	0.344901	1	1	0.33469	6.50788e-05	0.574048
PUM1	481	986	2.19116e-12	0.982917	0.32355	0.442474	0.968612	0.385035	0.194751	0	0.32355
NKAIN1	71	71	1	1	0.514286	0.869079	1	0.301463	0.804404	0.590611	0.514286
SNRNP40	123	296	2.48005e-16	0.989668	0.212619	1.58108e-06	1	0.0608816	8.92061e-10	0	0.212619
ZCCHC17	131	137	1	1	0.514575	0.151141	1	0.926705	0.297848	0.432933	0.514575
FABP3	28	36	1	1	0.444444	0.765694	1	0.83716	0.600107	0.22463	0.444444
SERINC2	79	65	0.659491	0.971967	0.590909	0.324559	1	0.260645	0.260645	4.62926e-05	0.590909
TINAGL1	10	4	1	1	0.54	0.238494	1	0.425097	0.183354	0.665466	0.54
HCRTR1	12	11	1	1	0.574074	1	1	0.296845	1	0.33175	0.574074
PEF1	164	192	0.858359	0.996115	0.466151	0.677729	1	0.698031	0.866266	0.0270478	0.466151
COL16A1	279	271	1	0.99691	0.513138	1	1	0.782682	0.364152	0.388452	0.513138
ADGRB2	127	105	0.55206	0.994748	0.575096	0.818354	1	0.576135	0.201057	4.19119e-05	0.575096
SPOCD1	75	81	1	1	0.510345	0.877748	1	0.225196	0.556774	0.700688	0.510345
PTP4A2	329	738	0.0637009	0.986592	0.346193	4.87723e-05	1	0.104344	0.0550543	0	0.346193
KHDRBS1	287	298	0.978612	1	0.522184	0.208912	1	0.257215	0.0679686	0.0661048	0.522184
TMEM39B	101	89	1	1	0.501701	0.417682	1	0.456081	0.451959	0.967054	0.501701
KPNA6	241	386	0.143504	1	0.416173	0.155374	1	0.235678	0.0520154	5.26965e-13	0.416173
TXLNA	229	184	0.510303	0.989372	0.557406	0.772602	1	0.82114	0.57856	5.47755e-05	0.557406
CCDC28B	167	189	0.94334	0.992773	0.484629	1	1	0.125498	0.684532	0.265455	0.484629
IQCC	63	76	1	1	0.505721	0.455461	1	0.106093	0.311853	0.847938	0.505721
DCDC2B	4	5	1	1	0.5	0.608884	1	1	1	1	0.5
TMEM234	133	131	1	1	0.491566	0.652855	1	0.182019	0.926368	0.651453	0.491566
EIF3I	24	119	1.40939e-08	1	0.165272	0.702151	1	0.631122	0.505694	0	0.165272
FAM167B	19	14	1	1	0.55	0.741362	1	1	0.820279	0.311231	0.55
LCK	64	64	1	1	0.506369	1	1	1	0.671461	0.86517	0.506369
HDAC1	175	175	1	0.992834	0.511211	0.0953351	1	1	0.876444	0.401319	0.511211
MARCKSL1	22	21	1	1	0.6	0.408119	1	0.195672	0.498734	0.0168414	0.6
TSSK3	1	2	1	1	0.428571	1	1	-1	1	1	0.428571
BSDC1	57	74	1	1	0.472296	0.117065	1	0.42726	1	0.302979	0.472296
ZBTB8B	61	67	1	1	0.503205	0.850021	1	1	0.24973	0.95472	0.503205
ZBTB8A	233	183	0.589697	0.997052	0.570397	0.80158	1	0.614748	0.470262	1.29903e-07	0.570397
ZBTB8OS	142	1469	0	0.951104	0.0884623	0.510492	0.372613	0.664971	0.1311	0	0.0884623
RBBP4	89	475	9.10844e-44	0.932949	0.122631	0.321991	0.401841	0.192315	1.77469e-07	0	0.122631
SYNC	121	78	0.928946	0.977378	0.6	0.570183	1	0.567195	0.822904	8.21794e-07	0.6
KIAA1522	207	153	1	1	0.558698	0.21063	1	0.937971	0.63357	6.64139e-05	0.558698
YARS1	40	396	0	0.962427	0.0923947	0.802364	0.71892	0.821591	0.444606	0	0.0923947
S100PBP	537	597	1	0.998951	0.499738	0.0597286	0.966446	0.0828249	0.145161	0.961227	0.499738
FNDC5	156	162	1	0.996066	0.492625	0.514311	1	0.631725	1	0.61554	0.492625
HPCA	18	15	0.996863	1	0.634146	0.232091	1	0.329137	0.607235	0.00345094	0.634146
TMEM54	105	72	0.373132	0.979388	0.596346	0.788092	1	0.591234	0.910558	7.1922e-07	0.596346
RNF19B	204	242	1	0.989191	0.485095	1	1	0.261302	0.0836741	0.434138	0.485095
AK2	28	265	2.06712e-35	0.972507	0.0825593	0.319505	1	0.371845	0.5181	0	0.0825593
AZIN2	38	41	1	1	0.475771	0.463932	1	0.321821	0.605488	0.505074	0.475771
TRIM62	197	197	1	1	0.507392	0.237155	1	0.333534	0.293621	0.585929	0.507392
ZNF362	274	247	0.904781	0.995352	0.535611	0.218879	1	0.799107	0.793465	0.00448205	0.535611
A3GALT2	7	3	1	1	0.628571	1	1	1	0.61526	0.162756	0.628571
PHC2	694	730	1	0.998891	0.491681	0.662783	1	0.598379	0.199607	0.30958	0.491681
ZSCAN20	78	94	1	0.992576	0.474074	0.891108	1	0.44662	0.720939	0.211158	0.474074
CSMD2	44	39	1	1	0.494881	0.704859	1	0.755546	0.123384	0.906695	0.494881
C1orf94	1	5	1	1	0.333333	1	1	0.416605	0.481381	0.167068	0.333333
GJB3	2	1	1	1	0.62963	1	1	1	0.513463	0.229523	0.62963
SMIM12	37	43	0.919999	1	0.507042	0.133267	1	0.360051	0.86798	0.858255	0.507042
DLGAP3	74	83	1	1	0.491089	0.793433	1	0.424231	0.523734	0.721353	0.491089
TMEM35B	83	67	1	1	0.568182	0.778893	1	0.567312	0.631689	0.00193531	0.568182
ZMYM6	279	246	1	0.997845	0.499461	0.53885	1	0.0772291	0.174184	0.944456	0.499461
ZMYM1	381	371	1	0.998206	0.502242	0.893606	0.958853	0.912328	0.6575	0.815735	0.502242
SFPQ	11	20	0.601142	1	0.303371	0.292755	1	1	0.351089	0.000223689	0.303371
ZMYM4	559	481	1	0.998762	0.507444	0.160743	0.96492	0.0691482	0.0395016	0.427914	0.507444
KIAA0319L	723	745	0.927084	1	0.499891	0.0117582	1	0.365393	0.405821	1	0.499891
NCDN	102	88	1	1	0.52161	0.806396	1	0.554184	0.913251	0.279001	0.52161
TFAP2E	32	21	1	1	0.535714	0.553019	1	0.306125	0.422489	0.443715	0.535714
PSMB2	41	1068	0	0.941832	0.0480118	0.0831727	0.818931	0.004535	0.368371	0	0.0480118
C1orf216	153	127	0.969886	0.992035	0.539148	0.439985	1	0.508458	0.791326	0.00973067	0.539148
CLSPN	48	276	1.14696e-23	0.971053	0.146209	0.225275	0.911227	0.359554	0.18581	0	0.146209
AGO4	234	195	1	0.992812	0.514097	0.212991	1	0.354617	0.218028	0.202518	0.514097
AGO1	481	508	0.798343	0.998631	0.514188	0.0302884	1	0.0779595	0.200968	0.120243	0.514188
AGO3	433	404	1	0.998312	0.52064	0.692281	1	0.341184	0.451273	0.0420581	0.52064
TEKT2	41	34	1	1	0.534653	1	1	0.268258	0.585617	0.358003	0.534653
ADPRHL2	80	61	1	1	0.526992	0.727165	1	0.621547	0.0911207	0.309313	0.526992
COL8A2	49	50	1	1	0.509434	0.442746	1	0.733945	0.758045	0.805236	0.509434
TRAPPC3	506	596	1	0.997675	0.470981	0.463781	1	0.72628	0.0427202	0.000540116	0.470981
MAP7D1	231	221	1	1	0.512801	0.518852	1	1	0.878589	0.372404	0.512801
THRAP3	283	330	0.259533	1	0.424043	0.00399672	1	0.623251	0.00847395	5.55203e-10	0.424043
SH3D21	43	31	1	1	0.519737	0.304385	1	0.0705672	0.260753	0.526816	0.519737
EVA1B	2	7	1	1	0.5	0.0768682	1	0.324581	0.206382	1	0.5
STK40	113	94	1	1	0.527273	0.860629	1	0.464995	0.588287	0.241577	0.527273
LSM10	86	143	0.876232	0.994593	0.401821	1	1	0.772229	0.0574891	8.31344e-08	0.401821
OSCP1	1179	1167	1	0.995267	0.505673	0.486494	0.883916	0.818516	0.514392	0.297761	0.505673
MRPS15	103	161	0.00332536	0.993769	0.333795	0.029778	1	0.154706	0.0328417	1.21332e-19	0.333795
CSF3R	28	21	1	1	0.515873	1	1	1	0.194949	0.787747	0.515873
GRIK3	29	22	1	1	0.537037	0.606716	1	0.662503	0.429592	0.384567	0.537037
ZC3H12A	68	46	1	0.990023	0.563725	0.334982	1	0.693821	0.585213	0.00844949	0.563725
MEAF6	71	35	0.887287	0.986153	0.659443	0.845483	1	0.0748665	0.149885	4.74272e-09	0.659443
SNIP1	1	29	0.107634	1	0.0689655	1	1	0.604904	0.55505	1.80577e-18	0.0689655
DNALI1	18	18	1	1	0.58209	0.23137	1	0.740211	0.0782187	0.214539	0.58209
GNL2	6	109	2.86715e-13	0.964106	0.0769231	0.752426	1	0.60572	0.265386	0	0.0769231
RSPO1	7	4	1	1	0.5	0.629036	1	0.601738	0.659744	1	0.5
C1orf109	86	141	1	0.994471	0.425676	0.0229006	1	0.637047	0.116809	4.25336e-05	0.425676
CDCA8	1	7	1	1	0.25	0.452762	1	0.2083	1	0.0169005	0.25
EPHA10	24	8	1	1	0.662338	1	1	0.124469	0.72213	0.00522824	0.662338
MANEAL	12	6	1	1	0.549296	0.0581312	1	0.532842	1	0.470369	0.549296
YRDC	2	57	0.00186475	1	0.0769231	0.0796389	1	0.680571	0.329145	3.0333e-35	0.0769231
C1orf122	17	9	0.999695	1	0.659794	0.701379	1	0.777946	0.563428	0.00192435	0.659794
MTF1	102	84	1	1	0.552182	1	1	0.575224	0.282746	0.0183508	0.552182
INPP5B	397	436	0.971727	0.99834	0.481973	0.947814	0.960872	0.873733	0.63433	0.0871105	0.481973
SF3A3	4	75	0.000222094	1	0.0854701	0.62617	1	0.690108	0.025755	1.0776e-42	0.0854701
FHL3	74	60	0.987869	0.991075	0.578261	0.886608	1	0.446107	0.313838	0.000631463	0.578261
UTP11	8	124	3.62933e-12	1	0.0628141	0.726327	1	0.803666	1	0	0.0628141
RRAGC	72	37	0.583176	0.984691	0.656357	0.851167	1	0.863662	1	4.82584e-08	0.656357
MYCBP	58	40	1	1	0.559055	0.452711	1	0.434377	1	0.0675129	0.559055
GJA9	5	3	1	1	0.571429	1	1	1	0.605908	0.557197	0.571429
RHBDL2	66	66	1	1	0.487972	0.487852	1	1	1	0.7242	0.487972
AKIRIN1	43	48	1	0.985213	0.476015	0.462581	1	1	0.870467	0.542133	0.476015
NDUFS5	147	175	0.430338	0.995818	0.429303	0.561298	1	0.105502	0.667578	8.15482e-06	0.429303
MACF1	1047	1059	1	0.996476	0.496692	0.7642	1	0.856503	0.811626	0.755088	0.496692
BMP8A	19	13	1	1	0.538462	0.67327	1	1	0.543705	0.566573	0.538462
PABPC4	37	33	1	1	0.477876	0.563295	1	0.303754	0.573264	0.547711	0.477876
HEYL	31	35	0.992756	1	0.577236	0.0395158	1	0.185032	0.0838524	0.017671	0.577236
NT5C1A	55	43	1	0.985323	0.578571	0.0540016	1	0.359636	0.441101	0.00684997	0.578571
HPCAL4	18	14	1	1	0.505747	1	1	0.793809	0.375847	1	0.505747
PPIE	28	168	9.46031e-12	0.948047	0.119134	0.143745	1	0.0262196	0.871185	0	0.119134
BMP8B	28	26	1	1	0.510638	0.558937	1	0.53702	0.357121	0.865373	0.510638
TRIT1	278	388	0.000201524	0.997845	0.368553	0.0279022	0.955659	0.384861	3.00557e-06	2.25896e-32	0.368553
MYCL	386	357	1	0.99838	0.520421	0.621404	1	0.958483	0.69863	0.0401543	0.520421
MFSD2A	37	60	1	1	0.436306	1	1	0.0806746	0.537957	0.0270887	0.436306
CAP1	89	181	0.887114	1	0.381176	0.013605	1	0.304514	0.0888258	4.07183e-12	0.381176
PPT1	176	180	1	0.996588	0.509804	0.610753	1	0.819389	0.323484	0.483103	0.509804
RLF	263	360	0.898433	0.997593	0.437204	0.214847	1	0.180034	0.843357	3.46359e-07	0.437204
TMCO2	2	6	1	1	0.535714	1	1	0.11646	0.116478	0.845019	0.535714
ZMPSTE24	314	366	1	0.997626	0.473125	0.6711	1	0.761688	0.404195	0.0252406	0.473125
COL9A2	99	78	1	0.993276	0.550749	0.496543	1	0.393279	0.51153	0.0177236	0.550749
SMAP2	228	202	1	0.997018	0.508942	0.665612	1	0.397854	0.344306	0.494654	0.508942
ZFP69B	70	55	1	0.983471	0.561224	0.575936	1	0.533056	1	0.00429867	0.561224
ZFP69	52	39	1	1	0.515152	0.378318	1	0.310692	0.366689	0.619298	0.515152
EXO5	74	52	0.98448	0.979585	0.529412	0.60838	1	0.048594	0.424693	0.361451	0.529412
ZNF684	91	96	1	0.993695	0.483465	0.609381	1	0.917096	0.915934	0.474368	0.483465
RIMS3	58	60	1	1	0.511364	0.101519	1	0.503993	0.764678	0.757465	0.511364
NFYC	315	1741	0	0.972715	0.128764	0.0010992	0.727546	0.0175557	9.45813e-06	0	0.128764
KCNQ4	153	118	0.897152	1	0.57	0.659959	1	0.240297	0.490615	8.30844e-05	0.57
CTPS1	117	174	0.0495312	0.995302	0.393939	0.764984	1	0.617902	0.159172	3.83082e-10	0.393939
SLFNL1	2	2	1	1	0.5625	1	1	1	1	0.790527	0.5625
SCMH1	296	264	1	1	0.522199	0.885704	1	0.857159	0.383733	0.05621	0.522199
FOXO6	189	187	1	1	0.501424	0.39111	1	0.435604	0.819824	0.969854	0.501424
EDN2	94	102	1	1	0.4875	1	1	0.367621	1	0.694723	0.4875
HIVEP3	465	426	0.971368	0.998024	0.528256	0.334555	0.96217	0.411837	0.7769	0.0129728	0.528256
FOXJ3	941	910	1	0.999134	0.491665	0.27301	0.97377	0.0248135	0.549896	0.276126	0.491665
RIMKLA	66	44	0.794842	1	0.586667	1	1	0.648435	1	0.00306839	0.586667
ZMYND12	59	70	1	0.989316	0.465426	0.873455	1	1	0.411712	0.234278	0.465426
CCDC30	585	560	1	0.995622	0.510411	0.496629	0.96665	0.760898	0.832304	0.16937	0.510411
PPCS	159	181	0.857604	0.996403	0.479784	0.771913	1	1	0.170642	0.167537	0.479784
PPIH	27	51	0.052731	0.977851	0.262931	0.0653954	1	0.73	0.0110338	6.43015e-13	0.262931
YBX1	45	93	0.0445078	0.990845	0.336735	0.674609	1	0.401147	0.228315	1.8995e-13	0.336735
CLDN19	8	6	1	1	0.613636	1	1	1	0.728481	0.164149	0.613636
P3H1	127	108	1	0.994263	0.539886	0.907296	1	0.620039	0.616174	0.0311358	0.539886
C1orf50	128	112	1	0.995163	0.516908	0.914151	1	0.643964	0.514665	0.312955	0.516908
TMEM269	8	4	1	1	0.65	1	1	1	1	0.0729514	0.65
SVBP	63	33	1	1	0.555891	0.003404	1	0.238175	0.0769905	0.0470081	0.555891
ERMAP	243	211	1	1	0.512784	0.927357	1	0.184113	0.413968	0.350609	0.512784
ZNF691	113	118	1	1	0.456392	0.150521	1	0.325106	0.699337	0.0126683	0.456392
SLC2A1	37	111	0.0171028	0.971496	0.244737	0.0277523	1	0.17806	0.530562	2.8835e-25	0.244737
FAM183A	100	85	0.966489	1	0.505848	0.145729	1	0.18412	1	0.870787	0.505848
EBNA1BP2	1	44	0.0217084	1	0.0625	0.0216184	1	1	1	2.10674e-27	0.0625
CFAP57	116	95	1	1	0.494309	0.898434	1	0.053863	0.0573961	0.808543	0.494309
TMEM125	4	3	1	1	0.35	0.520778	1	0.253524	1	0.237885	0.35
C1orf210	2	2	1	1	0.333333	1	1	1	1	0.453125	0.333333
TIE1	8	14	1	1	0.462687	0.70352	1	0.49115	0.0491725	0.620145	0.462687
MPL	11	10	1	1	0.537037	0.645438	1	0.72758	0.720128	0.677809	0.537037
CDC20	5	36	0.0162986	1	0.11	1	1	1	1	9.94066e-17	0.11
ELOVL1	119	84	1	1	0.549277	1	1	0.195284	0.207652	0.00719097	0.549277
MED8	4	34	0.00248378	1	0.0873016	0.560417	1	1	0.37443	1.67906e-23	0.0873016
SZT2	159	123	0.936646	0.99093	0.563128	0.655047	1	0.73138	0.416811	0.000101524	0.563128
PTPRF	204	221	1	1	0.480882	0.548726	1	0.673574	0.884604	0.16635	0.480882
KDM4A	165	181	0.994013	0.996681	0.47438	0.923943	1	0.883525	0.874292	0.0698461	0.47438
ST3GAL3	4178	4148	1	1	0.503749	0.52697	0.975271	0.862305	0.731537	0.209536	0.503749
ARTN	26	26	1	1	0.454106	1	1	0.439023	0.594432	0.208584	0.454106
IPO13	3	8	1	1	0.1875	1	1	0.584251	0.506424	0.000324914	0.1875
DPH2	53	61	1	1	0.48318	1	1	0.285815	0.728338	0.579168	0.48318
ATP6V0B	21	51	0.00424771	1	0.223256	0.195879	1	0.0734986	0.671203	9.11852e-17	0.223256
B4GALT2	216	175	0.193682	0.997257	0.56633	0.537271	1	0.889484	0.409424	2.61944e-07	0.56633
CCDC24	42	45	1	1	0.520161	0.343857	1	0.751897	0.504798	0.566179	0.520161
SLC6A9	79	128	1	0.988118	0.41185	0.111419	1	0.275092	0.031191	8.03103e-06	0.41185
KLF17	5	8	0.975038	1	0.516129	0.164108	1	0.26673	1	1	0.516129
DMAP1	2	21	0.280083	1	0.125	1	1	1	0.575726	2.43008e-10	0.125
ERI3	668	622	0.593534	0.996711	0.512736	0.698831	1	0.588457	0.0437725	0.15453	0.512736
RNF220	4002	4277	1	0.999658	0.491562	0.0274834	0.950399	0.0412215	0.91646	0.010791	0.491562
TMEM53	260	259	1	1	0.497115	0.636866	1	0.598114	0.657359	0.863119	0.497115
ARMH1	1005	971	1	0.99938	0.49969	0.516521	1	0.377572	0.536579	0.990064	0.49969
KIF2C	76	112	1	1	0.399582	0.558262	1	0.542117	1	1.25269e-05	0.399582
RPS8	12	182	1.03562e-25	0.910117	0.0527086	0.609583	1	0.165175	1	0	0.0527086
BEST4	149	142	1	1	0.519852	0.569668	1	0.576055	0.611402	0.201429	0.519852
PLK3	25	13	0.798562	1	0.616883	0.792249	1	0.665002	0.797772	0.00437094	0.616883
TCTEX1D4	1	1	1	1	0.428571	-1	1	1	1	1	0.428571
BTBD19	49	45	1	1	0.498433	0.557538	1	0.464519	1	1	0.498433
PTCH2	173	137	0.606609	0.991421	0.486574	0.0247131	1	0.0212061	0.0185426	0.511731	0.486574
EIF2B3	28	438	0	0.915089	0.0636822	0.756039	0.777548	0.565454	0.775967	0	0.0636822
HECTD3	11	2	1	1	0.627451	0.242971	1	0.179571	0.110459	0.0854331	0.627451
UROD	13	95	5.13075e-06	0.986115	0.212963	0.405639	1	0.00136353	0.0540538	2.96197e-35	0.212963
ZSWIM5	1325	1301	1	0.995469	0.505532	0.8077	0.868464	0.808945	0.662226	0.267959	0.505532
MUTYH	243	243	1	0.997315	0.491946	0.415985	1	0.639431	0.447881	0.586181	0.491946
TOE1	173	223	0.5304	1	0.420717	0.0572548	1	0.436074	0.124335	2.08318e-08	0.420717
TESK2	430	488	1	0.99691	0.48417	0.528666	1	0.423566	0.291341	0.0947328	0.48417
CCDC163	101	117	1	0.994688	0.481432	0.750248	1	0.617042	0.493285	0.361959	0.481432
MMACHC	165	153	1	0.992285	0.494686	0.470978	1	0.681865	0.301927	0.851922	0.494686
PRDX1	101	136	0.891942	0.995243	0.431739	0.831314	1	0.408423	0.302084	5.30948e-05	0.431739
AKR1A1	207	228	1	1	0.460517	0.140245	1	0.576885	0.820595	0.0039384	0.460517
NASP	138	179	0.124918	0.996042	0.409962	0.644502	1	0.460522	0.225625	9.14531e-09	0.409962
CCDC17	2	5	1	1	0.263158	1	1	0.550343	0.494835	0.0490417	0.263158
GPBP1L1	449	643	0.665492	0.998592	0.424483	0.0645954	1	0.532826	0.80251	3.07557e-16	0.424483
TMEM69	219	235	0.927666	1	0.475668	0.756824	1	0.631438	1	0.0666367	0.475668
IPP	362	350	0.978734	0.998245	0.494298	0.690864	1	0.340751	0.278696	0.629891	0.494298
MAST2	2327	2537	0.878034	0.999702	0.480354	0.736781	0.951443	0.198885	0.842095	5.90458e-06	0.480354
PIK3R3	1392	1100	0.543288	0.997863	0.557109	0.0539713	1	0.832433	0.202752	1.0352e-23	0.557109
LOC110117498-PIK3R3	1396	1102	0.543177	0.997866	0.557034	0.0539593	1	0.832511	0.22542	1.10729e-23	0.557034
TSPAN1	13	21	1	1	0.495495	0.0670376	1	0.320782	0.314233	1	0.495495
POMGNT1	675	700	1	0.998143	0.496284	0.138432	1	0.875641	0.805246	0.680671	0.496284
LURAP1	361	359	1	0.998054	0.485173	0.0831534	0.957955	0.736859	0.593177	0.171396	0.485173
RAD54L	144	156	1	0.991788	0.486125	0.486703	1	1	0.859192	0.335678	0.486125
LRRC41	326	419	0.231863	0.998303	0.431724	0.800326	1	0.466477	0.95372	3.05266e-11	0.431724
UQCRH	237	280	1	0.994609	0.476094	0.173126	1	0.482634	0.614287	0.0865216	0.476094
NSUN4	61	81	0.383864	0.978005	0.365729	0.0123551	1	0.619076	0.0243053	3.572e-08	0.365729
FAAH	143	148	1	1	0.498146	0.797484	1	0.786012	0.723541	0.943878	0.498146
DMBX1	54	47	1	1	0.527473	1	1	0.88475	0.628638	0.395122	0.527473
TMEM275	11	10	1	1	0.410714	1	1	0.329333	0.223626	0.220328	0.410714
KNCN	3	4	1	1	0.5	1	1	1	1	1	0.5
MKNK1	86	68	1	1	0.495327	0.877103	1	0.0322114	0.135444	0.884456	0.495327
MOB3C	31	22	1	0.974887	0.552795	0.425066	1	0.424203	0.657804	0.266825	0.552795
ATPAF1	77	75	1	1	0.54661	0.258449	1	0.907421	0.0914095	0.0472028	0.54661
TEX38	2	1	1	1	0.444444	0.414214	1	1	-1	1	0.444444
EFCAB14	30	21	1	1	0.546012	0.295703	1	0.548302	1	0.269821	0.546012
CYP4X1	4	4	1	1	0.436364	1	1	0.692341	0.680007	0.410103	0.436364
CYP4Z1	2	2	1	1	0.428571	1	1	1	0.47646	0.647606	0.428571
CYP4A22	4	3	1	1	0.5	1	1	0.464102	0.464102	1	0.5
PDZK1IP1	1	2	1	1	0.571429	-1	1	1	1	1	0.571429
TAL1	38	28	1	0.998999	0.505756	0.311694	1	0.209643	0.364579	0.457066	0.505756
STIL	26	245	1.77471e-30	0.985843	0.08506	0.495782	1	0.446673	0.743153	0	0.08506
CMPK1	11	140	2.6847e-09	0.94162	0.122661	0.0485856	1	0.0522176	0.502382	0	0.122661
TRABD2B	45	38	0.916701	1	0.498282	0.264486	1	0.307166	1	1	0.498282
SLC5A9	2	1	1	1	0.615385	0.414214	1	1	1	0.548828	0.615385
SPATA6	30	20	0.914775	1	0.598639	1	1	0.835216	0.817192	0.0197409	0.598639
AGBL4	128	132	1	1	0.521547	0.833167	1	0.160304	0.476626	0.206004	0.521547
BEND5	31	25	1	1	0.595745	0.81938	1	0.562125	0.215023	0.0100872	0.595745
ELAVL4	16	15	1	1	0.461538	1	1	0.441056	0.758472	0.525015	0.461538
DMRTA2	20	24	1	1	0.474026	1	1	0.55575	0.811238	0.570333	0.474026
FAF1	624	670	0.570572	0.996612	0.469727	0.225053	0.968614	0.583245	0.370932	0.00022074	0.469727
CDKN2C	383	308	1	0.994105	0.536012	0.117407	1	0.324936	0.628454	0.00192539	0.536012
C1orf185	8	11	1	1	0.454545	0.613284	1	0.497696	1	0.583132	0.454545
RNF11	140	119	1	0.995121	0.524331	0.466541	1	0.45659	0.925778	0.152162	0.524331
TTC39A	174	139	1	1	0.553774	0.241637	1	0.937241	0.387791	0.000506892	0.553774
EPS15	1009	1020	1	0.999241	0.501238	0.829798	1	0.943421	0.340561	0.890201	0.501238
OSBPL9	845	922	0.770818	0.996959	0.478368	0.967497	0.973132	0.971941	0.907959	0.00120266	0.478368
NRDC	508	491	0.946286	0.998712	0.486035	0.76976	1	0.114756	0.0345551	0.11473	0.486035
RAB3B	154	126	1	1	0.518012	0.373896	1	0.0722275	1	0.323106	0.518012
TXNDC12	351	328	0.78762	0.997904	0.474948	0.00231232	1	0.038695	0.177142	0.026585	0.474948
BTF3L4	334	340	1	0.998142	0.498839	1	1	0.825492	0.809296	0.965605	0.498839
ZFYVE9	639	568	0.616068	0.995461	0.537178	0.838433	0.967464	0.931011	0.216183	1.92155e-05	0.537178
CC2D1B	146	109	1	0.995287	0.563152	0.492559	1	0.862245	1	0.000174345	0.563152
ORC1	15	157	8.71453e-20	0.976429	0.0814558	0.649335	1	0.697147	1	0	0.0814558
PRPF38A	3	97	6.8351e-12	0.90638	0.0361446	1	1	0.622059	0.7039	0	0.0361446
TUT4	973	951	0.971707	1	0.513236	0.319307	1	0.270433	1	0.0500329	0.513236
GPX7	190	142	0.239767	0.977177	0.583067	1	1	0.596532	0.326904	3.68374e-10	0.583067
SHISAL2A	17	14	1	1	0.508772	0.189735	1	0.797316	0.807737	0.924775	0.508772
COA7	102	113	0.872184	1	0.421958	0.0214935	1	0.851284	0.0138322	1.96317e-05	0.421958
ZYG11B	182	136	1	1	0.529637	0.245374	1	0.349349	0.0662964	0.0589871	0.529637
ZYG11A	31	35	1	1	0.507553	0.712423	1	0.734006	0.291428	0.825502	0.507553
ECHDC2	548	563	0.977941	0.998542	0.484672	0.214944	0.966147	0.851217	0.653511	0.104266	0.484672
SCP2	444	433	1	1	0.501757	0.630216	1	0.310512	0.91911	0.874347	0.501757
PODN	17	3	1	1	0.630769	0.023357	1	0.0186853	0.160052	0.0429565	0.630769
SLC1A7	31	27	1	1	0.524324	0.3267	1	0.535552	0.856172	0.554387	0.524324
CPT2	121	87	1	1	0.555219	0.901969	1	0.918079	0.096981	0.00499793	0.555219
CZIB	173	177	1	1	0.48692	0.718128	1	1	0.329235	0.383093	0.48692
MAGOH	2	66	0.000342569	1	0.0546448	1	1	0.256956	0.602165	3.23023e-40	0.0546448
LRP8	303	313	1	1	0.503462	0.419509	1	0.500058	0.903439	0.772401	0.503462
DMRTB1	1	3	1	1	0.526316	0.541509	1	0.468343	1	1	0.526316
GLIS1	94	94	1	0.992553	0.535185	0.895098	1	0.0168902	0.743566	0.092591	0.535185
NDC1	230	292	0.09527	1	0.418017	0.641397	1	0.129614	0.437695	1.24645e-10	0.418017
YIPF1	41	39	1	1	0.521569	1	1	0.750066	1	0.529632	0.521569
DIO1	10	9	1	1	0.465517	1	1	1	0.506514	0.68888	0.465517
HSPB11	92	79	1	0.992427	0.53484	1	1	0.737776	0.565798	0.0984073	0.53484
LRRC42	375	425	1	0.998133	0.479758	0.769218	1	0.310594	0.523402	0.0575152	0.479758
LDLRAD1	2	7	1	1	0.482759	0.437688	1	0.310154	0.0627916	1	0.482759
TMEM59	780	805	1	0.998253	0.499344	0.512237	0.971656	0.626795	0.646095	0.89409	0.499344
TCEANC2	160	188	1	0.992776	0.487342	0.588006	1	0.353816	0.132101	0.488817	0.487342
CDCP2	240	250	1	0.991919	0.494939	0.893966	0.949032	0.417387	0.93433	0.873496	0.494939
CYB5RL	94	88	1	0.993251	0.510961	0.791935	1	1	0.730359	0.564731	0.510961
MRPL37	39	96	5.42633e-05	1	0.249337	0.307841	1	0.470689	0.229263	3.06952e-23	0.249337
SSBP3	820	871	1	0.997302	0.489989	0.535124	0.917773	0.148509	0.453415	0.218618	0.489989
ACOT11	41	42	1	1	0.502463	1	1	1	0.729018	1	0.502463
FAM151A	2	3	1	1	0.423077	-1	1	1	1	0.541256	0.423077
MROH7	34	19	0.972306	1	0.507812	0.0504709	1	0.105634	0.0817071	0.92906	0.507812
TTC4	38	73	0.00829627	1	0.281899	0.101765	1	0.667624	0.0222866	5.03929e-16	0.281899
PARS2	65	103	0.143359	0.990119	0.363014	0.632231	1	0.90646	0.080989	5.47739e-09	0.363014
TTC22	8	4	1	1	0.615385	0.638447	1	1	1	0.187742	0.615385
LEXM	11	11	1	1	0.460317	0.441633	1	0.700442	0.753479	0.608921	0.460317
DHCR24	75	88	1	0.992669	0.485348	0.136309	1	0.738201	1	0.577315	0.485348
TMEM61	11	3	1	1	0.740741	0.173961	1	0.481505	1	0.0146333	0.740741
BSND	10	3	1	1	0.65	0.257284	1	1	0.0918109	0.237885	0.65
PCSK9	28	26	1	1	0.557522	0.703226	1	0.0521224	0.823315	0.254605	0.557522
USP24	335	356	1	0.998253	0.494338	0.243969	1	0.556845	0.629595	0.572951	0.494338
PLPP3	497	489	1	1	0.51379	0.939749	1	0.47651	0.378317	0.198035	0.51379
PRKAA2	116	116	1	0.990884	0.543084	0.272705	1	0.167745	0.350528	0.0166438	0.543084
FYB2	8	9	1	1	0.523077	0.727077	1	0.732225	0.461989	0.801306	0.523077
C8A	3	4	1	1	0.388889	0.242326	1	0.571317	1	0.454498	0.388889
C8B	14	10	1	1	0.573171	0.659929	1	1	0.752257	0.218518	0.573171
DAB1	314	318	1	1	0.499382	0.56022	1	0.922113	0.957676	0.957929	0.499382
OMA1	146	156	1	0.996284	0.5	0.716231	1	0.53511	0.202597	0.975659	0.5
MYSM1	118	115	1	0.99452	0.466576	0.098667	1	0.396564	0.296335	0.0643384	0.466576
FGGY	1302	1319	1	0.995666	0.496382	0.275547	1	0.669916	0.646826	0.716451	0.496382
HOOK1	14	5	1	1	0.614286	0.381269	1	0.48252	0.335596	0.0681187	0.614286
CYP2J2	2	8	1	1	0.44	0.116698	1	0.103321	0.544473	0.677639	0.44
C1orf87	7	5	1	1	0.468085	1	1	0.422258	0.677	0.765992	0.468085
NFIA	3527	3301	1	0.998919	0.514235	0.131273	0.864023	0.85911	0.91636	8.14647e-05	0.514235
TM2D1	139	177	0.940998	0.995406	0.444949	0.66221	1	1	0.8472	0.0015073	0.444949
PATJ	845	760	0.934538	0.999095	0.541105	0.643469	0.887519	0.0334046	0.344947	3.70038e-08	0.541105
L1TD1	308	285	0.862065	0.996039	0.504951	0.468882	1	0.316831	0.231485	0.72901	0.504951
KANK4	245	241	1	0.995897	0.485656	0.360893	0.948828	0.933137	0.208652	0.352781	0.485656
USP1	121	183	0.452978	0.992191	0.422307	0.317569	1	0.623226	0.47291	2.73806e-07	0.422307
DOCK7	193	238	1	0.997407	0.473446	0.225514	1	0.176275	0.83064	0.0345101	0.473446
ATG4C	188	191	1	0.988785	0.51359	0.769257	1	0.122488	0.679564	0.297479	0.51359
ALG6	109	118	0.934429	1	0.505618	0.30898	1	0.0465682	0.199688	0.7928	0.505618
ITGB3BP	142	164	1	0.995669	0.479482	0.263228	1	0.246211	0.316284	0.199464	0.479482
EFCAB7	103	96	1	0.993572	0.481541	0.89797	1	0.269383	0.222645	0.335509	0.481541
PGM1	88	93	1	1	0.503891	0.223887	1	0.91025	0.695608	0.89454	0.503891
ROR1	50	65	1	1	0.495017	0.727929	1	0.02903	0.421423	0.907945	0.495017
UBE2U	38	29	1	1	0.544444	0.189403	1	0.709492	0.547861	0.260829	0.544444
CACHD1	1435	1476	0.840068	1	0.489325	0.501782	0.979085	0.196158	0.246264	0.0480472	0.489325
RAVER2	132	106	1	1	0.553325	0.518381	1	0.785181	0.261275	0.00286707	0.553325
JAK1	227	239	1	0.997196	0.514706	0.0150489	1	0.677012	0.311738	0.254821	0.514706
AK4	461	440	1	0.997089	0.512933	0.81376	1	0.777097	0.78312	0.207598	0.512933
DNAJC6	65	72	1	0.991102	0.482222	0.181002	1	0.322838	0.589323	0.539136	0.482222
LEPR	273	263	1	1	0.51816	0.664856	0.951267	0.797394	0.175425	0.146346	0.51816
LEPROT	141	132	1	1	0.525568	0.903046	1	0.654652	0.648862	0.186466	0.525568
PDE4B	810	765	0.714129	1	0.520795	0.573406	1	0.695593	0.51005	0.0315776	0.520795
SGIP1	601	621	1	0.998317	0.495054	0.839299	0.967721	0.673012	0.659962	0.542221	0.495054
TCTEX1D1	3	5	1	1	0.574468	0.410994	1	0.103707	0.65399	0.371298	0.574468
WDR78	125	130	1	1	0.509298	0.769769	1	0.314282	0.925799	0.584425	0.509298
MIER1	960	1029	0.58806	0.99937	0.469114	0.906456	0.974685	0.215975	0.0797807	7.98845e-07	0.469114
SLC35D1	104	75	1	1	0.556314	0.539146	1	0.10917	0.472687	0.00709989	0.556314
C1orf141	7	6	1	1	0.459459	0.716233	1	0.720407	0.721908	0.555998	0.459459
IL23R	295	308	1	0.997586	0.494565	0.940575	1	0.759189	0.835686	0.640383	0.494565
IL12RB2	196	228	0.814066	0.996751	0.506894	0.0945222	1	0.09245	0.0958681	0.689892	0.506894
SERBP1	100	224	0.000860732	0.987479	0.322374	0.44548	1	0.412364	0.383136	1.8911e-33	0.322374
GADD45A	56	73	1	1	0.46729	0.501882	1	0.283536	1	0.190759	0.46729
GNG12	474	483	1	0.994983	0.487912	0.604177	1	0.407421	0.652375	0.228087	0.487912
DIRAS3	2	2	1	1	0.592593	1	1	1	1	0.424356	0.592593
WLS	409	444	1	1	0.486331	0.503608	1	0.297357	0.599317	0.154733	0.486331
RPE65	34	22	1	1	0.54902	0.0125282	1	0.31311	1	0.2545	0.54902
DEPDC1	322	340	1	0.996215	0.493371	0.34569	1	0.655361	0.905304	0.616585	0.493371
LRRC7	732	760	1	0.999052	0.502844	0.866478	1	0.102394	0.581271	0.700291	0.502844
LRRC40	1526	1667	0.587641	0.996993	0.476624	0.291024	0.92018	0.798603	0.742504	3.13667e-06	0.476624
SRSF11	561	686	0.00340744	1	0.438252	0.255895	0.935814	0.77713	0.353539	3.33569e-15	0.438252
ANKRD13C	256	284	0.924198	0.997813	0.515565	0.943565	1	0.00487513	0.0449115	0.175022	0.515565
HHLA3	77	81	1	1	0.497238	1	1	1	0.55754	0.931487	0.497238
CTH	358	375	1	1	0.502683	0.847109	1	0.10151	0.730662	0.815978	0.502683
PTGER3	276	281	1	0.99641	0.486996	0.173733	1	0.638572	0.725776	0.435794	0.486996
ZRANB2	89	106	0.62109	0.986629	0.404531	0.469287	1	0.161755	0.102726	4.99015e-06	0.404531
NEGR1	3212	3388	1	0.997914	0.496014	0.891594	1	0.099561	0.0210727	0.317828	0.496014
LRRIQ3	101	87	1	0.98824	0.523529	0.377003	1	0.755726	0.919617	0.178851	0.523529
FPGT	129	131	1	0.995831	0.486458	0.62774	1	0.791884	0.483967	0.457441	0.486458
FPGT-TNNI3K	392	409	1	0.992989	0.485727	0.94893	0.960126	0.664602	0.217634	0.131145	0.485727
TNNI3K	245	266	1	0.996363	0.483636	0.501535	1	0.540042	0.499214	0.264153	0.483636
LRRC53	227	217	1	0.994535	0.502732	1	1	0.586423	0.902596	0.853199	0.502732
ERICH3	6	10	1	1	0.507937	0.23839	1	0.346875	0.681799	1	0.507937
CRYZ	40	55	1	1	0.492958	0.329729	1	0.0992434	0.282855	0.831444	0.492958
TYW3	104	108	1	0.994392	0.480392	0.307328	1	1	0.915733	0.277106	0.480392
LHX8	4	3	1	1	0.736842	0.576344	1	1	1	0.0490417	0.736842
SLC44A5	1816	1862	1	0.99941	0.497921	0.607249	0.981393	0.703449	0.0828371	0.723755	0.497921
ACADM	159	167	1	1	0.501792	0.238715	1	0.705843	1	0.928385	0.501792
RABGGTB	17	292	1.34525e-43	0.923822	0.0501343	0.552378	1	0.865111	0.273903	0	0.0501343
MSH4	31	16	1	1	0.575758	0.533696	1	0.275185	0.445362	0.0952534	0.575758
ASB17	1	1	1	1	0.375	1	1	1	1	0.6875	0.375
ST6GALNAC3	39	46	0.993529	1	0.455882	1	1	0.883763	0.763656	0.114572	0.455882
ST6GALNAC5	12	15	1	1	0.542553	0.131203	1	0.395252	0.779703	0.465707	0.542553
PIGK	121	150	0.330927	0.994787	0.40276	0.458132	1	0.190949	0.0567228	6.41053e-08	0.40276
AK5	102	94	1	0.991699	0.478261	0.13904	1	0.736313	0.0572868	0.315806	0.478261
ZZZ3	185	493	6.62073e-14	0.992447	0.275239	1	0.951303	0.626824	0.708496	0	0.275239
USP33	101	117	1	0.994568	0.47561	0.745589	1	0.706842	0.328738	0.223809	0.47561
MIGA1	123	172	1	0.995639	0.443011	0.211194	1	0.10213	0.644463	0.000438035	0.443011
NEXN	87	72	1	1	0.502183	0.587811	1	0.225449	0.242565	0.962656	0.502183
FUBP1	95	283	1.67783e-21	0.958047	0.176883	0.000162519	0.49532	0.00665889	8.72751e-05	0	0.176883
DNAJB4	1189	1223	0.866155	0.993937	0.484878	0.218485	0.908281	0.572261	0.446769	0.00478707	0.484878
GIPC2	64	55	0.979192	1	0.48	0.1376	1	0.297217	0.373615	0.545106	0.48
PTGFR	2	1	1	1	0.5	1	1	1	0.464102	1	0.5
IFI44L	1	4	1	1	0.5	0.181925	1	0.580193	0.319943	1	0.5
IFI44	5	1	1	1	0.733333	0.435902	0.257284	0.435902	1	0.0922852	0.733333
ADGRL4	14	17	1	0.99449	0.466392	1	1	1	0.684994	0.08793	0.466392
ADGRL2	5412	5372	1	0.99985	0.500804	0.598506	0.934875	0.975891	0.646964	0.806725	0.500804
TTLL7	381	341	0.8097	1	0.501478	0.606739	1	0.0320178	0.116842	0.911597	0.501478
PRKACB	322	309	1	0.997993	0.501756	0.726517	1	0.576815	0.949212	0.857716	0.501756
SAMD13	262	231	0.859895	1	0.522641	0.8929	1	0.501945	0.950665	0.0291241	0.522641
DNASE2B	2	5	1	1	0.518519	0.0865589	1	1	0.217308	1	0.518519
RPF1	4	37	0.00325016	0.908942	0.102362	1	1	1	1	9.63064e-23	0.102362
GNG5	54	60	1	1	0.493858	0.387917	1	1	0.645367	0.84248	0.493858
SPATA1	95	71	1	0.993581	0.5264	0.100302	1	0.219487	0.637003	0.229365	0.5264
CTBS	185	139	0.884442	0.996492	0.540941	0.654107	0.936737	0.186217	0.362194	0.0071593	0.540941
SSX2IP	105	100	1	1	0.521106	0.195155	1	0.39493	0.0856288	0.28469	0.521106
LPAR3	94	95	1	1	0.50566	0.597815	1	0.776194	0.593376	0.776364	0.50566
MCOLN2	405	423	1	0.998512	0.499814	0.805574	1	0.655375	0.378009	0.969247	0.499814
MCOLN3	134	129	1	1	0.529412	0.318989	1	0.741408	0.527372	0.0599598	0.529412
WDR63	84	78	1	1	0.493042	0.7645	1	0.314869	0.54664	0.788685	0.493042
SYDE2	456	431	1	0.998602	0.509632	0.234593	1	0.627747	0.719434	0.330287	0.509632
C1orf52	33	40	1	1	0.484163	0.64999	1	0.331474	0.841024	0.685248	0.484163
BCL10	66	66	1	1	0.471429	0.209142	1	0.543195	1	0.260578	0.471429
DDAH1	4706	4876	1	0.999151	0.492446	0.37225	0.930911	0.702648	0.647328	0.0246016	0.492446
CCN1	62	49	1	1	0.527716	0.367622	1	0.900738	0.494281	0.257345	0.527716
ZNHIT6	12	111	1.42609e-06	0.956718	0.13602	0.0801911	1	0.829236	0.291704	0	0.13602
COL24A1	822	807	0.996104	0.998303	0.503286	0.69791	1	0.820833	0.477832	0.704956	0.503286
ODF2L	57	68	1	0.990511	0.485782	0.165005	1	0.902979	0.509103	0.525912	0.485782
CLCA2	7	7	1	1	0.475	1	1	1	1	0.871415	0.475
CLCA1	6	4	1	1	0.511111	1	1	1	0.0693452	1	0.511111
CLCA4	18	16	1	1	0.50505	1	1	0.625331	1	1	0.50505
SH3GLB1	123	97	1	0.993611	0.503195	0.225855	1	0.216584	0.0389959	0.968072	0.503195
SELENOF	651	663	1	0.998916	0.489166	0.357852	1	0.782096	0.165924	0.20494	0.489166
HS2ST1	1605	1713	0.749423	0.998911	0.474256	0.802703	1	0.301302	0.0839442	8.42995e-06	0.474256
LINC02801	20	24	1	1	0.424528	1	1	0.738596	0.818053	0.140956	0.424528
LMO4	142	141	1	1	0.529675	0.160706	1	0.274059	0.713576	0.081439	0.529675
PKN2	297	533	9.17693e-08	0.998253	0.360563	0.557822	0.95913	0.95701	0.404475	1.12104e-44	0.360563
GTF2B	9	102	1.0101e-15	0.93294	0.0755149	0.565299	1	0.627963	1	0	0.0755149
KYAT3	256	268	0.948885	1	0.469706	0.872906	1	0.317977	0.331675	0.0163348	0.469706
RBMXL1	218	227	0.987879	1	0.465957	0.670508	1	0.255102	0.301202	0.011323	0.465957
GBP3	2	2	1	1	0.5625	1	1	1	0.413188	0.790527	0.5625
GBP1	1	2	1	1	0.428571	1	1	1	-1	1	0.428571
GBP7	2	1	1	1	0.583333	1	1	1	1	0.753906	0.583333
GBP4	2	2	1	1	0.454545	-1	1	1	1	1	0.454545
GBP6	2	2	1	1	0.571429	1	1	1	0.305752	0.647606	0.571429
LRRC8B	1018	1026	1	0.999349	0.495853	0.26796	0.95011	0.416827	0.661817	0.540394	0.495853
LRRC8C	190	152	1	1	0.529365	0.305616	1	0.245349	0.867765	0.0395309	0.529365
LRRC8D	1458	1482	1	0.99957	0.498346	0.623123	1	0.83462	0.341127	0.740922	0.498346
ZNF326	159	119	0.102062	0.990177	0.603529	0.117988	1	0.383371	0.361504	6.85191e-10	0.603529
BARHL2	5	3	1	1	0.625	1	1	1	1	0.200488	0.625
ZNF644	375	399	0.862293	1	0.474952	0.640331	1	0.959233	0.232582	0.0109716	0.474952
HFM1	49	47	1	1	0.512545	0.4729	1	0.516008	1	0.71854	0.512545
CDC7	64	293	6.77335e-11	0.986047	0.22963	0.157972	1	0.190751	0.000899378	0	0.22963
TGFBR3	728	799	1	0.995218	0.49509	0.703115	0.913449	0.283675	0.0143718	0.642363	0.49509
BRDT	22	16	0.943559	1	0.539823	1	1	0.200767	1	0.447806	0.539823
EPHX4	35	21	0.975986	0.978181	0.582011	1	1	0.423684	0.438603	0.0190381	0.582011
BTBD8	64	62	1	1	0.491094	0.751626	1	0.239482	0.892249	0.761605	0.491094
KIAA1107	1	2	1	1	0.461538	1	1	1	1	1	0.461538
GLMN	139	129	1	1	0.473625	0.917188	1	0.0885911	0.0376302	0.122833	0.473625
RPAP2	19	152	1.8801e-11	0.935567	0.121993	0.448951	1	0.258134	0.306631	0	0.121993
GFI1	69	48	0.647208	0.973181	0.582057	0.709313	1	0.813839	0.887412	0.00017023	0.582057
EVI5	428	468	1	0.997077	0.493236	0.328171	1	0.188454	0.681015	0.540472	0.493236
RPL5	6	186	1.22227e-31	1	0.0263158	0.307357	1	1	0.490942	0	0.0263158
DIPK1A	126	63	4.90688e-05	1	0.75365	0.0139288	1	0.000347818	0.151362	6.97795e-34	0.75365
MTF2	965	622	0.0140705	0.996048	0.568309	1.84884e-13	0.941993	0.00140338	0.592291	5.81882e-19	0.568309
TMED5	207	213	1	0.997466	0.479167	0.598258	1	0.841002	0.0553029	0.0920532	0.479167
CCDC18	629	604	1	0.998592	0.504762	0.436344	1	0.413743	0.685895	0.652063	0.504762
DR1	37	167	1.15828e-05	1	0.180791	0.497037	1	1	0.492509	0	0.180791
FNBP1L	136	164	1	0.995084	0.477301	0.72551	1	0.78668	0.147853	0.18259	0.477301
BCAR3	1046	1111	1	0.998163	0.496553	0.5521	1	0.0973122	0.360611	0.704656	0.496553
DNTTIP2	11	59	2.33034e-07	0.951737	0.109091	0.0977794	1	0.324053	0.397966	4.43345e-36	0.109091
GCLM	74	71	1	1	0.521179	0.605121	1	0.737855	0.382943	0.344231	0.521179
ABCA4	87	113	1	1	0.472332	0.787395	1	0.196628	0.0759579	0.229068	0.472332
ARHGAP29	14	13	1	1	0.475	0.687418	1	1	0.581105	0.734342	0.475
ABCD3	148	133	1	0.990207	0.504294	0.171118	1	0.716664	0.634877	0.944085	0.504294
F3	105	77	0.935536	1	0.570577	0.777152	1	0.576861	0.612959	0.00173638	0.570577
SLC44A3	496	490	1	1	0.52065	0.736582	1	0.469123	0.0444687	0.0578643	0.52065
CNN3	233	225	1	1	0.507874	1	1	0.718733	0.601423	0.593654	0.507874
ALG14	100	519	3.61484e-27	0.969265	0.161214	0.257639	0.876538	0.4633	0.533529	0	0.161214
TLCD4	242	287	1	1	0.485921	0.45346	1	0.0672997	0.299101	0.334474	0.485921
TLCD4-RWDD3	317	334	1	1	0.513595	0.173578	1	0.0270787	0.748607	0.27915	0.513595
RWDD3	158	158	1	0.995666	0.523243	0.363539	1	0.494663	0.402734	0.147499	0.523243
PTBP2	396	498	1	0.998594	0.467787	0.084912	0.962011	0.0144859	0.957526	0.000701219	0.467787
DPYD	101	132	1	1	0.498084	0.154212	1	0.0458793	0.0372405	0.88831	0.498084
SNX7	825	891	0.781945	0.999149	0.501916	0.000352506	1	0.0825284	0.93479	0.781583	0.501916
PLPPR5	202	190	1	0.997974	0.521255	0.840265	1	0.353135	0.893768	0.0682606	0.521255
PLPPR4	219	223	1	1	0.514797	0.765816	1	0.271403	0.616535	0.242909	0.514797
PALMD	83	73	1	1	0.517241	0.666933	1	0.900519	0.700688	0.501122	0.517241
FRRS1	404	412	1	0.996572	0.483705	0.669527	1	0.399672	0.600599	0.101688	0.483705
AGL	260	248	1	0.997754	0.507019	0.0924571	1	0.505207	0.843189	0.537621	0.507019
SLC35A3	351	297	1	0.995654	0.523878	0.818329	1	0.551527	0.170435	0.00912694	0.523878
MFSD14A	420	443	0.841667	1	0.486774	0.221668	1	0.921881	0.426047	0.173388	0.486774
SASS6	12	307	2.97047e-28	0.934702	0.0626781	0.00422679	0.828833	0.448848	0.152334	0	0.0626781
TRMT13	103	106	1	1	0.494505	1	1	0.924189	0.66861	0.795044	0.494505
LRRC39	21	18	1	1	0.531746	1	1	0.81974	1	0.529769	0.531746
DBT	138	155	1	0.995748	0.494681	0.702987	1	0.0691808	0.633519	0.719494	0.494681
RTCA	103	96	1	1	0.51633	0.906495	1	0.617004	0.425498	0.429578	0.51633
CDC14A	617	631	0.992243	0.996082	0.509929	0.230628	0.96806	0.492663	0.111606	0.168134	0.509929
GPR88	8	3	1	1	0.571429	0.341948	1	0.325324	0.663507	0.42959	0.571429
VCAM1	99	103	1	0.990707	0.492236	0.634301	1	0.492341	0.732044	0.48573	0.492236
EXTL2	128	128	1	0.995649	0.478827	1	1	0.267832	0.629705	0.18698	0.478827
SLC30A7	183	215	1	0.996759	0.480583	0.659268	1	0.223748	0.577463	0.200168	0.480583
DPH5	189	204	0.8601	0.996383	0.430469	0.0154606	1	0.469876	0.000753293	2.43042e-06	0.430469
S1PR1	102	200	0.802471	0.996654	0.3952	0.00191448	1	0.0637764	0.338085	1.87067e-13	0.3952
OLFM3	709	736	0.945615	0.999091	0.501589	0.0468933	1	0.741987	0.34797	0.868322	0.501589
COL11A1	563	577	0.98606	0.998981	0.503325	0.269387	1	0.593029	0.109577	0.71294	0.503325
LOC101928436	527	507	0.975634	0.996532	0.49566	0.426421	1	0.137801	0.462351	0.695544	0.49566
RNPC3	6	101	1.87209e-11	0.951484	0.070122	0.382614	1	1	1	0	0.070122
AMY2B	5	5	1	1	0.514286	1	1	1	0.611817	1	0.514286
NTNG1	164	140	1	1	0.523002	0.880375	1	0.507218	0.642327	0.197383	0.523002
VAV3	85	87	1	1	0.504651	0.20551	1	0.895541	0.856013	0.811141	0.504651
SLC25A24	151	128	1	0.995383	0.538991	0.292645	1	1	0.452447	0.0192671	0.538991
FAM102B	211	241	1	0.997033	0.45729	0.148113	1	0.889347	0.468974	0.0021388	0.45729
PRPF38B	5	109	2.39867e-09	0.949749	0.0585106	0.117829	1	1	0.730624	0	0.0585106
FNDC7	32	34	1	1	0.44	0.378686	1	0.814834	0.498554	0.162072	0.44
STXBP3	138	122	1	0.994817	0.494819	0.444174	1	0.0989322	0.488384	0.745706	0.494819
AKNAD1	272	310	1	0.994965	0.478918	0.65201	1	0.421569	0.357232	0.0788589	0.478918
GPSM2	168	183	0.988798	0.99558	0.484547	0.307512	1	0.393639	0.348722	0.334786	0.484547
CLCC1	160	164	1	0.993276	0.481077	0.610223	1	0.591715	0.0950532	0.163529	0.481077
WDR47	329	287	1	0.997849	0.504301	0.322408	1	0.75696	0.00775347	0.693304	0.504301
TAF13	66	128	0.588015	0.993187	0.383253	0.0688164	1	0.325941	0.622228	3.74236e-09	0.383253
TMEM167B	255	293	1	1	0.493692	0.332354	1	0.130667	0.287806	0.606183	0.493692
C1orf194	16	8	1	1	0.632653	0.70103	1	1	0.553723	0.0103459	0.632653
KIAA1324	449	470	1	0.998702	0.501951	0.6076	1	0.960921	0.13659	0.871052	0.501951
SARS1	43	894	0	0.950146	0.0475273	0.620987	0.73498	0.0892263	0.000217967	0	0.0475273
CELSR2	92	101	1	1	0.491525	0.585829	1	0.582354	0.811752	0.767304	0.491525
PSRC1	57	63	0.963882	1	0.454286	0.563608	1	0.58815	1	0.0964173	0.454286
MYBPHL	34	30	1	1	0.519481	1	1	0.531688	0.841978	0.685209	0.519481
SORT1	544	538	1	1	0.510929	0.338174	1	1	0.49428	0.244147	0.510929
PSMA5	6	138	4.0865e-13	1	0.0606742	1	1	0.315668	0.548656	0	0.0606742
SYPL2	77	74	1	1	0.537133	0.804113	1	0.209735	0.90849	0.0802905	0.537133
ATXN7L2	215	161	0.863118	0.994408	0.553942	1	1	0.721544	0.19991	2.81158e-05	0.553942
CYB561D1	29	32	1	1	0.45933	1	1	1	0.320635	0.266061	0.45933
AMIGO1	19	3	1	1	0.75641	0.41385	1	1	0.0100078	4.71324e-06	0.75641
GPR61	1	2	1	1	0.4	1	1	1	1	0.581055	0.4
GNAI3	158	160	1	1	0.49506	0.845326	1	0.262319	0.239662	0.790762	0.49506
GNAT2	4	6	1	1	0.419355	1	1	1	1	0.458258	0.419355
AMPD2	89	85	1	1	0.5328	0.904297	1	0.46972	0.641373	0.108956	0.5328
GSTM4	31	30	1	1	0.487923	0.667245	1	0.856975	1	0.78004	0.487923
GSTM2	15	9	0.860179	1	0.631579	0.721248	1	0.70024	1	0.0265168	0.631579
GSTM3	26	29	1	1	0.527132	0.236121	1	0.227367	0.696123	0.594615	0.527132
EPS8L3	5	10	0.687702	1	0.357143	0.0494596	1	0.65798	0.669758	0.0806905	0.357143
CSF1	105	104	1	0.978884	0.555118	0.0184232	1	0.252009	0.321041	0.000951401	0.555118
AHCYL1	211	226	1	1	0.485981	0.862159	1	0.882696	0.683928	0.350548	0.485981
STRIP1	299	320	1	0.99801	0.470005	0.733528	1	0.168875	0.853289	0.00855447	0.470005
SLC6A17	37	34	1	1	0.519481	0.0501023	1	0.657792	0.694662	0.685209	0.519481
KCNC4	22	19	1	1	0.584615	1	1	0.267341	1	0.0630088	0.584615
RBM15	19	20	1	0.975538	0.448485	0.476615	1	0.833692	1	0.272784	0.448485
SLC16A4	30	38	1	1	0.450237	0.55856	1	0.858177	0.838408	0.166379	0.450237
LAMTOR5	92	192	0.0985684	1	0.352222	0.752983	1	0.0153497	0.398343	5.16822e-19	0.352222
KCNA2	8	10	1	1	0.489362	1	1	1	0.410331	1	0.489362
CD53	4	3	1	1	0.619048	0.633868	1	1	1	0.359283	0.619048
LRIF1	51	59	1	1	0.479058	0.624015	1	1	0.558281	0.441647	0.479058
DRAM2	123	103	1	1	0.551597	0.739729	1	0.5934	0.917748	0.00355718	0.551597
CEPT1	336	406	1	0.998243	0.456332	0.307084	1	0.404035	0.129363	2.6146e-05	0.456332
DENND2D	21	20	1	1	0.605839	0.105777	1	0.0894401	0.825569	0.0156442	0.605839
CHI3L2	376	408	1	0.997187	0.476491	0.518702	1	0.460567	0.520332	0.0897384	0.476491
CHIA	151	173	1	0.993986	0.472264	0.88898	1	0.308506	0.686681	0.140537	0.472264
PIFO	26	12	0.843553	1	0.538462	0.00714316	1	0.593837	0.0168058	0.525015	0.538462
OVGP1	6	4	1	1	0.512195	1	1	0.44639	1	1	0.512195
WDR77	2	41	0.00690648	1	0.0866142	0.577915	1	0.138019	0.529075	9.11799e-24	0.0866142
ATP5PB	46	152	5.44034e-06	0.97299	0.223787	0.592063	1	1	0.0201809	0	0.223787
C1orf162	5	5	1	1	0.47619	0.547723	1	1	1	1	0.47619
TMIGD3	127	101	1	1	0.527933	0.182063	1	0.186927	0.836749	0.144364	0.527933
RAP1A	330	321	1	0.995383	0.524981	0.638074	0.955777	0.0672154	0.324816	0.00809508	0.524981
INKA2	144	134	1	1	0.51168	0.915291	1	0.867611	0.511201	0.504296	0.51168
DDX20	6	54	0.005265	0.894102	0.117647	0.721538	1	1	1	1.73051e-30	0.117647
KCND3	82	71	1	1	0.511628	0.71844	1	0.366967	1	0.683535	0.511628
CTTNBP2NL	889	967	0.979573	0.999221	0.485031	0.704636	0.921467	0.672201	0.142381	0.0306428	0.485031
WNT2B	182	183	1	0.996532	0.502168	0.499002	1	0.767921	0.808357	0.952994	0.502168
ST7L	1123	1106	1	0.99946	0.502233	0.751082	1	0.65375	0.72133	0.727055	0.502233
CAPZA1	557	665	0.794608	0.998991	0.465426	0.844584	1	0.11465	0.790135	1.19053e-05	0.465426
MOV10	298	269	0.826409	1	0.52894	0.551147	1	0.902402	0.845174	0.0165843	0.52894
RHOC	92	81	1	0.992999	0.515734	0.6828	1	0.456922	0.81945	0.42616	0.515734
PPM1J	12	6	1	1	0.506667	0.237269	1	0.233176	0.289829	1	0.506667
TAFA3	31	21	1	1	0.528302	0.479615	1	0.247092	0.61627	0.523301	0.528302
SLC16A1	324	462	0.00802645	0.998224	0.397278	0.00027863	1	0.717597	0.647709	2.83384e-23	0.397278
LRIG2	102	127	1	0.993977	0.464768	0.725642	1	0.27504	0.594383	0.0626121	0.464768
MAGI3	358	322	1	1	0.512375	0.494278	1	0.477667	0.531319	0.290899	0.512375
PHTF1	338	338	1	0.998183	0.509545	0.47101	1	0.956	0.416232	0.405493	0.509545
RSBN1	728	692	1	0.997763	0.51621	0.456792	1	0.185257	0.852671	0.0465783	0.51621
PTPN22	53	40	1	1	0.543253	0.353197	1	0.756595	0.343884	0.156457	0.543253
BCL2L15	2	2	1	1	0.5	1	1	1	1	1	0.5
AP4B1	109	100	1	1	0.498741	0.748841	1	0.640184	0.413241	0.971657	0.498741
DCLRE1B	81	93	1	1	0.447566	0.586694	1	0.511449	0.397447	0.0170184	0.447566
HIPK1	95	107	1	1	0.46118	0.641036	1	0.756098	0.514915	0.0530437	0.46118
OLFML3	8	9	1	1	0.5	-1	1	0.619562	0.29636	1	0.5
SYT6	280	251	1	0.986835	0.524176	1	0.950958	0.244126	0.328597	0.103871	0.524176
TRIM33	397	431	0.938096	0.998597	0.515767	0.034402	1	0.22848	0.00964167	0.0883655	0.515767
BCAS2	4	49	3.64826e-06	0.923233	0.0819672	1	1	1	0.717697	1.63321e-35	0.0819672
DENND2C	128	145	1	0.994236	0.498559	0.00828219	1	0.635031	0.833919	1	0.498559
AMPD1	13	8	1	1	0.505882	1	1	0.581357	0.106924	1	0.505882
NRAS	106	111	1	1	0.499197	0.891812	1	0.321349	0.664875	1	0.499197
CSDE1	83	228	0.000138829	0.995362	0.280899	0.267669	1	0.302021	0.119702	0	0.280899
SIKE1	41	60	0.988233	0.987099	0.438095	1	1	0.385072	0.640527	0.0236097	0.438095
SYCP1	28	24	1	1	0.515152	0.847231	1	0.581015	0.72251	0.665488	0.515152
TSHB	1	1	1	1	0.714286	1	1	-1	1	0.375	0.714286
TSPAN2	80	78	1	0.989144	0.539084	0.435437	1	0.372747	0.529849	0.11823	0.539084
NGF	5	4	1	1	0.53125	0.249144	1	1	0.582312	0.855536	0.53125
VANGL1	138	121	1	0.994924	0.51711	0.833157	1	0.849652	0.252731	0.318235	0.51711
CASQ2	102	104	1	0.995391	0.516129	0.812822	1	0.31883	0.726847	0.395597	0.516129
NHLH2	107	146	0.440578	1	0.431667	0.642285	1	0.743292	0.401497	2.40154e-06	0.431667
SLC22A15	2131	2053	1	0.998512	0.502048	0.122021	0.947691	0.288436	0.768673	0.704134	0.502048
MAB21L3	10	10	1	1	0.574468	1	1	0.378247	0.455821	0.371298	0.574468
ATP1A1	152	480	9.20632e-16	0.990374	0.262593	0.108356	0.947412	0.408603	0.279986	0	0.262593
CD58	255	202	1	0.996949	0.505712	0.00571624	1	0.0266778	0.0910241	0.740341	0.505712
IGSF3	135	144	1	1	0.492041	0.556954	1	0.25549	0.284029	0.703255	0.492041
PTGFRN	1832	1726	1	0.997815	0.51263	0.313803	0.924404	0.565391	0.61352	0.00644825	0.51263
CD101	44	37	1	1	0.534031	1	1	0.862149	0.432417	0.382785	0.534031
TTF2	48	108	0.00441585	0.980892	0.298	0.88075	1	0.806997	0.780841	1.1307e-20	0.298
TRIM45	40	25	1	1	0.535211	0.409049	1	0.31466	0.0676398	0.335161	0.535211
VTCN1	97	79	1	0.992253	0.527027	0.452705	1	0.311589	0.537437	0.201679	0.527027
MAN1A2	289	250	1	0.997632	0.512426	1	1	0.277679	0.119381	0.29528	0.512426
TENT5C	4	3	1	1	0.583333	1	1	1	1	0.391528	0.583333
GDAP2	138	179	1	0.995744	0.458774	0.244591	1	0.483837	0.428903	0.0146016	0.458774
WDR3	18	118	5.81264e-18	1	0.0743802	0.0892411	1	0.0219473	0.0127457	0	0.0743802
SPAG17	117	112	1	0.99371	0.503145	0.17366	1	0.923438	1	0.968324	0.503145
TBX15	106	103	1	1	0.492013	0.65314	1	0.605912	1	0.718663	0.492013
WARS2	68	122	0.0246856	0.992615	0.351261	0.69204	1	0.58743	0.340848	1.76784e-13	0.351261
HAO2	47	49	1	1	0.52381	0.66014	1	0.33221	0.53088	0.558652	0.52381
HSD3B2	1	1	1	1	0.384615	1	1	0.366025	1	0.548828	0.384615
ZNF697	110	113	1	1	0.494382	1	1	1	0.909615	0.809756	0.494382
PHGDH	260	270	1	0.998003	0.492262	0.9467	1	0.953728	0.692642	0.531363	0.492262
HMGCS2	15	9	1	1	0.52381	0.721302	1	0.508101	0.153502	0.798153	0.52381
REG4	5	7	1	1	0.4	0.547089	1	1	0.684143	0.255875	0.4
NOTCH2	95	112	1	0.994036	0.479167	0.56621	1	0.765781	0.512206	0.262542	0.479167
SEC22B	16	116	4.15954e-09	0.976505	0.118644	0.597315	1	0.851542	0.834348	0	0.118644
NBPF8	83	70	0.982981	1	0.518946	1	1	0.282269	0.906195	0.371107	0.518946
NBPF26	3	9	1	1	0.333333	1	1	1	0.255671	0.167068	0.333333
FCGR1B	27	18	1	1	0.539823	0.764249	1	0.0431607	0.797512	0.447806	0.539823
FAM72B	8	16	1	1	0.423913	0.202091	1	0.594194	0.749598	0.170242	0.423913
SRGAP2C	91	90	1	0.986496	0.523649	0.300886	1	0.376906	0.817203	0.201827	0.523649
FAM72C	9	8	1	1	0.56	1	1	0.712804	0.638891	0.470879	0.56
NBPF15	22	19	1	1	0.508197	0.773954	1	0.643766	1	0.927315	0.508197
SRGAP2B	99	116	1	1	0.470588	0.336221	1	0.747997	0.738076	0.162594	0.470588
FAM72D	17	9	1	1	0.488372	0.465951	1	0.091243	0.140667	0.913202	0.488372
NBPF20	8	5	1	1	0.590909	1	1	0.641355	1	0.503445	0.590909
GPR89A	38	36	1	0.985338	0.487179	0.218018	1	0.868803	0.615187	0.627073	0.487179
PDZK1	10	9	1	1	0.494624	1	1	0.0503949	0.558611	1	0.494624
CD160	32	41	1	1	0.446237	0.788958	1	0.84468	0.715292	0.161122	0.446237
RNF115	276	265	1	1	0.511126	0.475412	1	0.947656	0.837492	0.398249	0.511126
POLR3C	32	142	1.88238e-11	0.97352	0.156522	0.624148	1	0.187965	0.344911	0	0.156522
NUDT17	27	36	1	1	0.455	0.810614	1	0.85512	0.262431	0.226906	0.455
PIAS3	28	24	1	1	0.510526	0.208011	1	0.576189	0.686813	0.82688	0.510526
ANKRD35	8	10	1	1	0.376471	0.736461	1	1	0.175519	0.0275342	0.376471
ITGA10	13	10	1	1	0.575342	1	1	1	1	0.235098	0.575342
PEX11B	72	77	1	1	0.474832	0.609988	1	0.746328	0.551713	0.234065	0.474832
LIX1L	137	109	0.488305	0.990798	0.560726	0.837136	1	0.928113	0.925946	0.000203426	0.560726
ANKRD34A	176	178	1	1	0.494778	0.692301	1	0.94487	0.882351	0.701375	0.494778
POLR3GL	112	134	1	1	0.470952	1	1	0.782734	0.346056	0.105329	0.470952
TXNIP	35	71	1	1	0.404908	0.46619	1	0.0249824	0.506978	0.000678443	0.404908
HJV	6	8	1	1	0.53125	0.483315	1	1	0.0715174	0.855536	0.53125
NBPF10	12	7	1	1	0.538462	1	1	0.384088	0.0932856	0.83882	0.538462
NOTCH2NLA	22	11	1	1	0.615385	1	1	0.377726	0.54247	0.0334167	0.615385
NBPF12	62	48	1	1	0.50578	0.427453	1	0.573798	0.0535943	0.871534	0.50578
PRKAB2	225	232	1	1	0.511387	0.0718405	1	0.549999	0.771317	0.400226	0.511387
CHD1L	425	463	1	0.998532	0.491569	0.954292	1	0.188351	0.443848	0.368021	0.491569
FMO5	17	13	0.925701	1	0.419048	0.347059	1	0.0843549	0.142108	0.114468	0.419048
BCL9	2103	1945	1	0.994805	0.514568	0.097824	0.911429	0.257394	0.266547	0.000675163	0.514568
ACP6	86	67	1	1	0.497278	0.580869	1	0.119942	0.061134	0.931987	0.497278
GPR89B	18	24	1	1	0.466292	0.820469	1	0.526766	0.834016	0.407087	0.466292
NBPF11	44	48	1	1	0.5	0.459419	1	0.643219	1	1	0.5
NBPF14	21	28	1	1	0.403226	1	1	0.382116	0.638776	0.155002	0.403226
NOTCH2NLB	27	26	1	1	0.458065	0.646061	1	0.391471	0.661798	0.331993	0.458065
PDE4DIP	173	190	1	1	0.482719	0.907227	1	1	0.407935	0.3244	0.482719
NBPF9	3	2	1	1	0.461538	-1	1	1	1	1	0.461538
NOTCH2NLC	105	99	1	0.993526	0.490291	0.705757	1	0.529916	0.524175	0.71692	0.490291
NBPF19	2	2	1	1	0.5	-1	1	1	1	1	0.5
FCGR1A	18	12	1	1	0.523077	0.377839	1	0.740479	0.0555122	0.801306	0.523077
H2BC18	103	102	1	1	0.492958	0.521121	1	0.635726	0.682559	0.720153	0.492958
SV2A	13	4	1	1	0.530303	0.122484	1	0.0405427	0.144509	0.707981	0.530303
SF3B4	1	38	0.00023868	1	0.057971	1	1	0.624583	0.566169	3.53973e-30	0.057971
MTMR11	40	29	1	1	0.607843	0.788239	1	0.656266	0.387712	0.00898662	0.607843
OTUD7B	246	262	0.869539	0.992773	0.48854	0.186542	1	0.898964	0.740627	0.290661	0.48854
VPS45	286	250	1	0.997528	0.50309	0.153997	1	0.341998	0.124663	0.784375	0.50309
PLEKHO1	109	103	1	0.994372	0.530154	0.822592	1	0.331866	0.752763	0.133527	0.530154
ANP32E	342	339	1	1	0.49651	0.708474	1	0.346948	0.954693	0.753944	0.49651
CA14	136	138	1	1	0.475155	0.0550034	1	0.54903	1	0.221122	0.475155
APH1A	80	87	0.958975	1	0.482699	0.705914	1	0.91456	0.411879	0.42858	0.482699
C1orf54	39	61	1	1	0.441077	0.412618	1	0.188073	0.477808	0.0475694	0.441077
CIART	9	11	1	1	0.537634	1	1	0.150834	1	0.529602	0.537634
MRPS21	69	86	0.552485	0.988944	0.348371	0.000287363	1	0.224052	0.000913727	6.76086e-10	0.348371
PRPF3	17	290	9.25395e-30	0.982	0.0607903	0.415842	1	1	1	0	0.0607903
RPRD2	869	924	0.557427	0.997691	0.446306	0.00596573	1	0.00158882	0.00140967	1.42106e-14	0.446306
TARS2	72	137	0.000131417	0.983449	0.27649	0.122547	1	0.450117	2.09389e-05	9.16603e-30	0.27649
ECM1	8	3	1	1	0.5625	0.293175	1	0.604055	0.63135	0.584665	0.5625
ADAMTSL4	60	33	0.167765	0.986882	0.637462	0.716677	1	0.768226	1	3.31099e-07	0.637462
MCL1	1	24	0.221743	1	0.0804598	0.454342	1	0.639467	1	2.44164e-17	0.0804598
ENSA	105	121	0.846527	1	0.449622	0.157473	1	0.855445	1	0.00496676	0.449622
GOLPH3L	161	174	1	0.991864	0.484725	0.833621	1	0.550613	0.935773	0.424539	0.484725
HORMAD1	169	184	1	0.995818	0.484342	0.74446	1	1	0.803529	0.316048	0.484342
CTSS	111	94	1	0.994673	0.494008	0.555068	1	0.402785	0.0284672	0.826485	0.494008
CTSK	14	7	1	1	0.609195	0.695819	1	1	0.565634	0.0502509	0.609195
ARNT	464	471	1	1	0.473843	0.0349482	1	0.408584	0.230535	0.00738991	0.473843
SETDB1	370	323	0.848569	0.996357	0.556455	0.893763	1	0.28491	0.0378216	6.83958e-08	0.556455
CERS2	173	161	0.950342	1	0.528689	0.616185	1	0.595913	1	0.0479875	0.528689
ANXA9	17	22	1	1	0.435294	0.363865	1	0.755226	1	0.272269	0.435294
MINDY1	462	496	1	0.998763	0.495206	0.587579	1	0.348393	0.513031	0.622306	0.495206
PRUNE1	147	150	1	0.996157	0.496638	0.632969	1	0.617521	0.679216	0.901248	0.496638
BNIPL	23	21	1	1	0.55814	1	1	1	0.414338	0.144831	0.55814
C1orf56	42	57	0.483931	1	0.410423	0.719783	1	1	0.876287	0.00193949	0.410423
CDC42SE1	168	180	1	0.99685	0.499606	0.928519	1	0.55968	0.393091	0.955195	0.499606
MLLT11	648	669	1	0.999087	0.489847	0.781922	1	0.904586	0.685724	0.193833	0.489847
GABPB2	433	411	1	1	0.507457	0.855112	1	0.632024	0.916194	0.46966	0.507457
SEMA6C	28	40	1	1	0.485	1	1	0.0264391	0.294303	0.722438	0.485
TNFAIP8L2-SCNM1	305	322	0.911532	0.998034	0.48303	0.279945	1	0.367887	0.414611	0.12034	0.48303
LYSMD1	191	190	1	1	0.494453	0.864438	1	0.468896	1	0.714207	0.494453
SCNM1	71	98	0.568154	1	0.41109	0.584401	1	0.590226	0.285794	5.33296e-05	0.41109
TMOD4	1	10	1	1	0.439024	0.0411517	1	0.0602929	0.0216609	0.522397	0.439024
VPS72	20	215	6.13615e-25	0.961529	0.0761015	0.550991	1	0.4831	0.698739	0	0.0761015
PIP5K1A	261	261	1	0.995049	0.50062	0.761116	1	0.650017	1	0.900898	0.50062
PSMD4	44	153	5.77085e-06	0.967333	0.21547	0.738742	1	0.362071	0.778556	4.06377e-44	0.21547
ZNF687	119	211	0.338748	1	0.402498	0.207179	1	0.150484	0.119051	3.2518e-10	0.402498
PI4KB	150	129	1	0.995104	0.471306	0.36388	1	0.161369	0.000206758	0.0930314	0.471306
RFX5	122	176	0.91813	1	0.443089	0.622692	1	0.0828641	0.42093	0.000391662	0.443089
SELENBP1	13	20	1	1	0.514286	0.652037	1	0.141982	0.207272	0.843898	0.514286
PSMB4	4	41	0.00475618	0.910051	0.0890411	0.679484	1	0.710912	1	9.12742e-28	0.0890411
POGZ	313	338	1	0.998046	0.486328	0.945407	1	0.8616	0.599506	0.241303	0.486328
CGN	75	56	0.706952	0.990962	0.573009	0.254834	1	0.802958	0.802958	0.00293773	0.573009
TUFT1	255	248	1	1	0.47995	0.400454	1	0.413953	0.100343	0.114546	0.47995
SNX27	173	200	1	1	0.479638	0.709741	1	0.936979	0.23622	0.185198	0.479638
CELF3	11	7	1	1	0.529412	1	1	0.653996	0.147953	0.86005	0.529412
RIIAD1	10	10	1	1	0.44186	0.564371	1	1	0.686229	0.532709	0.44186
MRPL9	36	76	0.0965804	1	0.310345	1	1	0.765043	1	8.91718e-12	0.310345
OAZ3	223	249	1	1	0.490699	0.542435	1	0.420762	0.494006	0.477964	0.490699
TDRKH	33	39	1	1	0.502024	0.494598	1	0.624617	0.497366	1	0.502024
LINGO4	3	1	1	1	0.714286	-1	0.320377	-1	1	0.375	0.714286
RORC	149	137	1	0.995362	0.511008	0.196984	1	0.776161	0.803336	0.495515	0.511008
C2CD4D	1	1	1	1	0.5	-1	1	-1	-1	1	0.5
THEM5	4	4	1	1	0.411765	1	1	1	1	0.607239	0.411765
THEM4	139	139	1	1	0.522466	0.0737623	1	0.551259	1	0.174087	0.522466
S100A10	384	343	1	1	0.505458	0.062648	1	0.333018	0.427988	0.631587	0.505458
S100A11	175	186	1	0.996949	0.491603	0.861381	1	1	0.508844	0.524824	0.491603
PGLYRP4	2	2	1	1	0.615385	-1	1	1	1	0.548828	0.615385
S100A7	1	2	1	1	0.285714	-1	1	1	1	0.375	0.285714
S100A6	35	48	1	1	0.465257	0.386489	1	0.557303	0.533879	0.225113	0.465257
S100A5	111	126	1	0.994431	0.479167	0.434932	1	0.29981	0.0902768	0.247291	0.479167
S100A4	167	188	1	0.99688	0.481712	0.448849	1	1	0.642499	0.1802	0.481712
S100A3	16	2	1	1	0.660714	0.345441	1	0.0486361	0.00895497	0.0198343	0.660714
S100A2	12	15	1	1	0.47541	1	1	0.665866	0.769693	0.794844	0.47541
S100A16	60	70	0.836723	1	0.478827	0.15979	1	0.211641	0.484013	0.492071	0.478827
S100A13	167	180	1	1	0.481328	0.440037	1	0.870758	0.866499	0.259121	0.481328
S100A1	8	17	1	1	0.483871	0.10434	1	0.153278	0.171397	0.897422	0.483871
CHTOP	129	373	7.59871e-10	0.99681	0.294702	0.853258	1	0.000636229	0.354138	0	0.294702
SNAPIN	32	28	1	1	0.505882	1	1	1	0.525004	0.938533	0.505882
ILF2	26	135	5.31842e-12	0.956398	0.107216	0.149795	1	0.0979554	0.000600749	0	0.107216
NPR1	15	18	1	1	0.455882	0.702661	1	0.482956	0.756184	0.538583	0.455882
INTS3	36	100	0.572339	0.990531	0.363239	0.14785	1	0.0169376	0.00828644	2.76973e-09	0.363239
SLC27A3	10	9	1	1	0.5	0.696491	1	1	1	1	0.5
GATAD2B	1402	1498	1	0.997138	0.475527	0.41027	1	0.0411175	0.476689	4.09123e-06	0.475527
DENND4B	146	86	0.171614	0.988328	0.604749	0.810784	1	0.38631	0.666225	9.05814e-09	0.604749
CRTC2	91	61	1	1	0.570539	0.465181	1	0.207846	0.596224	0.00219436	0.570539
SLC39A1	771	747	1	0.998552	0.501724	0.571996	1	0.543161	0.793511	0.850392	0.501724
CREB3L4	135	137	1	1	0.512195	0.28127	1	0.799662	0.854763	0.473282	0.512195
JTB	113	140	1	1	0.439759	0.25354	1	0.673243	0.302821	0.000157672	0.439759
RAB13	85	107	1	1	0.471299	0.802271	1	0.256551	0.605442	0.149749	0.471299
RPS27	22	119	2.49934e-13	0.984834	0.147727	0.573268	1	0.658311	0.113914	0	0.147727
NUP210L	164	154	1	1	0.520213	0.620698	1	0.52301	0.869438	0.226993	0.520213
TPM3	1165	1199	0.873464	0.998299	0.487387	0.615653	0.976792	0.487594	0.848706	0.0417425	0.487387
C1orf189	18	22	1	1	0.483051	0.706726	1	0.208148	0.820435	0.780739	0.483051
C1orf43	673	640	0.841298	0.997326	0.516373	0.860597	1	0.936826	0.564748	0.0232478	0.516373
UBAP2L	72	275	2.69807e-09	0.989423	0.230986	0.303136	1	0.508979	0.315679	0	0.230986
HAX1	90	85	1	1	0.42562	0.0256834	1	0.0140413	0.0807791	0.00119827	0.42562
AQP10	5	12	0.927032	1	0.413043	0.0150317	1	0.698287	0.698287	0.291215	0.413043
ATP8B2	198	164	1	0.996379	0.526173	0.927238	1	0.483162	0.252553	0.0760016	0.526173
IL6R	191	185	1	1	0.504202	0.905209	1	0.263221	0.399864	0.806717	0.504202
SHE	47	53	1	1	0.514894	0.499136	1	1	0.11406	0.694354	0.514894
TDRD10	37	31	1	1	0.536585	1	1	0.344665	0.728186	0.325809	0.536585
UBE2Q1	171	124	1	1	0.552632	0.259072	1	0.733725	0.199659	0.00162267	0.552632
CHRNB2	5	2	1	1	0.545455	0.446991	1	0.290634	0.540233	0.823803	0.545455
ADAR	503	549	0.495686	1	0.458887	0.579102	1	0.0279613	0.749479	1.06727e-06	0.458887
KCNN3	2170	2262	1	0.999379	0.496039	0.588499	0.915388	0.962574	0.0445316	0.392571	0.496039
PMVK	403	391	0.984106	1	0.441327	1.05756e-06	0.959958	0.00283141	0.00131049	1.35389e-08	0.441327
PBXIP1	51	63	0.955523	1	0.485437	0.159011	1	1	0.252329	0.648041	0.485437
PYGO2	88	87	1	1	0.53169	0.28887	1	0.913909	0.258226	0.14118	0.53169
SHC1	582	469	0.627674	0.998602	0.538248	0.0101258	0.895292	0.47813	0.812826	5.13087e-05	0.538248
CKS1B	216	660	3.81878e-18	0.992182	0.252959	0.565648	0.911524	0.471054	0.854775	0	0.252959
FLAD1	218	247	0.893845	0.997656	0.475439	0.941506	1	0.656871	0.945531	0.039682	0.475439
ZBTB7B	438	477	1	1	0.484396	0.391703	0.962665	0.637666	0.921363	0.0900365	0.484396
DCST2	24	23	1	1	0.5	1	1	0.303293	0.353529	1	0.5
DCST1	580	645	1	0.998301	0.481859	0.85992	0.935499	1	0.174459	0.0155745	0.481859
ADAM15	69	58	0.984024	1	0.540773	1	1	1	1	0.0857448	0.540773
EFNA4	77	52	1	0.988979	0.550409	0.291439	1	0.78404	0.219096	0.0465516	0.550409
EFNA3	227	227	1	0.9969	0.491078	0.783044	1	0.672372	0.418533	0.503515	0.491078
EFNA1	113	89	1	0.994145	0.540698	0.606707	1	0.675867	0.331736	0.0294612	0.540698
SLC50A1	189	166	1	1	0.522968	0.705433	1	0.93977	0.288689	0.12919	0.522968
DPM3	26	25	1	1	0.5	0.804621	1	1	1	1	0.5
KRTCAP2	89	89	1	1	0.492913	0.902754	1	0.835766	1	0.750535	0.492913
TRIM46	67	81	1	1	0.464853	0.837764	1	1	0.641891	0.152113	0.464853
MUC1	24	18	1	1	0.481752	0.507281	1	0.253342	0.292334	0.730789	0.481752
THBS3	278	257	0.777487	0.997501	0.540037	0.0739832	1	0.702465	0.320861	0.00118487	0.540037
MTX1	169	179	0.993178	0.995907	0.443883	0.830697	1	0.0416586	0.113146	0.000358976	0.443883
GBA	372	429	1	0.99451	0.491584	0.170979	1	0.659614	0.0185773	0.299137	0.491584
FAM189B	142	173	1	0.996155	0.469799	0.403928	1	0.81013	0.0970256	0.0472482	0.469799
SCAMP3	136	128	1	0.995104	0.471951	0.555412	1	0.152452	0.141518	0.100259	0.471951
CLK2	217	208	1	1	0.511828	0.724479	1	1	0.718719	0.391241	0.511828
HCN3	74	53	1	1	0.526611	0.839332	1	0.239713	0.0969498	0.339416	0.526611
PKLR	16	12	1	1	0.448598	0.0208179	1	0.780389	0.223901	0.329137	0.448598
FDPS	235	308	0.0683226	0.997626	0.424506	0.531145	1	0.67209	0.193068	2.87936e-10	0.424506
RUSC1	146	109	1	0.995154	0.548619	0.806184	1	0.47925	0.230276	0.00677899	0.548619
ASH1L	1142	1029	1	0.998623	0.52011	0.0233818	0.97575	0.093727	0.197666	0.00188317	0.52011
MSTO1	10	13	1	1	0.33871	0.669414	1	1	0.0270157	0.0134893	0.33871
YY1AP1	163	167	1	1	0.486328	1	1	0.258454	0.620641	0.398359	0.486328
DAP3	147	297	2.05999e-10	0.99229	0.295345	0.0105536	0.943047	0.8798	0.0115484	0	0.295345
GON4L	529	1622	0	0.990011	0.265859	0.00201575	0.831406	0.171942	0.000113556	0	0.265859
SYT11	55	59	1	0.996095	0.47036	0.568677	1	0.652994	0.681781	0.0529781	0.47036
RIT1	117	97	1	0.987699	0.523077	0.442146	1	0.228678	0.834749	0.194812	0.523077
KHDC4	207	216	0.984637	1	0.454392	0.137112	1	0.505541	0.0522514	0.00184466	0.454392
ARHGEF2	279	277	1	0.997974	0.490365	0.882996	1	0.554987	0.398085	0.379579	0.490365
SSR2	56	95	0.632427	1	0.39	0.537444	1	0.142054	0.896264	9.41821e-07	0.39
UBQLN4	55	60	1	1	0.509852	0.638101	1	0.606039	0.415694	0.72769	0.509852
LAMTOR2	28	69	0.0127332	0.987323	0.306452	0.846709	1	0.465587	0.877602	2.1948e-14	0.306452
RAB25	26	23	1	1	0.483871	0.724273	1	0.486884	0.821111	0.786058	0.483871
MEX3A	130	114	1	0.994876	0.536306	0.583528	1	0.584488	0.842279	0.0381277	0.536306
LMNA	1348	1355	1	0.99945	0.493372	0.624817	1	0.623793	0.125466	0.254287	0.493372
SEMA4A	634	656	1	0.998851	0.490642	0.416331	1	0.723887	0.520632	0.262602	0.490642
SLC25A44	70	95	1	1	0.46371	0.887147	1	0.185859	0.163514	0.115229	0.46371
PMF1-BGLAP	18	248	5.30498e-18	0.960458	0.0674847	1	1	0.720284	0.854828	0	0.0674847
PMF1	17	248	5.29493e-18	0.95903	0.0653514	1	1	0.855798	0.851068	0	0.0653514
PAQR6	15	10	1	1	0.547619	0.658902	1	1	0.615519	0.439705	0.547619
SMG5	45	185	8.19744e-07	0.992723	0.217016	0.2276	1	0.420502	0.0323973	0	0.217016
TMEM79	11	9	1	1	0.464789	0.346991	1	0.102187	0.55718	0.630457	0.464789
GLMP	3	1	1	1	0.538462	0.47434	0.320377	0.320377	1	1	0.538462
CCT3	16	243	5.69509e-36	0.924206	0.0634744	0.387784	1	1	0.702596	0	0.0634744
TSACC	239	96	3.99289e-06	1	0.703901	0.491327	1	0.39433	0.523347	8.40779e-44	0.703901
RHBG	18	20	1	1	0.460993	1	1	0.650838	0.827744	0.396415	0.460993
C1orf61	38	42	1	1	0.507599	0.41775	1	0.758663	0.275706	0.824978	0.507599
MEF2D	94	94	1	1	0.513672	1	1	0.230735	0.717717	0.564895	0.513672
IQGAP3	44	52	0.889388	0.986011	0.48951	0.240854	1	0.287578	1	0.858749	0.48951
TTC24	19	19	1	1	0.443548	0.74453	1	0.491929	0.638471	0.239089	0.443548
NAXE	53	38	1	0.975848	0.548193	1	1	0.393162	0.43072	0.13708	0.548193
GPATCH4	227	285	0.0676345	1	0.418645	0.388907	1	0.20918	0.332362	1.41635e-11	0.418645
HAPLN2	22	25	1	1	0.468182	0.646072	1	0.699068	1	0.378646	0.468182
BCAN	29	35	1	1	0.482456	0.0828056	1	0.861807	1	0.641575	0.482456
NES	430	384	0.643262	0.99686	0.536719	1	0.960386	0.761692	0.143643	0.000294949	0.536719
CRABP2	79	93	0.948024	0.989668	0.440204	0.475943	1	0.371957	1	0.0150985	0.440204
ISG20L2	23	108	1.33004e-07	0.970158	0.179039	0.853039	0.868855	0.381663	0.0704947	0	0.179039
RRNAD1	83	84	1	1	0.478747	1	1	0.559922	0.608107	0.393527	0.478747
MRPL24	156	250	3.29407e-05	1	0.35387	0.223636	1	0.464295	0.108809	1.40025e-25	0.35387
HDGF	881	1023	0.833553	0.998024	0.472951	0.2272	1	0.621641	0.394725	1.77902e-05	0.472951
PRCC	27	246	1.70429e-21	0.941522	0.106904	0.488458	1	1	0.224984	0	0.106904
SH2D2A	113	123	1	0.993727	0.487461	0.397179	1	0.741667	0.92065	0.60625	0.487461
NTRK1	86	75	0.977236	0.991798	0.539715	0.766183	1	0.905955	0.814231	0.103433	0.539715
INSRR	10	7	1	1	0.55814	1	1	1	1	0.532709	0.55814
PEAR1	31	39	1	1	0.487013	1	1	0.111257	0.844143	0.807846	0.487013
LRRC71	35	36	1	1	0.494792	0.268874	1	1	0.554183	0.942191	0.494792
ARHGEF11	171	210	0.71301	0.996064	0.447907	1	1	0.936421	0.931641	0.00115022	0.447907
ETV3L	4	7	1	1	0.44	1	1	0.647197	0.520747	0.677639	0.44
ETV3	28	26	1	1	0.544444	0.821954	1	0.706786	0.189741	0.260829	0.544444
FCRL5	2	1	1	1	0.636364	1	1	1	-1	0.507812	0.636364
FCRL4	1	1	1	1	0.384615	1	1	1	1	0.548828	0.384615
FCRL2	1	4	1	1	0.4375	0.181925	1	1	0.486019	0.790527	0.4375
FCRL1	1	5	1	1	0.25	-1	1	0.309017	1	0.109375	0.25
KIRREL1	921	707	0.749705	0.996645	0.570606	0.195223	0.915484	0.583811	0.216254	6.26965e-18	0.570606
SPTA1	5	3	1	1	0.64	0.575705	1	1	0.632756	0.21004	0.64
IFI16	144	152	1	1	0.494607	0.92929	1	0.693382	0.243812	0.813545	0.494607
CADM3	3	4	1	1	0.473684	-1	1	0.57143	1	1	0.473684
FCER1A	2	2	1	1	0.266667	-1	1	0.154387	1	0.0922852	0.266667
OR10J1	1	1	1	1	0.416667	1	1	1	1	0.753906	0.416667
DUSP23	7	7	1	1	0.534483	0.0763044	1	1	0.448316	0.68888	0.534483
SLAMF8	1	2	1	1	0.461538	1	1	1	0.257261	1	0.461538
VSIG8	12	22	1	1	0.469388	0.790152	1	0.0672336	0.245458	0.506596	0.469388
CFAP45	5	2	1	1	0.566667	1	1	0.290634	1	0.571588	0.566667
TAGLN2	100	112	1	0.99453	0.468665	0.804941	1	0.639457	0.684262	0.0822867	0.468665
IGSF9	29	30	1	1	0.505435	0.621263	1	0.557732	0.451621	0.940938	0.505435
KCNJ10	13	23	1	1	0.413043	0.334219	1	0.560106	0.0948312	0.113344	0.413043
KCNJ9	1	1	1	1	0.230769	0.366025	1	0.486019	1	0.0654297	0.230769
IGSF8	113	108	1	1	0.506718	0.41544	1	1	0.632706	0.792295	0.506718
ATP1A2	10	8	1	1	0.575	1	1	1	1	0.417692	0.575
ATP1A4	8	9	1	1	0.508772	1	1	1	0.727077	1	0.508772
CASQ1	21	20	1	1	0.507812	1	1	1	1	0.92906	0.507812
PEA15	32	31	1	1	0.497797	1	1	1	1	1	0.497797
DCAF8	169	200	1	0.992989	0.484663	0.855467	1	0.295978	0.212833	0.260174	0.484663
PEX19	45	74	1	1	0.433628	0.474077	1	0.106692	0.352167	0.0164103	0.433628
COPA	9	149	2.95474e-08	0.921566	0.0630631	0.221093	1	0.79236	1	0	0.0630631
NCSTN	126	139	1	1	0.49806	0.23441	1	0.855772	0.41987	0.942586	0.49806
NHLH1	1	2	1	1	0.416667	1	1	1	1	0.753906	0.416667
VANGL2	97	81	0.849328	0.990452	0.57243	0.0971098	1	1	0.490858	0.00420185	0.57243
SLAMF6	2	3	1	1	0.5	0.527416	1	1	1	1	0.5
CD84	3	3	1	1	0.571429	1	1	1	0.551372	0.557197	0.571429
SLAMF1	35	32	1	0.977728	0.472222	0.680724	1	0.296861	0.840101	0.599936	0.472222
CD48	200	226	0.988735	1	0.518293	0.0070818	1	0.315474	0.0135663	0.3106	0.518293
SLAMF7	24	22	1	1	0.463768	0.0163266	1	0.355499	0.461107	0.625407	0.463768
LY9	646	649	1	0.998413	0.502776	0.486014	1	0.654372	0.35294	0.826558	0.502776
CD244	47	36	1	1	0.52518	0.69733	1	0.312051	0.659736	0.608384	0.52518
ITLN1	1	2	1	1	0.666667	1	1	1	1	0.453125	0.666667
ITLN2	46	50	1	1	0.456647	0.8014	1	1	0.452464	0.284314	0.456647
F11R	769	789	1	0.998263	0.502826	0.276071	0.914382	0.380151	0.840199	0.756796	0.502826
TSTD1	2	1	1	1	0.666667	-1	1	-1	1	0.625	0.666667
USF1	66	98	0.722608	0.992513	0.431985	0.78372	1	0.383389	0.39065	0.00226093	0.431985
ARHGAP30	10	6	1	1	0.472973	1	1	0.741142	0.0474163	0.723948	0.472973
NECTIN4	39	40	1	1	0.507614	0.605804	1	0.284273	0.401684	0.886162	0.507614
PFDN2	8	146	1.3074e-17	0.970959	0.07393	0.227895	1	0.629612	0.429628	0	0.07393
NIT1	87	79	1	1	0.507157	0.542037	1	0.419291	0.634925	0.785743	0.507157
DEDD	156	129	1	0.995842	0.504158	0.835024	1	0.182797	0.0148846	0.771472	0.504158
UFC1	239	289	0.276918	0.997727	0.447442	0.889354	1	0.898659	0.794087	1.25041e-05	0.447442
USP21	105	102	1	0.993977	0.515789	0.905787	1	0.843916	0.742406	0.484541	0.515789
PPOX	62	79	0.954113	0.99165	0.467775	0.20536	1	0.905392	0.703352	0.14363	0.467775
B4GALT3	49	37	1	1	0.523013	0.680715	1	0.518491	0.280214	0.516056	0.523013
ADAMTS4	28	28	1	1	0.450704	1	1	0.371259	0.535017	0.271842	0.450704
NDUFS2	419	488	1	0.998617	0.475517	0.178866	0.962437	0.601401	0.576752	0.0098094	0.475517
FCER1G	14	8	1	1	0.55	1	1	0.451466	0.504849	0.511842	0.55
APOA2	3	2	1	1	0.5	-1	1	-1	0.44949	1	0.5
TOMM40L	185	199	1	0.9968	0.492812	0.559344	1	1	0.521703	0.591008	0.492812
NR1I3	4	5	1	1	0.36	1	1	1	0.629647	0.21004	0.36
PCP4L1	25	23	1	1	0.503448	1	1	0.491484	1	1	0.503448
MPZ	186	193	1	0.995758	0.503178	0.743653	1	0.414347	1	0.922141	0.503178
SDHC	251	533	8.52757e-14	0.99006	0.300796	0.422267	0.913646	1	0.00216763	0	0.300796
CFAP126	1	1	1	1	0.5	0.366025	1	1	0.340139	1	0.5
FCGR2A	16	12	1	1	0.574468	0.761817	1	1	0.597899	0.174984	0.574468
FCGR3A	3	1	1	1	0.6	0.47434	0.320377	0.47434	-1	0.726562	0.6
FCGR3B	1	1	1	1	0.625	1	1	1	1	0.6875	0.625
FCGR2B	41	39	1	1	0.543779	0.802246	1	0.294298	1	0.219511	0.543779
FCRLA	5	3	1	1	0.647059	1	1	1	-1	0.301758	0.647059
FCRLB	54	34	1	0.990511	0.537736	0.103465	1	0.0806835	0.474696	0.157958	0.537736
DUSP12	13	21	0.806927	1	0.404959	0.522047	1	0.100192	0.60734	0.0432683	0.404959
ATF6	281	294	0.994651	0.996056	0.484714	0.440387	1	1	0.951746	0.148696	0.484714
OLFML2B	19	11	1	1	0.5	0.216422	1	0.0459193	0.779503	1	0.5
NOS1AP	290	330	0.987547	1	0.506652	0.16589	1	0.0138313	0.144445	0.579617	0.506652
SH2D1B	5	5	1	1	0.5	0.576434	1	1	0.660377	1	0.5
UHMK1	110	126	1	0.994451	0.488211	0.715311	1	0.401646	0.3573	0.502065	0.488211
UAP1	77	57	0.935629	0.991985	0.522	0.571575	1	0.41863	0.039008	0.394563	0.522
DDR2	361	346	1	0.998368	0.515287	0.345293	1	0.867946	0.956757	0.124737	0.515287
HSD17B7	39	36	1	1	0.527473	0.813268	1	1	0.44184	0.502445	0.527473
RGS4	3	1	1	1	0.555556	0.320377	0.320377	0.47434	-1	1	0.555556
RGS5	147	159	0.973203	0.99552	0.508399	0.0263114	1	0.439493	0.924495	0.687696	0.508399
NUF2	7	101	1.30579e-08	0.938095	0.0571429	1	1	0.547152	1	0	0.0571429
PBX1	2109	2105	1	0.995463	0.510144	0.461312	0.913256	0.185031	0.0519348	0.0125714	0.510144
LMX1A	30	15	0.958648	1	0.524306	0.0175299	1	0.0349852	0.276992	0.442123	0.524306
RXRG	4	3	1	1	0.588235	1	1	1	1	0.607239	0.588235
LRRC52	1	1	1	1	0.555556	1	1	-1	1	1	0.555556
MGST3	65	55	1	1	0.512658	0.159235	1	0.40255	0.633035	0.692884	0.512658
ALDH9A1	87	91	1	1	0.499048	0.176024	1	1	0.721113	1	0.499048
TMCO1	50	67	1	0.987927	0.462462	0.362419	1	0.178863	1	0.226521	0.462462
UCK2	339	323	0.906819	0.998243	0.525186	0.452501	1	0.327906	0.906021	0.0151299	0.525186
FAM78B	5	6	1	1	0.509804	0.413686	1	1	1	1	0.509804
POGK	71	64	1	0.991179	0.56087	0.779324	1	0.188766	0.49036	0.0131806	0.56087
TADA1	23	55	0.939205	1	0.332016	0.127595	1	0.132012	0.0477161	8.70805e-08	0.332016
ILDR2	6	7	1	1	0.478261	0.334061	1	0.438604	1	0.880396	0.478261
MAEL	17	23	1	1	0.43617	0.386441	1	0.644747	0.721113	0.251322	0.43617
GPA33	21	23	1	1	0.440678	1	1	0.820202	0.325273	0.227275	0.440678
DUSP27	19	20	1	1	0.541176	1	1	0.302747	0.763971	0.51041	0.541176
POU2F1	1305	1097	0.433038	1	0.49176	4.9843e-15	1	0.0794706	6.42983e-10	0.164885	0.49176
CD247	379	366	0.968636	0.998262	0.521683	0.79857	1	0.222445	0.817957	0.0353412	0.521683
CREG1	26	24	1	1	0.536232	0.633006	1	1	0.799921	0.440383	0.536232
RCSD1	40	37	1	1	0.508621	1	1	0.511888	0.578632	0.843245	0.508621
MPZL1	176	156	1	0.9918	0.50924	0.225708	1	0.865573	0.298365	0.500601	0.50924
ADCY10	553	519	0.835498	0.996902	0.520696	0.333998	1	0.960346	0.838101	0.0304166	0.520696
MPC2	168	189	0.89632	0.996254	0.480374	0.184079	1	0.937927	0.933717	0.188223	0.480374
DCAF6	314	334	1	1	0.487712	0.219429	1	0.404328	0.612877	0.303556	0.487712
GPR161	90	77	1	0.990894	0.538462	0.210204	1	0.478199	1	0.139355	0.538462
TIPRL	177	255	0.139751	0.996439	0.412781	0.627996	1	0.715881	0.737845	4.43415e-09	0.412781
SFT2D2	64	54	1	0.980037	0.53	0.28712	1	0.51878	0.320062	0.340912	0.53
TBX19	138	138	1	1	0.486957	0.685874	1	0.454392	1	0.516938	0.486957
DPT	25	29	1	1	0.475728	0.489744	1	0.850177	0.851518	0.528715	0.475728
ATP1B1	272	273	1	0.997849	0.492473	0.474597	0.951676	0.953156	0.790991	0.561936	0.492473
NME7	872	886	1	0.999277	0.492043	0.143442	0.973089	0.352875	0.340908	0.252939	0.492043
BLZF1	101	90	1	1	0.506518	0.885428	1	0.825895	0.308828	0.795354	0.506518
CCDC181	15	7	1	1	0.537037	0.383671	1	0.233267	0.280101	0.677809	0.537037
SLC19A2	100	90	1	0.99425	0.510057	0.815341	1	0.560052	0.579271	0.569121	0.510057
F5	31	26	1	1	0.453901	1	1	0.0352043	0.324268	0.308753	0.453901
SELP	5	4	1	1	0.407407	1	1	0.627963	0.275278	0.424356	0.407407
SELL	3	12	1	1	0.404255	0.0330477	1	0.131536	0.399476	0.232693	0.404255
METTL18	138	124	1	0.995781	0.515279	1	1	0.554953	0.852893	0.329627	0.515279
C1orf112	105	136	0.915722	0.995069	0.450549	0.597908	1	0.646751	0.769505	0.00632048	0.450549
SCYL3	102	71	1	1	0.556589	0.391864	1	0.834727	0.176731	0.00448296	0.556589
KIFAP3	854	821	0.820386	0.998502	0.518075	0.45314	0.862794	0.458016	0.585475	0.0100636	0.518075
METTL11B	11	13	1	1	0.490291	0.820611	1	0.607606	1	0.833699	0.490291
GORAB	133	124	1	0.995327	0.494159	0.754748	1	0.111482	0.705734	0.810708	0.494159
PRRX1	29	36	0.90868	1	0.49835	1	1	0.273885	0.28446	1	0.49835
MROH9	11	12	1	1	0.480392	1	1	1	1	0.764353	0.480392
FMO3	4	1	1	1	0.4375	-1	0.2833	0.620671	0.0369474	0.790527	0.4375
FMO2	1	5	1	1	0.416667	0.291813	1	0.572155	0.577823	0.391528	0.416667
FMO1	12	5	1	1	0.473684	0.0825673	1	0.0176504	0.23301	0.600295	0.473684
FMO4	28	35	1	1	0.502183	0.444268	1	0.463426	0.466832	1	0.502183
PRRC2C	144	182	0.311222	0.995837	0.419878	0.0838704	1	0.93553	0.269556	3.78558e-07	0.419878
MYOCOS	111	133	1	0.995203	0.484412	0.271647	1	0.331657	0.643764	0.34925	0.484412
MYOC	33	30	1	1	0.486726	0.420221	1	0.594592	0.855826	0.738406	0.486726
VAMP4	123	124	1	0.994908	0.510178	0.570667	1	0.65638	0.920006	0.543783	0.510178
EEF1AKNMT	77	96	1	0.993379	0.43252	0.632656	1	0.751595	0.410455	0.00121497	0.43252
DNM3	1463	1503	1	0.999358	0.501605	0.379713	0.958575	0.538612	0.252453	0.790198	0.501605
C1orf105	153	160	0.999533	0.991337	0.524892	0.466934	1	0.415666	0.0325334	0.106535	0.524892
PIGC	48	56	0.869667	1	0.40176	0.503004	1	0.339938	0.103279	0.000324124	0.40176
SUCO	143	354	0.0509816	0.984795	0.351427	0.0348956	1	0.010961	0.000599049	4.09475e-31	0.351427
FASLG	1	1	1	1	0.25	0.366025	1	-1	1	0.21875	0.25
TNFSF4	5	7	1	1	0.393939	1	1	0.387516	0.319717	0.281042	0.393939
PRDX6	91	67	0.948717	1	0.55	0.610429	1	0.338206	0.905729	0.0157648	0.55
SLC9C2	714	741	1	1	0.502964	0.575164	1	0.122749	0.803481	0.743524	0.502964
ANKRD45	66	72	1	1	0.483766	0.862153	1	0.711382	0.683168	0.606978	0.483766
TEX50	3	9	1	1	0.454545	0.524641	1	0.139375	0.139375	0.823803	0.454545
KLHL20	78	84	1	1	0.453975	0.33383	1	1	0.243762	0.0486211	0.453975
CENPL	18	85	0.000107435	0.968682	0.219251	0.434631	1	0.725711	0.162443	4.93776e-30	0.219251
DARS2	103	159	0.0320108	0.993591	0.354839	0.348492	1	0.848247	0.00566528	1.51147e-14	0.354839
ZBTB37	44	45	1	1	0.520505	1	1	0.570631	0.534865	0.499024	0.520505
SERPINC1	3	2	1	1	0.6	0.496374	1	1	1	0.480682	0.6
RC3H1	174	124	0.0378064	1	0.617988	0.551839	1	0.934013	0.00647919	2.97728e-14	0.617988
RABGAP1L	316	291	1	0.998232	0.495802	0.841068	1	0.445104	0.0555513	0.736511	0.495802
CACYBP	218	230	1	1	0.498569	0.668859	1	0.839223	0.382255	0.936008	0.498569
MRPS14	29	59	0.0127277	1	0.239819	0.0689147	1	0.153392	0.0167975	2.92867e-15	0.239819
TNN	192	197	1	1	0.501333	0.936515	1	0.640729	0.85723	0.952413	0.501333
KIAA0040	130	137	1	1	0.513514	0.738421	1	0.145576	0.728576	0.509459	0.513514
TNR	636	640	1	0.998056	0.495259	0.609122	0.968415	0.872414	0.885574	0.595923	0.495259
COP1	1630	1180	6.67529e-06	0.999592	0.569115	0.113874	0.892455	0.0105216	0.348132	1.10703e-43	0.569115
PAPPA2	110	137	1	1	0.476828	0.833773	1	0.204454	0.447803	0.157478	0.476828
ASTN1	46	44	1	1	0.513978	0.783474	1	0.348565	0.457221	0.577105	0.513978
BRINP2	9	10	1	1	0.544118	0.714794	1	0.362803	1	0.538583	0.544118
CRYZL2P-SEC16B	174	148	1	0.990169	0.52457	0.738404	1	0.152249	0.637945	0.131247	0.52457
SEC16B	52	53	1	1	0.511211	1	1	0.226475	0.0366957	0.787949	0.511211
RASAL2	2887	2487	0.404518	0.996552	0.536561	0.0688851	0.861756	0.865208	0.421687	3.36866e-17	0.536561
TEX35	5	6	1	1	0.387097	0.310642	1	1	0.650061	0.264931	0.387097
RALGPS2	120	128	1	0.994866	0.480154	0.668831	1	0.713366	0.68864	0.251565	0.480154
ANGPTL1	15	10	0.978429	1	0.518072	0.734694	1	0.368524	0.217279	0.824313	0.518072
FAM20B	724	710	0.997412	0.998974	0.5196	0.739669	1	0.119534	0.311219	0.013666	0.5196
TOR3A	87	59	0.831856	0.992113	0.548828	1	1	0.299603	0.0169767	0.0373123	0.548828
ABL2	575	516	1	0.998676	0.516534	0.734861	0.965794	0.380967	0.6575	0.0661516	0.516534
SOAT1	705	660	1	1	0.51742	0.933203	0.878238	0.491574	0.626474	0.0161446	0.51742
AXDND1	63	100	1	1	0.466102	0.283778	1	0.0125401	0.0682773	0.152663	0.466102
NPHS2	7	10	1	1	0.4375	0.457487	1	1	0.680007	0.584665	0.4375
TDRD5	6	6	1	1	0.442623	0.617539	1	0.7119	0.711216	0.434993	0.442623
FAM163A	61	64	1	1	0.504039	0.788966	1	0.650765	0.642358	0.872083	0.504039
TOR1AIP2	79	98	0.514825	1	0.427136	0.705708	1	0.83141	0.489649	0.000413455	0.427136
TOR1AIP1	146	168	0.602801	0.996371	0.452338	0.649459	1	0.813577	0.61367	0.00197785	0.452338
CEP350	178	585	8.79618e-10	0.990197	0.255955	0.0209303	0.951642	0.574501	0.143496	0	0.255955
QSOX1	54	37	1	1	0.541139	0.712872	1	0.315016	0.33733	0.158185	0.541139
LHX4	127	100	0.841809	0.990835	0.542759	0.833651	1	0.42329	0.771312	0.0179101	0.542759
ACBD6	273	288	0.904132	0.997649	0.514974	0.0946207	1	0.261212	0.288406	0.207363	0.514974
XPR1	1007	1052	0.969862	0.998532	0.484693	0.967486	0.925479	0.380419	0.908139	0.0213189	0.484693
KIAA1614	397	336	1	0.997579	0.55529	0.757793	1	0.118862	0.838039	5.24777e-06	0.55529
STX6	102	104	1	0.993384	0.523102	0.0263919	1	0.609018	0.909249	0.237978	0.523102
MR1	261	282	1	0.997478	0.481108	0.807736	1	0.803353	0.488227	0.152329	0.481108
CACNA1E	41	58	1	1	0.478088	0.211566	1	0.214224	0.305362	0.526344	0.478088
GLUL	35	31	1	0.983826	0.552	0.177483	1	0.746844	0.551467	0.144	0.552
RGSL1	16	14	1	1	0.54902	1	1	1	0.596392	0.368202	0.54902
RNASEL	42	60	1	1	0.457249	1	1	0.187991	0.33048	0.178071	0.457249
RGS16	77	64	0.982897	1	0.508621	1	1	0.581273	0.0389956	0.708178	0.508621
RGS8	7	3	1	1	0.685714	1	1	1	1	0.035082	0.685714
NPL	79	67	1	1	0.525126	0.403497	1	0.8044	1	0.339695	0.525126
DHX9	9	179	2.0687e-16	0.878866	0.0662983	0.770863	1	0.100794	0.346855	0	0.0662983
SHCBP1L	57	71	1	1	0.468927	0.604366	1	1	0.336008	0.262982	0.468927
LAMC1	770	796	1	0.998114	0.490943	0.25079	0.971485	0.566886	0.831594	0.21971	0.490943
LAMC2	348	343	1	0.99721	0.504881	0.210021	1	0.409197	0.938862	0.691834	0.504881
NMNAT2	2729	2700	1	0.997112	0.503826	0.824019	0.862845	0.310565	0.700218	0.244261	0.503826
SMG7	202	335	0.000566557	0.980911	0.355528	0.0892393	1	0.0804756	0.886126	6.34734e-33	0.355528
NCF2	19	19	1	1	0.475806	0.594229	1	1	0.238047	0.65096	0.475806
ARPC5	290	311	1	0.995003	0.49531	0.041717	1	0.606668	0.444803	0.802415	0.49531
RGL1	619	611	1	0.997923	0.506881	0.723586	0.967828	0.804078	0.460203	0.366719	0.506881
APOBEC4	3	4	1	1	0.363636	1	1	0.600143	1	0.263176	0.363636
COLGALT2	2985	2885	1	0.995264	0.503588	0.0690023	0.853523	0.649746	0.96481	0.206608	0.503588
TSEN15	199	983	0	0.936198	0.121188	1.18552e-05	0.215456	0.0065925	4.00724e-17	0	0.121188
C1orf21	565	518	0.894471	0.997646	0.520717	0.876916	1	0.928501	0.889622	0.0135293	0.520717
EDEM3	111	106	1	0.993828	0.507716	0.646364	1	0.768287	0.727802	0.783026	0.507716
NIBAN1	343	356	0.983669	0.997885	0.499207	0.294627	1	0.953344	0.555861	1	0.499207
RNF2	137	148	1	0.991916	0.476768	0.92243	1	0.676598	0.337503	0.118976	0.476768
TRMT1L	102	113	1	0.994402	0.466574	0.910529	1	1	0.33499	0.0669934	0.466574
SWT1	138	111	1	0.99473	0.530184	0.256866	1	0.839715	0.502704	0.0881523	0.530184
IVNS1ABP	85	87	1	1	0.513661	0.805744	1	0.52663	0.687186	0.549481	0.513661
HMCN1	438	491	0.866064	1	0.47299	0.836021	1	0.678835	0.869411	0.00931514	0.47299
PRG4	5	9	1	1	0.444444	1	1	1	0.119162	0.542384	0.444444
TPR	9	93	7.55026e-09	1	0.0837989	1	1	0.438155	0.62559	0	0.0837989
ODR4	150	188	1	0.996571	0.462063	0.931792	1	0.223901	0.499613	0.0119333	0.462063
PDC	32	45	1	1	0.490991	0.380133	1	0.0821048	0.476319	0.839771	0.490991
PTGS2	8	6	1	1	0.491525	0.441463	1	0.45767	1	1	0.491525
PLA2G4A	1724	1764	1	0.998814	0.499605	0.447131	1	0.578337	0.56822	0.992066	0.499605
BRINP3	159	191	1	0.995062	0.493045	0.809069	1	0.141423	0.0902733	0.526649	0.493045
RGS18	60	55	1	1	0.48062	0.675608	1	0.622576	0.174519	0.402023	0.48062
RGS21	5	5	1	1	0.434211	0.44576	1	0.709712	1	0.295413	0.434211
RGS1	11	15	1	1	0.5	0.459996	1	0.558506	0.459996	1	0.5
RGS13	45	59	1	0.989962	0.411192	0.473835	1	0.435603	0.417282	0.000522198	0.411192
RGS2	44	46	1	1	0.482639	0.728446	1	0.658609	1	0.594678	0.482639
UCHL5	284	463	0.00297034	0.996176	0.3898	0.427565	1	0.0952594	0.0565621	9.90309e-25	0.3898
RO60	199	209	1	0.997248	0.47838	0.218093	1	0.945825	0.9391	0.0933458	0.47838
GLRX2	72	53	1	1	0.575904	0.466852	1	0.802234	0.652482	0.00224329	0.575904
CDC73	35	613	0	0.93301	0.0581065	0.329777	0.900963	0.706363	0.802546	0	0.0581065
B3GALT2	74	3	9.93519e-07	1	0.936508	0.0901238	1	0.489215	1	0	0.936508
KCNT2	207	179	0.887439	0.994902	0.504255	0.115357	1	0.136734	0.580616	0.605913	0.504255
CFH	5	11	0.934144	1	0.454545	0.095478	1	0.135728	0.687343	0.532309	0.454545
CFHR3	3	1	1	1	0.571429	1	0.320377	0.560276	1	0.774414	0.571429
CFHR4	1	4	1	1	0.3	1	1	0.302507	1	0.0356981	0.3
CFHR2	1	1	1	1	0.454545	1	1	0.366025	1	1	0.454545
CFHR5	4	1	0.843464	1	0.588235	0.183365	0.2833	-1	0.2833	0.607239	0.588235
F13B	8	3	1	1	0.540541	0.17301	1	0.293175	0.646056	0.735879	0.540541
ASPM	370	413	0.629771	0.996431	0.450686	0.847185	1	0.0549312	0.398424	4.43074e-06	0.450686
ZBTB41	331	352	1	1	0.498079	0.348289	1	0.0647075	0.704187	0.87802	0.498079
CRB1	344	351	1	1	0.493059	0.135737	0.957205	0.337634	0.90045	0.539946	0.493059
DENND1B	823	831	1	1	0.511831	0.92841	0.944547	0.0944715	0.282858	0.0960458	0.511831
C1orf53	130	84	0.0791104	0.98739	0.606928	0.538661	1	0.769598	0.814429	1.53331e-08	0.606928
[truncated: 15,241 more rows]

## Sheet: WT_4
gene	sense (normalized)	antisense (normalized)	binom_fdr	odds_ratio	aggr_sense_ratio	ref_pv_1	ref_pv_2	ref_pv_3	ref_pv_4	cntl_binom_fdr	cntl_senseratio
[truncated: 16,495 more rows]

[truncated: 1 more sheets: IR_RM]
